# Supplementary material for: miRNAs mediate SnRK1-dependent energy signaling in Arabidopsis
Source: Front Plant Sci. 2013 Jun 20;4:197. doi: 10.3389/fpls.2013.00197 (PMC3687772; doi:10.3389/fpls.2013.00197)
Supplement: Table S1 — List of primers used in this study. [file DataSheet1.XLSX]

## Sheet: Primers
SUPPLEMENTARY TABLE 1. LIST OF ALL THE PRIMERS USED.
AGI	Gene	Primer name	Sequence (5'-3')
At1g01040	DCL1	dcl1-9 TDNA	GATGCACTCGAAATCAGCCAATTTTAGAC
		dcl1-9_F	TCATCGACGGTGTTCAAGTTGGAG
		dcl1-9_R	TCCATCCTCTATCGCTCGTATTAAC
At1g01046	MIR838A	838A_F	AGTCACCTGTGGTGTTGTGC
		838A_R	GCCGGTCTTGTACAACATATATCC
At1g11735	MIR171B	171B_F	TGCAAGGTAACGCGAGATATT
		171B_R	ATCGAACAACACCGTTCTCC
At1g18075	MIR159B	159B_F	GGAGGGTTTAGCAGGGTGA
		159B_R	GCTCCTGAGATATGGCATCC
At1g48267	MIR161	161_F	TGCTTGATCTCGGTTTTTGA
		161_R	AATCGGAACCCCGATGTAGT
At1g73687	MIR159A	159A_F	TGGATCCCATAAGCCCTAATC
		159A_R	GGGCAAGTTAAAGCTCCTGA
At1g78206	MIR775A	775A_F	ACGTTGCACTACGTGACATTG
		775A_R	TGGCACTGCTAGACATCGAA
At1g79920	HSP70-15	HSP70-15_F	TGTCTGTTCCTTGTGGTTTCA
		HSP70-15_R	TCCCAATGTCTGATTTGAATCTC
At2g28056	MIR172A	172A_F	ATCTGTTGATGGACGGTGGT
		172A_R	AATAGTCGTTGATTGCCGATG
At3g13920	EIF4	EIF4_F	TCATAGATCTGGTCCTTAAACC
		EIF4_R	GGCAGTCTCTTCGTGCTGAC
At3g15030	TCP4	TCP4_F	ACGTCGTTTCAGCCAGTTCT
		TCP4_R	TGGAGATGGATTGGTGATGA
At3g18217	MIR157C	157C_F	ACACCGCATGTGGATGATAA
		157C_R	GGTTCTCTCTCTTTCTCTCCCTCT
At3g18780	ACT2	ACT2_F	GGCAAGTCATCACGATTGG
		ACT2_R	CTTCCATTCCCACAAACGAG
At3g44444	MIR849A	849A_F	TGGAAAGGATGTGAACTCCTGAA
		849A_R	TCAATCTTCTCGCTCCCAACAA
At3g47340	DIN6	DIN6_F	AACTTGTCGCCAGATCAAGG
		DIN6_R	GGAACACGTGCCTCTAGTCC
At3g48201	MIR861A	861A_F	GGCTTTGGTGAAGGATTAAGG
		861A_R	GAAGACGGACTCCATTGACG
At4g18390	TCP2	TCP2_F	CTCTGTTTCTTCTGCTTGTGGT
		TCP2_R	GCTTCGTATAAGCTTTGTCTGC
At4g24415	MIR824A	824A_F	AGTCCAAGCCGATTCTCAAA
		824A_R	TGAGAGTCACCTCGCACATC
At4g32445	MIR419	419_F	TGCTGAGGATGTTGTTATTACGAG
		419_R	TGCAAGCAAGCAACCAAAT
At5g03552	MIR822A	822A_F	ATGGTATCGTGGCGTTTCTC
		822A_R	AAAAGGATTGTCACTTCCGACT
-	-	proMIR775A-BamHI_F	CGGGATCCGGGTAAAGGAAGAAACGGTGAAG
		proMIR775A-NcoI_R	CATGCCATGGTCCTCTTATTCAGTCGCCAACC
-	-	proMIR161-BamHI_F	CGGGATCCTGAGATTATGTCGGTCCATAG
		proMIR161-NcoI_R	CATGCCATGGAAAGAGAAGTACTGATCAAAGC
