# Supplementary material for: miRNAs mediate SnRK1-dependent energy signaling in Arabidopsis
Source: Front Plant Sci. 2013 Jun 20;4:197. doi: 10.3389/fpls.2013.00197 (PMC3687772; doi:10.3389/fpls.2013.00197)
Supplement: Table S2 — Microarray experiment of WT (A) and dcl1–9 (B) leaves under control or dark conditions. [file DataSheet2.XLSX]

## Sheet: WT
SUPPLEMENTARY TABLE 2A. FULL MICROARRAY EXPERIMENT FOR WT SAMPLES.
Accession	Probe set	Gene	EntrezGene	Description	WTL_1	WTL_2	WTL_3	WTL mean	WTL_mean's SE	WTD_1	WTD_2	WTD_3	WTD mean	WTD mean's SE	Fold change (WTD/WTL)	Lower bound of FC (WTD/WTL)	Upper bound of FC (WTD/WTL)	Filtered
AT1G01010	AT1G01010_at	ANAC001, NAC001	chr1:3631-5899 FORWARD LENGTH=1688	NAC domain containing protein 1	26.31	47.59	23.38	32.4	8.03	23.04	43.74	20.27	29.1	7.86	-1.11	-0.59	-2.19
AT1G01020	AT1G01020_at	ARV1	chr1:5928-8737 REVERSE LENGTH=1623	Arv1-like protein	179.04	155.4	191.05	175.19	11.23	159.99	168.91	174.97	167.95	6.98	-1.04	-0.92	-1.18
AT1G01030	AT1G01030_at	NGA3	chr1:11649-13714 REVERSE LENGTH=1905	AP2/B3-like transcriptional factor family protein	15.04	22.5	13.55	17.05	3.07	10.88	9.04	10.28	9.93	1.25	-1.72	-1.16	-2.43
AT1G01040	AT1G01040_at	DCL1, CAF, SUS1, SIN1, ASU1, EMB76, EMB60, ATDCL1	chr1:23146-31227 FORWARD LENGTH=6251	dicer-like 1	21.35	21.45	17.11	19.97	2	26.62	21.31	23.14	23.71	2.06	1.19	0.96	1.49
AT1G01046	AT1G01046_at	MIR838A	chr1:28500-28706 FORWARD LENGTH=207	MIR838a; miRNA	11.1	8.04	9.78	9.68	1.28	20.99	15.35	14.37	16.89	2.37	1.74	1.26	2.41	*
AT1G01050	AT1G01050_at	AtPPa1, PPa1	chr1:31170-33153 REVERSE LENGTH=976	pyrophosphorylase 1	330.09	386.33	265.96	327.49	35.91	215.47	269.23	261.54	248.52	19.09	-1.32	-1.05	-1.63
AT1G01060	AT1G01060_at	LHY	chr1:33967-37871 REVERSE LENGTH=2722	Homeodomain-like superfamily protein	16.21	22.01	13.39	17.15	2.9	20.22	22.31	22.87	21.66	1.72	1.26	0.95	1.79
AT1G01070	AT1G01070_at		chr1:38752-40927 REVERSE LENGTH=1433	nodulin MtN21 /EamA-like transporter family protein	13.97	14.45	19.33	15.87	2.35	21.96	24.82	26.22	24.28	1.71	1.53	1.19	2.06
AT1G01073	AT1G01073_at		chr1:44677-44787 FORWARD LENGTH=111	unknown protein; FUNCTIONS IN: molecular_function unknown; INVOLVED IN: biological_process unknown; LOCATED IN: endomembrane system; Has 0 Blast hits to 0 proteins in 0 species (source: NCBI BLink).	9.07	9.54	11.21	9.75	1.08	6.52	7.34	19.76	11.14	4.38	1.14	0.4	1.96
AT1G01080	AT1G01080_at		chr1:45296-47019 REVERSE LENGTH=1319	RNA-binding (RRM/RBD/RNP motifs) family protein	795.36	596.84	628.35	674.61	61.61	394.48	453.91	398.35	415.14	21.29	-1.63	-1.36	-1.92	*
AT1G01090	AT1G01090_at	PDH-E1 ALPHA	chr1:47485-49286 REVERSE LENGTH=1627	pyruvate dehydrogenase E1 alpha	256.24	216.98	234.73	235.97	14.01	304.84	266.12	311.08	292.54	16.7	1.24	1.08	1.42
AT1G01100	AT1G01100_at		chr1:50075-51199 REVERSE LENGTH=631	60S acidic ribosomal protein family	288.58	247.62	330.14	288.27	24.4	160.94	156.87	163.57	160.73	4.5	-1.79	-1.53	-2.06	*
AT1G01110	AT1G01110_at	IQD18	chr1:52239-54692 FORWARD LENGTH=1782	IQ-domain 18	14.11	9.87	14.22	12.47	2.28	22.1	25.56	40.46	29.34	6.12	2.35	1.44	3.74	*
AT1G01115	AT1G01115_at		chr1:56624-56740 FORWARD LENGTH=117	unknown protein; FUNCTIONS IN: molecular_function unknown; INVOLVED IN: biological_process unknown; LOCATED IN: endomembrane system; Has 0 Blast hits to 0 proteins in 0 species (source: NCBI BLink).	29.54	40.76	22.74	31.05	5.56	36.7	37.46	25.09	32.96	4.48	1.06	0.74	1.58
AT1G01120	AT1G01120_at	KCS1	chr1:57269-59167 REVERSE LENGTH=1899	3-ketoacyl-CoA synthase 1	152.28	127.54	221.2	166.84	28.18	190.42	116.76	172.3	159.87	22.02	-1.04	-0.71	-1.49
AT1G01130	AT1G01130_at		chr1:61905-63811 REVERSE LENGTH=375	CONTAINS InterPro DOMAIN/s: CBL-interacting protein kinase (InterPro:IPR020660), Calcium/calmodulin-dependent protein kinase-like (InterPro:IPR020636); BEST Arabidopsis thaliana protein match is: unknown protein (TAIR:AT5G47170.1); Has 176 Blast hits to 176 proteins in 20 species: Archae - 0; Bacteria - 0; Metazoa - 0; Fungi - 0; Plants - 176; Viruses - 0; Other Eukaryotes - 0 (source: NCBI BLink…	7.71	9.83	8.43	8.65	1.1	14.82	7.2	11.48	11.04	2.44	1.28	0.78	1.88
AT1G01140	AT1G01140_at	CIPK9, PKS6	chr1:64167-67625 REVERSE LENGTH=1694	CBL-interacting protein kinase 9	230.38	220.22	218.61	222.83	6.79	251.19	197.52	127.46	192.1	36.12	-1.16	-0.88	-1.68
AT1G01150	AT1G01150_at		chr1:70115-72138 REVERSE LENGTH=1178	Homeodomain-like protein with RING/FYVE/PHD-type zinc finger domain	11.59	17.36	14.45	14.5	2.17	13.13	21.39	16.16	16.81	2.96	1.16	0.77	1.7
AT1G01160	AT1G01160_at	GIF2	chr1:72339-74096 FORWARD LENGTH=1045	GRF1-interacting factor 2	201.1	176.77	193.34	190.39	8.88	249.76	269.06	233.72	250.93	13.73	1.32	1.17	1.48
AT1G01170	AT1G01170_at		chr1:73931-74731 REVERSE LENGTH=503	Protein of unknown function (DUF1138)	289.31	178.96	420.45	296.33	69.65	529.07	554.7	593.63	556.62	22.94	1.88	1.34	3.07	*
AT1G01180	AT1G01180_at		chr1:75583-76758 FORWARD LENGTH=1176	S-adenosyl-L-methionine-dependent methyltransferases superfamily protein	6.5	7.73	9.8	8.02	1.11	19.66	18.79	19.48	19.33	1.02	2.41	1.92	3.16	*
AT1G01183	AT1G01183_at	MIR165A, MIR165	chr1:78932-79032 REVERSE LENGTH=101	MIR165/MIR165A; miRNA	11.17	10.01	6.44	9.34	1.61	11.95	7.07	6.21	8.14	2.05	-1.15	-0.71	-2.06
AT1G01190	AT1G01190_at	CYP78A8	chr1:83045-84864 REVERSE LENGTH=1608	cytochrome P450, family 78, subfamily A, polypeptide 8	19.59	20.76	13.54	18.15	2.5	30.65	25.72	20.42	25.66	3.19	1.41	1.04	1.94
AT1G01200	AT1G01200_at	ATRABA3, ATRAB-A3, RABA3	chr1:86515-88213 REVERSE LENGTH=982	RAB GTPase homolog A3	26.45	29.33	26.35	27.36	1.81	35.51	28.49	27.86	30.61	2.77	1.12	0.92	1.34
AT1G01210	AT1G01210_at		chr1:88898-89745 FORWARD LENGTH=616	DNA-directed RNA polymerase, subunit M, archaeal	122.45	83.54	106.51	103.99	11.59	62.29	77.58	67.32	68.56	6.8	-1.52	-1.18	-1.94
AT1G01220	AT1G01220_at	FKGP, AtFKGP	chr1:91376-95651 FORWARD LENGTH=3532	L-fucokinase/GDP-L-fucose pyrophosphorylase	50.23	51.29	41.58	47.72	4.29	40.17	47.85	38.39	42.18	4.19	-1.13	-0.91	-1.42
AT1G01225	AT1G01225_at		chr1:95987-97407 FORWARD LENGTH=1025	NC domain-containing protein-related	11.32	13.37	14.37	12.95	1.34	11.94	12.02	11.89	11.95	1.05	-1.08	-0.86	-1.35
AT1G01230	AT1G01230_at		chr1:97456-99240 FORWARD LENGTH=832	ORMDL family protein	208.36	230.45	228.25	221.79	10.1	277.63	305.65	340.73	307.47	19.37	1.39	1.22	1.57	*
AT1G01240	AT1G01240_at		chr1:100031-101834 FORWARD LENGTH=1368	unknown protein; BEST Arabidopsis thaliana protein match is: unknown protein (TAIR:AT2G46550.1); Has 35333 Blast hits to 34131 proteins in 2444 species: Archae - 798; Bacteria - 22429; Metazoa - 974; Fungi - 991; Plants - 531; Viruses - 0; Other Eukaryotes - 9610 (source: NCBI BLink).	11.92	11.99	8.22	10.79	2.06	42.84	34.06	34.31	36.85	3.66	3.41	2.46	5.12	*
AT1G01250	AT1G01250_at		chr1:104491-105330 REVERSE LENGTH=840	Integrase-type DNA-binding superfamily protein	29.96	29.97	32.16	30.57	2.08	33.21	29.7	36.22	32.8	2.8	1.07	0.89	1.28
AT1G01260	AT1G01260_at		chr1:108946-111597 FORWARD LENGTH=2577	basic helix-loop-helix (bHLH) DNA-binding superfamily protein	18.23	21.66	9.72	16.49	4.1	46.5	43.04	34.23	41.32	4.16	2.51	1.7	4.32	*
AT1G01270	AT1G01270_at		chr1:111890-111961 REVERSE LENGTH=72	pre-tRNA	6.57	6.14	8.92	7.34	1.6	10.57	5.54	4.64	6.73	2.12	-1.09	-0.59	-2.4
AT1G01280	AT1G01280_at	CYP703A2, CYP703	chr1:112263-113947 FORWARD LENGTH=1602	cytochrome P450, family 703, subfamily A, polypeptide 2	35.44	24.1	27.19	29.03	3.41	47.74	18.6	27.59	31.36	8.57	1.08	0.58	1.66
AT1G01290	AT1G01290_at	CNX3	chr1:114286-115549 FORWARD LENGTH=1079	cofactor of nitrate reductase and xanthine dehydrogenase 3	55.84	45.38	43.22	48.38	4.36	65.77	61.46	59.32	62.24	2.99	1.29	1.09	1.54
AT1G01300	AT1G01300_at		chr1:116943-118764 FORWARD LENGTH=1822	Eukaryotic aspartyl protease family protein	455.2	380.63	327.34	389.07	37.95	139.12	212.09	201.4	184.41	23.95	-2.11	-1.62	-2.8	*
AT1G01305	AT1G01305_at		chr1:119397-119997 FORWARD LENGTH=601	unknown protein; FUNCTIONS IN: molecular_function unknown; INVOLVED IN: biological_process unknown; LOCATED IN: endomembrane system; Has 30201 Blast hits to 17322 proteins in 780 species: Archae - 12; Bacteria - 1396; Metazoa - 17338; Fungi - 3422; Plants - 5037; Viruses - 0; Other Eukaryotes - 2996 (source: NCBI BLink).	10.34	11.51	13.51	11.82	1.24	14.62	9.82	11.08	11.97	1.6	1.01	0.75	1.33
AT1G01310	AT1G01310_at		chr1:120154-121130 FORWARD LENGTH=977	CAP (Cysteine-rich secretory proteins, Antigen 5, and Pathogenesis-related 1 protein) superfamily protein	16.52	23.48	14.04	18.06	3.01	39.35	15.1	19.79	24.71	7.39	1.37	0.67	2.29
AT1G01320	AT1G01320_at		chr1:121067-130577 REVERSE LENGTH=6049	Tetratricopeptide repeat (TPR)-like superfamily protein	461.44	383.64	297.49	381.31	48.57	304.65	354.18	215.91	291.94	42.66	-1.31	-0.95	-1.82
AT1G01340	AT1G01340_at	ATCNGC10, CNGC10, ACBK1	chr1:132328-135322 REVERSE LENGTH=2411	cyclic nucleotide gated channel 10	47.77	74.99	38.79	53.84	11.35	43.37	86.97	92.24	74.04	16.15	1.38	0.81	2.32
AT1G01350	AT1G01350_at		chr1:136124-138162 FORWARD LENGTH=1400	Zinc finger (CCCH-type/C3HC4-type RING finger) family protein	74.25	91.68	59.72	75.41	9.92	69.65	92.79	78.35	79.83	7.85	1.06	0.81	1.41
AT1G01355	AT1G01355_at		chr1:138513-139568 FORWARD LENGTH=687	Putative endonuclease or glycosyl hydrolase	23.82	28.42	28.48	26.8	2.05	30.76	29.81	27.91	29.68	1.93	1.11	0.94	1.31
AT1G01360	AT1G01360_at	RCAR1, PYL9	chr1:141971-143183 FORWARD LENGTH=1000	regulatory component of ABA receptor 1	30.98	20.35	29.06	26.91	3.59	53.39	54.98	49.28	52.58	2.69	1.95	1.57	2.53	*
AT1G01370	AT1G01370_at	HTR12, CENH3	chr1:143564-145650 FORWARD LENGTH=909	Histone superfamily protein	28.03	33.97	31.42	30.89	2.67	23.66	26.79	25.28	25.17	2.43	-1.23	-0.99	-1.53
AT1G01380	AT1G01380_at	ETC1	chr1:147153-147942 FORWARD LENGTH=568	Homeodomain-like superfamily protein	6.34	10.52	11.19	9.35	1.89	10.59	10.76	12.04	11.14	1.17	1.19	0.84	1.84
AT1G01390	AT1G01390_at		chr1:148120-149806 REVERSE LENGTH=1687	UDP-Glycosyltransferase superfamily protein	19.05	21.23	21.84	20.67	1.58	26.38	33.84	21.55	27.31	4.14	1.32	0.97	1.71
AT1G01400	AT1G01400_at		chr1:150689-152210 REVERSE LENGTH=1145	unknown protein; Has 21 Blast hits to 21 proteins in 8 species: Archae - 0; Bacteria - 2; Metazoa - 2; Fungi - 1; Plants - 13; Viruses - 0; Other Eukaryotes - 3 (source: NCBI BLink).	21.39	11.49	18.12	16.99	2.97	16.82	13.12	14.61	14.65	1.46	-1.16	-0.8	-1.58
AT1G01410	AT1G01410_at	APUM22, PUM22	chr1:153113-154198 FORWARD LENGTH=1086	pumilio 22	5.83	16.51	7.75	10.05	3.67	16.05	10.95	17.59	14.83	2.32	1.48	0.84	3.78
AT1G01420	AT1G01420_at	UGT72B3	chr1:154492-156011 REVERSE LENGTH=1520	UDP-glucosyl transferase 72B3	102.84	102.94	106.52	104.28	3.84	36.55	45.65	41.88	41.2	4.15	-2.53	-2.14	-3.06	*
AT1G01430	AT1G01430_at	TBL25	chr1:156801-158655 REVERSE LENGTH=1642	TRICHOME BIREFRINGENCE-LIKE 25	305.86	240.3	314.59	287.73	24.03	499.41	417.29	421.23	444.35	28.63	1.54	1.3	1.85	*
AT1G01440	AT1G01440_at		chr1:159856-162572 REVERSE LENGTH=2221	Protein of unknown function (DUF3133)	101.05	103.21	87.04	96.7	5.78	201.72	173.7	135.2	170.33	19.48	1.76	1.4	2.15	*
AT1G01448	AT1G01448_at		chr1:163419-164576 FORWARD LENGTH=652	other RNA	65.1	58.79	51.8	58.39	4.78	121.25	131.14	124.04	125.17	6.28	2.14	1.84	2.53	*
AT1G01450	AT1G01450_at		chr1:164105-165517 REVERSE LENGTH=1413	Protein kinase superfamily protein	12.29	12.37	8.89	11.17	1.4	14.87	15.76	18.17	16.19	1.44	1.45	1.13	1.89
AT1G01453	AT1G01453_at		chr1:166589-167842 REVERSE LENGTH=1112	unknown protein; FUNCTIONS IN: molecular_function unknown; INVOLVED IN: biological_process unknown; LOCATED IN: cellular_component unknown; BEST Arabidopsis thaliana protein match is: unknown protein (TAIR:AT4G01110.1); Has 30201 Blast hits to 17322 proteins in 780 species: Archae - 12; Bacteria - 1396; Metazoa - 17338; Fungi - 3422; Plants - 5037; Viruses - 0; Other Eukaryotes - 2996 (source: NC…	4.57	7.26	5.67	5.79	1.32	12.71	36.91	17.08	22.21	7.69	3.84	1.57	7.37	*
AT1G01460	AT1G01460_at	ATPIPK11, PIPK11	chr1:168723-171165 FORWARD LENGTH=1452	Phosphatidylinositol-4-phosphate 5-kinase, core	26.21	25.58	23.84	25.28	1.44	23.66	18.52	28.05	23.28	3	-1.09	-0.87	-1.4
AT1G01470	AT1G01470_at	LEA14, LSR3	chr1:172146-172948 REVERSE LENGTH=727	Late embryogenesis abundant protein	182.31	157.26	218	185.36	18.14	327.54	235.11	298.76	287.23	27.22	1.55	1.24	1.94	*
AT1G01471	AT1G01471_at		chr1:173251-173466 FORWARD LENGTH=216	unknown protein; Has 30201 Blast hits to 17322 proteins in 780 species: Archae - 12; Bacteria - 1396; Metazoa - 17338; Fungi - 3422; Plants - 5037; Viruses - 0; Other Eukaryotes - 2996 (source: NCBI BLink).	12.87	16.18	9.87	13.02	2.19	11.44	13.46	9.66	11.47	1.57	-1.14	-0.78	-1.62
AT1G01480	AT1G01480_at	ACS2, AT-ACC2	chr1:175782-178400 FORWARD LENGTH=1920	1-amino-cyclopropane-1-carboxylate synthase 2	18.57	17.61	17.26	17.82	1.07	19.7	13.63	14.45	15.98	2.16	-1.11	-0.89	-1.46
AT1G01490	AT1G01490_at		chr1:180059-182293 REVERSE LENGTH=986	Heavy metal transport/detoxification superfamily protein	262.98	204.07	225.71	231.35	17.81	458.83	463.7	587.97	503.05	43.19	2.17	1.79	2.63	*
AT1G01500	AT1G01500_at		chr1:185133-186923 FORWARD LENGTH=1461	Erythronate-4-phosphate dehydrogenase family protein	111.6	111.74	102.92	108.93	4.12	71.15	79.57	72.4	74.36	3.81	-1.46	-1.32	-1.63	*
AT1G01510	AT1G01510_at	AN	chr1:187211-190056 FORWARD LENGTH=2155	NAD(P)-binding Rossmann-fold superfamily protein	83.38	102.72	83.33	89.7	7.3	110.83	82.18	84.6	92.47	9.54	1.03	0.82	1.28
AT1G01520	AT1G01520_at		chr1:190596-192139 FORWARD LENGTH=864	Homeodomain-like superfamily protein	18.07	23.43	5.1	15.46	5.7	6.55	8.38	6.42	7.06	1.36	-2.19	-0.84	-4.03
AT1G01530	AT1G01530_at	AGL28	chr1:192640-193670 REVERSE LENGTH=752	AGAMOUS-like 28	13.8	11.28	12.05	12.31	1.46	7.83	10.99	10.7	9.81	1.41	-1.26	-0.93	-1.73
AT1G01540	AT1G01540_at		chr1:195780-198684 FORWARD LENGTH=1920	Protein kinase superfamily protein	139.32	195.6	157.48	164.05	17.33	288.24	267.62	241.55	266.27	14.13	1.62	1.35	2	*
AT1G01550	AT1G01550_at	BPS1	chr1:199639-201775 FORWARD LENGTH=1460	Protein of unknown function (DUF793)	278.46	296.59	276.62	284.81	10.44	417.44	342.1	332.56	362.5	28.72	1.27	1.09	1.46
AT1G01560	AT1G01560_at	ATMPK11, MPK11	chr1:202136-204189 FORWARD LENGTH=1319	MAP kinase 11	6.59	4.6	1.76	4.24	1.54	3.85	7.51	8.71	6.56	1.77	1.55	0.73	4.09
AT1G01570	AT1G01570_at		chr1:205176-207435 FORWARD LENGTH=1437	Protein of unknown function (DUF604)	25.33	27.24	18.85	24.02	3.07	39.76	23.81	32.6	32.07	4.89	1.34	0.95	1.85
AT1G01580	AT1G01580_at	FRO2, FRD1, ATFRO2	chr1:209395-213041 FORWARD LENGTH=2409	ferric reduction oxidase 2	15.93	13.5	9.38	13.01	2.29	16.64	9.3	11.85	12.76	2.5	-1.02	-0.66	-1.62
AT1G01590	AT1G01590_at	FRO1, ATFRO1	chr1:214229-217304 FORWARD LENGTH=2115	ferric reduction oxidase 1	21.9	10.24	11.51	14.54	4.15	6.85	7.41	7	7.1	1.53	-2.05	-1.02	-3.67
AT1G01600	AT1G01600_at	CYP86A4	chr1:218994-221286 FORWARD LENGTH=2163	cytochrome P450, family 86, subfamily A, polypeptide 4	9.04	14.4	8.86	10.77	2.34	6.82	7.61	15.98	10.01	3.61	-1.08	-0.57	-2.76
AT1G01610	AT1G01610_at	ATGPAT4, GPAT4	chr1:221691-224340 REVERSE LENGTH=1856	glycerol-3-phosphate acyltransferase 4	420.41	398.57	455.06	424.95	18.06	241.72	150.94	215.01	202.48	27.01	-2.1	-1.7	-2.71	*
AT1G01620	AT1G01620_at	PIP1C, TMP-B, PIP1;3	chr1:225665-227302 REVERSE LENGTH=1279	plasma membrane intrinsic protein 1C	250.33	185.64	442	292.4	77.27	1283.04	1209.33	1461.53	1317	77.54	4.5	3.09	8.02	*
AT1G01630	AT1G01630_at		chr1:229013-230917 FORWARD LENGTH=1203	Sec14p-like phosphatidylinositol transfer family protein	711.97	758.23	593.93	686.15	52.5	294.09	384.46	260.82	313.07	38.14	-2.19	-1.75	-2.82	*
AT1G01640	AT1G01640_at		chr1:230994-232322 REVERSE LENGTH=883	BTB/POZ domain-containing protein	40.5	35.89	40.98	39.2	2.83	59.37	83.25	74.13	72.4	7.57	1.85	1.48	2.26	*
AT1G01650	AT1G01650_at	SPPL4, ATSPPL4	chr1:232841-237817 REVERSE LENGTH=2140	SIGNAL PEPTIDE PEPTIDASE-LIKE 4	329.84	382	330	347.12	20.67	393.39	468.14	471.95	444.69	27.64	1.28	1.11	1.48
AT1G01660	AT1G01660_at		chr1:240057-242608 REVERSE LENGTH=1707	RING/U-box superfamily protein	18.26	21.21	16.77	18.82	1.81	19.54	18.49	14.53	17.62	1.96	-1.07	-0.84	-1.37
AT1G01670	AT1G01670_at		chr1:242843-245988 REVERSE LENGTH=1411	RING/U-box superfamily protein	45.11	47.12	51.06	47.68	2.26	55.35	56.56	35.34	49.03	7.25	1.03	0.77	1.3
AT1G01680	AT1G01680_at	ATPUB54, PUB54	chr1:246411-248367 REVERSE LENGTH=965	plant U-box 54	18.61	20.92	10.76	16.68	3.35	12.63	27.45	9.9	16.63	5.77	-1	-0.55	-2.43
AT1G01690	AT1G01690_at	ATPRD3, PRD3	chr1:249141-252462 FORWARD LENGTH=1692	putative recombination initiation defects 3	64.07	62.07	45.57	57.25	6.05	128.48	70.33	73.76	90.69	18.83	1.58	1.02	2.25
AT1G01695	AT1G01695_at		chr1:252947-254495 FORWARD LENGTH=1302	Phosphatidylinositol N-acetyglucosaminlytransferase subunit P-related	9.16	8.71	12.84	10.25	1.55	10.2	8.33	7.71	8.69	1.15	-1.18	-0.83	-1.64
AT1G01700	AT1G01700_at	ATROPGEF2, ROPGEF2	chr1:259495-261474 REVERSE LENGTH=1458	RHO guanyl-nucleotide exchange factor 2	8.44	9.88	4.97	7.93	2.6	9.21	13.86	5.01	9.47	3.71	1.19	0.4	2.97
AT1G01710	AT1G01710_at		chr1:262828-267771 FORWARD LENGTH=2492	Acyl-CoA thioesterase family protein	177.38	173.78	162.41	171.38	6.19	195.53	218.22	176.12	196.63	13.31	1.15	1.01	1.3
AT1G01720	AT1G01720_at	ATAF1, ANAC002	chr1:268330-269819 FORWARD LENGTH=1316	NAC (No Apical Meristem) domain transcriptional regulator superfamily protein	70.58	74.14	56.18	67.1	5.98	64.93	68.04	67.15	66.88	3.04	-1	-0.84	-1.17
AT1G01725	AT1G01725_at		chr1:269792-270775 REVERSE LENGTH=453	unknown protein; FUNCTIONS IN: molecular_function unknown; INVOLVED IN: biological_process unknown; LOCATED IN: endomembrane system; EXPRESSED IN: 23 plant structures; EXPRESSED DURING: 14 growth stages; BEST Arabidopsis thaliana protein match is: unknown protein (TAIR:AT4G00530.1); Has 20 Blast hits to 20 proteins in 7 species: Archae - 0; Bacteria - 0; Metazoa - 0; Fungi - 0; Plants - 20; Virus…	130.48	137.34	127.17	131.56	5.09	218.99	230.9	264.52	237.93	14.8	1.81	1.6	2.03	*
AT1G01730	AT1G01730_at		chr1:270956-272061 FORWARD LENGTH=910	unknown protein; FUNCTIONS IN: molecular_function unknown; INVOLVED IN: biological_process unknown; LOCATED IN: chloroplast; EXPRESSED IN: 23 plant structures; EXPRESSED DURING: 13 growth stages; Has 42 Blast hits to 42 proteins in 17 species: Archae - 0; Bacteria - 2; Metazoa - 5; Fungi - 1; Plants - 34; Viruses - 0; Other Eukaryotes - 0 (source: NCBI BLink).	96.79	128.72	124.01	116.04	11.25	183.81	187.76	232.72	201.24	16.51	1.73	1.41	2.15	*
AT1G01740	AT1G01740_at		chr1:272111-274569 REVERSE LENGTH=1648	Protein kinase protein with tetratricopeptide repeat domain	84.69	80.7	47.3	70.98	12.19	50.61	46.85	30.07	42.54	6.99	-1.67	-1.11	-2.49
AT1G01750	AT1G01750_at	ADF11	chr1:275366-276310 FORWARD LENGTH=769	actin depolymerizing factor 11	14.4	13.55	14.43	14.13	1.15	12.78	15.36	13.48	13.77	1.24	-1.03	-0.84	-1.26
AT1G01760	AT1G01760_at		chr1:276266-278448 REVERSE LENGTH=1312	adenosine deaminases;RNA binding;RNA binding;adenosine deaminases	32.65	31.34	26.54	30.24	2.41	39.87	39.62	26.29	35.14	4.85	1.16	0.87	1.49
AT1G01770	AT1G01770_at		chr1:278615-282891 FORWARD LENGTH=2362	unknown protein; CONTAINS InterPro DOMAIN/s: Protein of unknown function DUF1446 (InterPro:IPR010839); Has 1597 Blast hits to 1509 proteins in 306 species: Archae - 4; Bacteria - 843; Metazoa - 22; Fungi - 131; Plants - 31; Viruses - 0; Other Eukaryotes - 566 (source: NCBI BLink).	50.9	51.3	34.14	45.59	6.34	96.57	90.28	87.99	91.72	4.65	2.01	1.61	2.64	*
AT1G01780	AT1G01780_at		chr1:282761-284245 FORWARD LENGTH=939	GATA type zinc finger transcription factor family protein	16.19	13.2	15.91	15.3	2.24	20.97	34.27	26.42	27.1	4.39	1.77	1.22	2.55	*
AT1G01790	AT1G01790_at	KEA1, ATKEA1	chr1:284610-291094 FORWARD LENGTH=3892	K+ efflux antiporter 1	91.47	77.24	67.69	78.64	7.29	49.16	51.18	30.02	43.49	7.12	-1.81	-1.35	-2.55	*
AT1G01800	AT1G01800_at		chr1:293342-295040 FORWARD LENGTH=1094	NAD(P)-binding Rossmann-fold superfamily protein	113.07	115.37	110.81	113	4.55	108.69	110.08	125.69	114.95	6.94	1.02	0.9	1.14
AT1G01810	AT1G01810_at		chr1:295221-295859 FORWARD LENGTH=639	unknown protein; Has 12 Blast hits to 12 proteins in 5 species: Archae - 0; Bacteria - 0; Metazoa - 5; Fungi - 0; Plants - 7; Viruses - 0; Other Eukaryotes - 0 (source: NCBI BLink).	38.8	44.62	30.35	38.04	4.37	52.66	43.51	36.41	44.15	4.8	1.16	0.89	1.51
AT1G01820	AT1G01820_at	PEX11C	chr1:296001-298120 REVERSE LENGTH=1048	peroxin 11c	190.04	172.88	157.66	173.35	10.21	213.1	174.13	209.28	198.52	13.14	1.15	0.99	1.32
AT1G01830	AT1G01830_at		chr1:298535-300729 REVERSE LENGTH=2108	ARM repeat superfamily protein	18.41	20.31	15.94	18.24	1.91	14.61	16.08	11.74	14.16	1.78	-1.29	-0.99	-1.71
AT1G01840	AT1G01840_at		chr1:303537-304358 FORWARD LENGTH=822	unknown protein; Has 23 Blast hits to 23 proteins in 9 species: Archae - 0; Bacteria - 0; Metazoa - 0; Fungi - 0; Plants - 23; Viruses - 0; Other Eukaryotes - 0 (source: NCBI BLink).	14.92	63.82	21.83	33.64	15.6	65.34	51.4	27.46	48.05	11.1	1.43	0.68	6.15
AT1G01860	AT1G01860_at	PFC1	chr1:304133-306287 REVERSE LENGTH=1350	Ribosomal RNA adenine dimethylase family protein	69.82	58.76	64.18	64.39	3.82	94.24	77.52	86.69	86.22	5.39	1.34	1.16	1.54
AT1G01880	AT1G01880_at		chr1:306480-309109 REVERSE LENGTH=1993	5'-3' exonuclease family protein	20.46	18.03	18.91	19.29	1.3	21.51	23.75	18.99	21.47	1.97	1.11	0.92	1.34
AT1G01900	AT1G01900_at	ATSBT1.1, SBTI1.1	chr1:310316-313130 FORWARD LENGTH=2460	subtilase family protein	26.3	28.98	31.18	28.72	1.9	26.9	22.5	26.94	25.4	2.14	-1.13	-0.95	-1.36
AT1G01910	AT1G01910_at		chr1:313101-315902 REVERSE LENGTH=1513	P-loop containing nucleoside triphosphate hydrolases superfamily protein	142.34	151.31	141.1	144.73	4.99	136.3	141.62	113.72	130.64	9.58	-1.11	-0.97	-1.27
AT1G01920	AT1G01920_at		chr1:316128-319650 FORWARD LENGTH=1863	SET domain-containing protein	111.65	115.79	117.49	114.66	3.49	117.18	98.95	118.78	111.46	6.92	-1.03	-0.92	-1.16
AT1G01930	AT1G01930_at		chr1:319836-322860 REVERSE LENGTH=1999	zinc finger protein-related	120.44	109.24	79.44	102.95	12.63	144.49	111.1	87.44	114.35	16.91	1.11	0.8	1.52
AT1G01940	AT1G01940_at		chr1:323027-324917 FORWARD LENGTH=736	Cyclophilin-like peptidyl-prolyl cis-trans isomerase family protein	304.19	305.42	252.18	287.62	18.57	115.15	147.75	141.13	134.43	11.51	-2.14	-1.8	-2.57	*
AT1G01950	AT1G01950_at	ARK2	chr1:325379-330619 FORWARD LENGTH=2944	armadillo repeat kinesin 2	38.55	32.56	35.68	35.77	2.18	43.88	34.68	35.86	38.26	3.36	1.07	0.89	1.27
AT1G01960	AT1G01960_at	EDA10	chr1:330588-337582 REVERSE LENGTH=5495	SEC7-like guanine nucleotide exchange family protein	272.5	353.84	210.34	279.05	42.87	313.13	323.8	218.61	285.05	34.3	1.02	0.75	1.44
AT1G01970	AT1G01970_at		chr1:338291-340077 FORWARD LENGTH=1649	Tetratricopeptide repeat (TPR)-like superfamily protein	78.22	56.7	70.52	68.4	6.53	51.81	51.95	43.64	49.15	3.96	-1.39	-1.13	-1.71
AT1G01980	AT1G01980_at		chr1:340172-341999 REVERSE LENGTH=1828	FAD-binding Berberine family protein	19.67	29.51	14.43	21.11	4.72	23.53	15.36	18.29	19.08	2.61	-1.11	-0.67	-1.66
AT1G01990	AT1G01990_at		chr1:343166-344341 REVERSE LENGTH=1176	unknown protein; Has 32 Blast hits to 32 proteins in 6 species: Archae - 0; Bacteria - 0; Metazoa - 0; Fungi - 0; Plants - 32; Viruses - 0; Other Eukaryotes - 0 (source: NCBI BLink).	97.5	87.22	80.02	89.22	7.04	133.14	157.34	161.41	151.53	11.16	1.7	1.42	2.03	*
AT1G02000	AT1G02000_at	GAE2	chr1:345812-347592 FORWARD LENGTH=1781	UDP-D-glucuronate 4-epimerase 2	111.13	87.75	79.63	92.73	9.65	67.27	145.49	113.65	108.7	23.58	1.17	0.74	1.68
AT1G02010	AT1G02010_at	SEC1A	chr1:347891-352480 FORWARD LENGTH=2460	secretory 1A	43.74	33.88	43.71	40.45	3.88	47.3	43.54	40.69	43.93	3.37	1.09	0.89	1.34
AT1G02020	AT1G02020_at		chr1:352637-354969 REVERSE LENGTH=2258	nitroreductase family protein	30.22	26.81	19.84	25.74	3.27	18.23	23.48	26.34	22.5	2.77	-1.14	-0.85	-1.54
AT1G02030	AT1G02030_at		chr1:355321-357258 REVERSE LENGTH=1938	C2H2-like zinc finger protein	16.3	14.73	16.34	15.93	0.81	14.33	16.07	19.51	16.49	1.87	1.04	0.83	1.25
AT1G02040	AT1G02040_at		chr1:358104-359078 REVERSE LENGTH=975	C2H2-type zinc finger family protein	13.38	22.41	11.38	15.67	3.63	20.31	20.26	18.67	19.88	1.41	1.27	0.9	2.07
AT1G02050	AT1G02050_at	LAP6	chr1:359117-360518 REVERSE LENGTH=1312	Chalcone and stilbene synthase family protein	22.48	27.9	25.62	25.5	2.3	31.38	23.17	18.87	24.46	3.85	-1.04	-0.79	-1.45
AT1G02060	AT1G02060_at		chr1:360918-363094 REVERSE LENGTH=2177	Tetratricopeptide repeat (TPR)-like superfamily protein	50.19	54.11	37.01	47.02	5.72	62.73	53.49	53.95	56.58	3.87	1.2	0.97	1.54
AT1G02065	AT1G02065_at	SPL8	chr1:365209-367340 FORWARD LENGTH=1609	squamosa promoter binding protein-like 8	45.37	61.45	37.87	48.3	7.27	35.7	66.04	43.74	48.37	9.47	1	0.64	1.49
AT1G02070	AT1G02070_at		chr1:370257-370967 REVERSE LENGTH=604	unknown protein; BEST Arabidopsis thaliana protein match is: unknown protein (TAIR:AT3G60520.1); Has 98 Blast hits to 98 proteins in 13 species: Archae - 0; Bacteria - 0; Metazoa - 0; Fungi - 0; Plants - 98; Viruses - 0; Other Eukaryotes - 0 (source: NCBI BLink).	19.33	20.79	16.31	18.84	1.79	22.11	19.95	24.2	22	1.69	1.17	0.96	1.44
AT1G02074	AT1G02074_at		chr1:372064-372210 FORWARD LENGTH=147	unknown protein; Has 30201 Blast hits to 17322 proteins in 780 species: Archae - 12; Bacteria - 1396; Metazoa - 17338; Fungi - 3422; Plants - 5037; Viruses - 0; Other Eukaryotes - 2996 (source: NCBI BLink).	19.03	21.59	16.14	19	2.19	26.22	24.51	17.86	22.81	2.92	1.2	0.9	1.6
AT1G02080	AT1G02080_at		chr1:373335-386847 FORWARD LENGTH=7461	transcription regulators	162.52	176.21	100.91	146.42	23.74	175.73	233.04	151.78	186.89	25.05	1.28	0.91	1.84
AT1G02090	AT1G02090_at	FUS5, CSN7, COP15, ATCSN7	chr1:387277-389647 REVERSE LENGTH=1064	Proteasome component (PCI) domain protein	113.95	119.27	84.12	105.79	11.72	51.28	67.12	74.1	64.04	7.44	-1.65	-1.27	-2.16	*
AT1G02100	AT1G02100_at		chr1:389812-392816 FORWARD LENGTH=1431	Leucine carboxyl methyltransferase	52.32	60.1	57.26	56.26	3.35	107.44	77.99	92.53	92.51	8.67	1.64	1.36	1.96	*
AT1G02110	AT1G02110_at		chr1:392831-395528 FORWARD LENGTH=2314	Protein of unknown function (DUF630 and DUF632)	49.27	35.58	43.76	42.88	4.34	44.32	47.34	47.85	46.47	2.61	1.08	0.9	1.33
AT1G02120	AT1G02120_at	VAD1	chr1:395761-399897 FORWARD LENGTH=1974	GRAM domain family protein	177.83	204.22	144.26	175.63	18.36	232.95	219.07	187.51	213.03	14.67	1.21	0.99	1.51
AT1G02130	AT1G02130_at	ATRAB1B, ARA5, ARA-5, ATRABD2A, RABD2A, RA-5	chr1:400035-401882 REVERSE LENGTH=1021	RAS 5	560.14	633.32	549.48	580.18	30.62	618.46	664.73	630.02	638.45	18.22	1.1	1	1.22
AT1G02140	AT1G02140_at	MEE63, MAGO, HAP1	chr1:403190-404456 REVERSE LENGTH=785	mago nashi family protein	1263.43	1439.61	1304.25	1329.36	68.15	1119.76	1175.45	1040.9	1113.22	47.66	-1.19	-1.07	-1.33
AT1G02145	AT1G02145_at	ALG12, EBS4	chr1:404600-408619 FORWARD LENGTH=1361	homolog of asparagine-linked glycosylation 12	163.17	150.89	171.64	161.79	6.44	133.22	141.29	147.91	141.21	5.51	-1.15	-1.05	-1.26
AT1G02150	AT1G02150_at		chr1:408622-410611 FORWARD LENGTH=1910	Tetratricopeptide repeat (TPR)-like superfamily protein	153.49	105.49	146.53	134.95	15.18	167.97	135.61	115.36	139.64	15.49	1.03	0.8	1.35
AT1G02160	AT1G02160_at		chr1:410748-411597 FORWARD LENGTH=485	Cox19 family protein (CHCH motif)	125.48	120.6	125.07	123.99	3.9	170.08	178.14	186.08	177.68	7.13	1.43	1.32	1.56	*
AT1G02170	AT1G02170_at	LOL3, ATMCPB1, MCP1B, ATMC1, MC1	chr1:411779-413554 FORWARD LENGTH=1336	metacaspase 1	127.15	165.27	88.54	126.81	22.82	156.16	202.43	191.55	184.51	16.41	1.45	1.07	2.12
AT1G02180	AT1G02180_at		chr1:413522-414645 REVERSE LENGTH=918	ferredoxin-related	39.13	35.34	49.14	40.98	4.42	35.76	26.29	32.76	31.48	3.22	-1.3	-1.01	-1.66
AT1G02190	AT1G02190_at		chr1:415079-418010 FORWARD LENGTH=2161	Fatty acid hydroxylase superfamily	15.88	15.94	16.13	16.01	0.96	16.07	18.64	17.64	17.46	1.46	1.09	0.92	1.29
AT1G02205	AT1G02205_at	CER1	chr1:418748-422258 FORWARD LENGTH=2067	Fatty acid hydroxylase superfamily	19.22	19.7	12.31	16.86	2.71	18.29	18.61	14.84	17.19	1.68	1.02	0.76	1.43
AT1G02210	AT1G02210_at		chr1:427548-427811 REVERSE LENGTH=264	NAC (No Apical Meristem) domain transcriptional regulator superfamily protein	9.45	7.85	11.87	9.65	1.34	8.05	5.95	5.84	6.61	1.05	-1.46	-1.03	-2.1
AT1G02220	AT1G02220_at	ANAC003, NAC003	chr1:428814-430647 REVERSE LENGTH=1353	NAC domain containing protein 3	22.25	19.47	13.31	18.52	3.25	13.2	12.16	13.84	12.97	1.42	-1.43	-0.98	-1.97
AT1G02230	AT1G02230_at	ANAC004, NAC004	chr1:435174-436776 REVERSE LENGTH=1081	NAC domain containing protein 4	9.06	24.09	2.72	11.56	6.87	7.12	10.58	4.57	7.24	2.33	-1.6	-0.03	-4.41
AT1G02250	AT1G02250_at	anac005, NAC005	chr1:437951-439559 REVERSE LENGTH=1089	NAC domain containing protein 5	6.42	7.49	8.28	7.32	0.88	6.86	7	4.39	6.15	1.11	-1.19	-0.84	-1.76
AT1G02260	AT1G02260_at		chr1:440441-442877 REVERSE LENGTH=2146	Divalent ion symporter	48.26	48.25	51.34	49.1	2.57	71.62	72.36	64.75	69.59	3.7	1.42	1.25	1.6	*
AT1G02270	AT1G02270_at		chr1:443149-446235 REVERSE LENGTH=1645	Calcium-binding endonuclease/exonuclease/phosphatase family	278.51	322.09	226.72	275.76	28.29	116.27	125.14	115.7	118.36	5.38	-2.33	-1.91	-2.77	*
AT1G02280	AT1G02280_at	TOC33, ATTOC33, PPI1	chr1:448463-450425 REVERSE LENGTH=1173	translocon at the outer envelope membrane of chloroplasts 33	101.56	75.03	94.9	90.58	8.17	120.5	108.28	124.39	117.25	6.02	1.29	1.1	1.55
AT1G02290	AT1G02290_at		chr1:450527-452737 REVERSE LENGTH=1695	unknown protein; BEST Arabidopsis thaliana protein match is: unknown protein (TAIR:AT3G45830.1); Has 134 Blast hits to 134 proteins in 37 species: Archae - 0; Bacteria - 0; Metazoa - 54; Fungi - 0; Plants - 78; Viruses - 0; Other Eukaryotes - 2 (source: NCBI BLink).	28.24	23.95	21.41	24.5	2.28	26.66	25.78	22.88	24.96	2.08	1.02	0.83	1.26
AT1G02300	AT1G02300_at		chr1:453288-455463 FORWARD LENGTH=1227	Cysteine proteinases superfamily protein	72.41	90.17	60.12	74.33	14.06	125.73	144.67	95	121.48	19.49	1.63	1.09	2.53
AT1G02305	AT1G02305_at		chr1:455688-458164 FORWARD LENGTH=1407	Cysteine proteinases superfamily protein	266.32	368.46	296.49	309.56	31.79	598.18	614.99	516.12	577.38	32.44	1.87	1.55	2.29	*
AT1G02310	AT1G02310_at	MAN1	chr1:458133-460696 REVERSE LENGTH=1390	Glycosyl hydrolase superfamily protein	13.38	25.55	21.24	19.98	3.83	25.42	20.73	28.83	24.95	2.6	1.25	0.89	1.88
AT1G02320	AT1G02320_at		chr1:461828-461974 FORWARD LENGTH=147	unknown protein; Has 0 Blast hits to 0 proteins in 0 species (source: NCBI BLink).	5.52	6.51	8.13	6.65	1.24	6.17	7.61	8.91	7.52	1.08	1.13	0.77	1.72
AT1G02330	AT1G02330_at		chr1:462075-463612 REVERSE LENGTH=1058	CONTAINS InterPro DOMAIN/s: Hepatocellular carcinoma-associated antigen 59 (InterPro:IPR010756); Has 1239 Blast hits to 998 proteins in 204 species: Archae - 4; Bacteria - 71; Metazoa - 421; Fungi - 109; Plants - 87; Viruses - 5; Other Eukaryotes - 542 (source: NCBI BLink).	51.47	59.9	34.39	48.61	7.72	79.75	75.95	56.09	70.73	7.66	1.45	1.07	2.05
AT1G02335	AT1G02335_at	GL22	chr1:463855-464924 REVERSE LENGTH=832	germin-like protein subfamily 2 member 2 precursor	69.79	45.13	43.39	52.65	8.61	34.46	42.58	58.65	45.23	7.4	-1.16	-0.79	-1.72
AT1G02340	AT1G02340_at	HFR1, RSF1, FBI1, REP1	chr1:465718-467844 REVERSE LENGTH=1253	basic helix-loop-helix (bHLH) DNA-binding superfamily protein	13.49	10.91	13.99	12.85	1.25	914.49	892.22	799.68	868.9	35.7	67.64	57.38	81.47	*
AT1G02350	AT1G02350_at		chr1:469818-470693 FORWARD LENGTH=423	protoporphyrinogen oxidase-related	16.71	18.19	16.16	16.88	2.39	59.09	55.52	84.57	66.41	9.43	3.93	2.81	5.51	*
AT1G02360	AT1G02360_at		chr1:471990-473160 REVERSE LENGTH=1011	Chitinase family protein	33.79	28.36	22.07	28.06	3.67	42.21	43.51	39.41	41.71	2.27	1.49	1.2	1.92
AT1G02370	AT1G02370_at		chr1:474500-476511 FORWARD LENGTH=1758	Tetratricopeptide repeat (TPR)-like superfamily protein	63.97	113.11	68.71	81.9	16.16	89.85	119.17	72.97	93.83	14.01	1.15	0.77	1.79
AT1G02380	AT1G02380_at		chr1:477000-478971 FORWARD LENGTH=1121	unknown protein; BEST Arabidopsis thaliana protein match is: unknown protein (TAIR:AT4G01960.1); Has 66 Blast hits to 66 proteins in 11 species: Archae - 0; Bacteria - 0; Metazoa - 0; Fungi - 0; Plants - 66; Viruses - 0; Other Eukaryotes - 0 (source: NCBI BLink).	22.2	34.27	18.79	24.9	5.56	191.69	198	192.61	194.41	4.23	7.81	5.7	12.35	*
AT1G02390	AT1G02390_at	ATGPAT2, GPAT2	chr1:480852-483292 FORWARD LENGTH=1791	glycerol-3-phosphate acyltransferase 2	87.9	47.93	27.67	54.56	17.71	27.03	22.78	19.4	23.16	2.79	-2.36	-1.08	-3.83
AT1G02391	AT1G02391_at		chr1:483764-483919 REVERSE LENGTH=156	unknown protein; Has 30201 Blast hits to 17322 proteins in 780 species: Archae - 12; Bacteria - 1396; Metazoa - 17338; Fungi - 3422; Plants - 5037; Viruses - 0; Other Eukaryotes - 2996 (source: NCBI BLink).	24.61	24.41	20.36	23.37	2.07	25.79	19.3	26.76	23.88	2.73	1.02	0.8	1.29
AT1G02400	AT1G02400_at	ATGA2OX4, ATGA2OX6, DTA1, GA2OX6	chr1:486801-489577 FORWARD LENGTH=1339	gibberellin 2-oxidase 6	19.14	27.23	19.6	21.88	3.34	32.61	25.15	31.95	30.02	2.81	1.37	1.04	1.89
AT1G02405	AT1G02405_at		chr1:489979-490505 REVERSE LENGTH=527	proline-rich family protein	20.27	24.76	25.42	23.33	2.08	12.91	15.36	16.11	14.86	1.72	-1.57	-1.24	-2.02	*
AT1G02410	AT1G02410_at		chr1:490925-492926 FORWARD LENGTH=1176	cytochrome c oxidase assembly protein CtaG / Cox11 family	146.57	142.25	135.94	141.68	8.59	76.95	100.97	92.67	89.35	10.95	-1.59	-1.28	-2.02	*
AT1G02420	AT1G02420_at		chr1:493683-495158 FORWARD LENGTH=1476	Pentatricopeptide repeat (PPR) superfamily protein	27.78	23.53	18.69	23.39	2.96	20.81	13.56	17.77	17.42	2.61	-1.34	-0.97	-1.88
AT1G02430	AT1G02430_at	ATARFD1B, ARFD1B	chr1:495050-496062 REVERSE LENGTH=698	ADP-ribosylation factor D1B	25.78	28.68	38.2	30.46	5.02	22.55	23.68	20.47	22.2	1.87	-1.37	-0.98	-1.82
AT1G02440	AT1G02440_at	ATARFD1A, ARFD1A	chr1:496586-497479 REVERSE LENGTH=573	ADP-ribosylation factor D1A	11.9	8.3	7.6	9.48	1.74	14.3	16.75	9.18	13.41	2.44	1.41	0.91	2.2
AT1G02450	AT1G02450_at	NIMIN1, NIMIN-1	chr1:497976-498516 REVERSE LENGTH=541	NIM1-interacting 1	9.54	13.21	5.08	9.3	2.53	5.87	12.43	6.52	8.16	2.33	-1.14	-0.57	-2.36
AT1G02460	AT1G02460_at		chr1:504673-507204 REVERSE LENGTH=1805	Pectin lyase-like superfamily protein	24.09	34.93	19.69	26.2	4.83	11.76	16.35	20.87	16.2	3.1	-1.62	-1.03	-2.56
AT1G02470	AT1G02470_at		chr1:511765-513611 REVERSE LENGTH=855	Polyketide cyclase/dehydrase and lipid transport superfamily protein	26.56	44.25	31.62	33.96	5.77	65.33	114.54	70.02	83.34	16.08	2.45	1.56	3.76	*
AT1G02475	AT1G02475_at		chr1:513843-515404 REVERSE LENGTH=929	Polyketide cyclase/dehydrase and lipid transport superfamily protein	680.47	629.23	653.94	653.68	18.67	686.54	818.7	778.38	762.71	43.9	1.17	1.05	1.29
AT1G02490	AT1G02490_at		chr1:516618-516734 FORWARD LENGTH=117	unknown protein; Has 0 Blast hits to 0 proteins in 0 species (source: NCBI BLink).	11.08	14.29	11.63	12.49	1.46	20.55	13.74	5.07	13.01	4.66	1.04	0.42	1.74
AT1G02500	AT1G02500_at	SAM1, SAM-1, MAT1, AtSAM1	chr1:518251-520437 FORWARD LENGTH=1530	S-adenosylmethionine synthetase 1	82.3	85.95	67.45	79.1	6.88	131.79	100.67	93.36	108.75	12.12	1.37	1.08	1.73
AT1G02510	AT1G02510_at	KCO4, ATKCO4, ATTPK4, TPK4	chr1:520498-521668 REVERSE LENGTH=1086	Outward rectifying potassium channel protein	8.84	13.49	14.62	12.23	1.97	13.65	11.91	12.65	12.77	1.09	1.04	0.79	1.46
AT1G02520	AT1G02520_at	PGP11	chr1:523651-528745 FORWARD LENGTH=3871	P-glycoprotein 11	7.82	13.31	6.78	9.24	2.25	11.77	9	8.22	9.73	1.42	1.05	0.68	1.83
AT1G02530	AT1G02530_at	PGP12	chr1:529795-534677 FORWARD LENGTH=3998	P-glycoprotein 12	21.69	9.39	26.94	19.22	5.36	37.2	32.75	27.83	32.52	2.9	1.69	1.12	3.16
AT1G02540	AT1G02540_at		chr1:534827-535699 REVERSE LENGTH=873	unknown protein; Has 3327 Blast hits to 2216 proteins in 265 species: Archae - 18; Bacteria - 202; Metazoa - 802; Fungi - 283; Plants - 84; Viruses - 187; Other Eukaryotes - 1751 (source: NCBI BLink).	15.95	28.14	14.93	19.57	4.5	17.71	15.74	14.73	16.13	1.47	-1.21	-0.74	-1.74
AT1G02550	AT1G02550_at		chr1:536483-537211 FORWARD LENGTH=729	Plant invertase/pectin methylesterase inhibitor superfamily protein	21.12	27.8	23.5	24.05	2.5	26.12	25.39	35.34	28.53	3.73	1.19	0.89	1.55
AT1G02560	AT1G02560_at	CLPP5, NCLPP5, NCLPP1	chr1:537860-540109 FORWARD LENGTH=1341	nuclear encoded CLP protease 5	388.12	291.84	391.92	357.5	32.63	435.96	399.62	354.94	396.44	24.6	1.11	0.93	1.34
AT1G02570	AT1G02570_at		chr1:541335-542240 FORWARD LENGTH=906	unknown protein; BEST Arabidopsis thaliana protein match is: unknown protein (TAIR:AT1G02575.1); Has 108 Blast hits to 55 proteins in 6 species: Archae - 0; Bacteria - 0; Metazoa - 0; Fungi - 0; Plants - 108; Viruses - 0; Other Eukaryotes - 0 (source: NCBI BLink).	14.54	14.44	19.65	16.45	2.06	12.99	15.42	27.51	18.42	4.75	1.12	0.63	1.71
AT1G02575	AT1G02575_at		chr1:543110-544007 FORWARD LENGTH=898	unknown protein; BEST Arabidopsis thaliana protein match is: unknown protein (TAIR:AT1G02570.1).	9.36	13.7	19.94	14.3	3.19	20.34	11.41	19.69	17.19	2.89	1.2	0.77	2.01
AT1G02580	AT1G02580_at	MEA, EMB173, FIS1, SDG5	chr1:544783-549202 FORWARD LENGTH=2291	SET domain-containing protein	29.07	51.37	25.24	35.17	8.33	44.65	29.04	30.37	34.73	5.02	-1.01	-0.59	-1.55
AT1G02590	AT1G02590_at		chr1:552138-552761 REVERSE LENGTH=270	Aldehyde oxidase/xanthine dehydrogenase, molybdopterin binding protein	89.95	78.16	89.8	86.28	6.3	59.12	74.56	68.6	68.19	9	-1.27	-1	-1.66
AT1G02610	AT1G02610_at		chr1:553050-555994 REVERSE LENGTH=937	RING/FYVE/PHD zinc finger superfamily protein	13.74	14.74	14.49	14.38	1.67	291.59	324.18	429.61	348.55	42.36	24.24	18.27	32.04	*
AT1G02620	AT1G02620_at		chr1:557092-557986 FORWARD LENGTH=687	Ras-related small GTP-binding family protein	24.28	44.35	22.84	29.78	8.14	67.26	82.22	68.34	73.19	6.5	2.46	1.64	4.52	*
AT1G02630	AT1G02630_at		chr1:560610-562382 REVERSE LENGTH=1435	Nucleoside transporter family protein	6.5	6.68	8.98	7.34	1.06	9.41	6.31	6.84	7.32	1.28	-1	-0.69	-1.5
AT1G02640	AT1G02640_at	BXL2, ATBXL2	chr1:564205-567769 FORWARD LENGTH=2584	beta-xylosidase 2	15.44	22.01	21.44	19.6	4.25	286.37	220.5	298.52	268.29	24.47	13.69	9.67	21.69	*
AT1G02650	AT1G02650_at		chr1:568704-570418 FORWARD LENGTH=1542	Tetratricopeptide repeat (TPR)-like superfamily protein	39.28	43.95	51.54	44.51	5.36	93.49	79.86	110.79	94.31	10.36	2.12	1.62	2.79	*
AT1G02660	AT1G02660_at		chr1:571955-574981 REVERSE LENGTH=2609	alpha/beta-Hydrolases superfamily protein	15.85	21	15.95	17.31	3.08	165.87	153.41	179.05	166.03	8.19	9.59	7.31	13.68	*
AT1G02670	AT1G02670_at		chr1:576046-580299 FORWARD LENGTH=2037	P-loop containing nucleoside triphosphate hydrolases superfamily protein	9.85	14.7	10.73	11.78	1.74	7.38	11.38	18.05	12.24	3.29	1.04	0.56	1.65
AT1G02680	AT1G02680_at	TAF13	chr1:580625-582310 FORWARD LENGTH=907	TBP-associated factor 13	149.13	133.72	141.58	141.81	5.62	193.62	162.6	209.09	188.24	14.08	1.33	1.15	1.52
AT1G02690	AT1G02690_at	IMPA-6	chr1:584260-587219 FORWARD LENGTH=1937	importin alpha isoform 6	22.36	22.25	86.32	43.46	21.63	22.21	15.38	13.55	17.15	3.45	-2.53	-0.45	-5.24
AT1G02700	AT1G02700_at		chr1:588329-589480 FORWARD LENGTH=1030	unknown protein; FUNCTIONS IN: molecular_function unknown; INVOLVED IN: biological_process unknown; LOCATED IN: mitochondrion; BEST Arabidopsis thaliana protein match is: unknown protein (TAIR:AT4G02140.1); Has 49 Blast hits to 49 proteins in 21 species: Archae - 0; Bacteria - 0; Metazoa - 10; Fungi - 6; Plants - 29; Viruses - 0; Other Eukaryotes - 4 (source: NCBI BLink).	15.04	16.1	17.91	16.34	1.31	22.59	17.83	15	18.47	2.47	1.13	0.86	1.44
AT1G02710	AT1G02710_at		chr1:589706-589996 REVERSE LENGTH=291	glycine-rich protein	28.1	40.1	27.65	31.97	4.52	35.1	36.93	27.63	33.14	3.16	1.04	0.79	1.4
AT1G02720	AT1G02720_at	GATL5	chr1:591826-593289 FORWARD LENGTH=1464	galacturonosyltransferase 5	109.49	73.12	81.3	88.18	11.02	43.59	45.02	50.41	46.56	4.18	-1.89	-1.45	-2.42	*
AT1G02730	AT1G02730_at	ATCSLD5, CSLD5, SOS6	chr1:594573-598657 REVERSE LENGTH=3854	cellulose synthase-like D5	18.57	30.51	19.76	22.88	4.13	16.06	20.34	24.2	20.22	2.61	-1.13	-0.76	-1.61
AT1G02740	AT1G02740_at		chr1:599416-602038 REVERSE LENGTH=1319	MRG family protein	56.65	56.74	55.21	56.25	2.23	55.5	50.37	38.82	48.28	5.4	-1.17	-0.97	-1.44
AT1G02750	AT1G02750_at		chr1:602497-604292 FORWARD LENGTH=1000	Drought-responsive family protein	133.61	142.14	117.23	130.91	8.13	159.05	199.42	170.75	176.19	13.03	1.35	1.14	1.58
AT1G02770	AT1G02770_at		chr1:604873-606693 REVERSE LENGTH=1218	Protein of unknown function (DUF626)	19.15	26.61	17.66	21.12	3.13	17.52	18.12	15.18	16.96	1.58	-1.25	-0.91	-1.64
AT1G02780	AT1G02780_at	emb2386	chr1:607808-609465 REVERSE LENGTH=1031	Ribosomal protein L19e family protein	1456.91	1935.7	1392.39	1593.13	179.19	939.82	1120.83	770.08	942.75	105.15	-1.69	-1.3	-2.2	*
AT1G02790	AT1G02790_at	PGA4	chr1:610391-612324 REVERSE LENGTH=1658	polygalacturonase 4	11	16.86	10.8	12.81	2.31	16.44	15.64	11.54	14.45	1.77	1.13	0.8	1.67
AT1G02800	AT1G02800_at	ATCEL2, CEL2	chr1:613216-616191 REVERSE LENGTH=1764	cellulase 2	10.15	13.37	8.49	10.57	1.79	10.08	10.42	10.15	10.19	1.03	-1.04	-0.72	-1.41
AT1G02810	AT1G02810_at		chr1:618265-620480 FORWARD LENGTH=1906	Plant invertase/pectin methylesterase inhibitor superfamily	25.51	32.48	27.76	28.65	3.03	28.14	18.74	25.61	23.84	3.4	-1.2	-0.9	-1.64
AT1G02813	AT1G02813_at		chr1:620678-621289 FORWARD LENGTH=612	Protein of unknown function, DUF538	13.82	8.96	10.67	11.01	1.6	10.76	13.83	15.13	13.06	1.64	1.19	0.87	1.65
AT1G02816	AT1G02816_at		chr1:621461-622469 FORWARD LENGTH=1009	Protein of unknown function, DUF538	25.29	38.47	48.74	37.4	7.14	108.87	94.13	128.42	110.15	10.43	2.95	2.13	4.4	*
AT1G02820	AT1G02820_at		chr1:623765-624475 REVERSE LENGTH=615	Late embryogenesis abundant 3 (LEA3) family protein	17.14	56.55	16.5	30	13.6	24.49	25.3	21.5	23.63	1.99	-1.27	-0.32	-2.27
AT1G02830	AT1G02830_at		chr1:625145-625608 REVERSE LENGTH=384	Ribosomal L22e protein family	27.26	30.09	32.26	29.73	2.02	24.99	36.47	32.43	31.16	3.75	1.05	0.82	1.3
AT1G02840	AT1G02840_at	SR1, ATSRP34, SRP34, SR34, At-SR34	chr1:626741-629819 FORWARD LENGTH=1237	RNA-binding (RRM/RBD/RNP motifs) family protein	102.68	111.37	213.24	142.16	35.85	337.68	161.02	176.48	224.48	56.46	1.58	0.84	2.98
AT1G02850	AT1G02850_at	BGLU11	chr1:630505-633259 FORWARD LENGTH=1651	beta glucosidase 11	88.12	146.63	34.47	89.69	32.77	78.99	86.02	43.32	69.25	13.77	-1.3	-0.5	-2.4
AT1G02860	AT1G02860_at	NLA, BAH1	chr1:635144-637262 FORWARD LENGTH=1517	SPX (SYG1/Pho81/XPR1) domain-containing protein	35.04	32.09	24.08	30.43	3.83	116.55	102.77	95.15	104.98	6.63	3.45	2.77	4.43	*
AT1G02870	AT1G02870_at		chr1:637214-638677 REVERSE LENGTH=843	FUNCTIONS IN: molecular_function unknown; INVOLVED IN: biological_process unknown; EXPRESSED IN: 23 plant structures; EXPRESSED DURING: 13 growth stages; CONTAINS InterPro DOMAIN/s: Ribosome biogenesis protein Nop16 (InterPro:IPR019002); Has 104 Blast hits to 104 proteins in 57 species: Archae - 0; Bacteria - 0; Metazoa - 0; Fungi - 63; Plants - 35; Viruses - 0; Other Eukaryotes - 6 (source: NCBI…	220.87	226.33	204.97	216.98	8.41	189.4	149.23	188.55	175.46	13.61	-1.24	-1.08	-1.44
AT1G02880	AT1G02880_at	TPK1	chr1:642752-644521 REVERSE LENGTH=1361	thiamin pyrophosphokinase1	229.05	211.89	196.79	212.28	10.81	70	90.8	76.14	78.26	8.25	-2.71	-2.26	-3.33	*
AT1G02890	AT1G02890_at		chr1:645092-651907 REVERSE LENGTH=4047	AAA-type ATPase family protein	121.72	122.69	80.04	108.22	15.03	155.11	161.45	119.9	145.77	13.91	1.35	1.03	1.81
AT1G02900	AT1G02900_at	RALFL1, RALF1, ATRALF1	chr1:653765-654343 REVERSE LENGTH=579	rapid alkalinization factor 1	16.24	22.1	12.94	17.3	3.26	44.61	46.77	65.74	52.32	6.93	3.02	2.1	4.59	*
AT1G02910	AT1G02910_at	LPA1	chr1:655577-658148 REVERSE LENGTH=1557	tetratricopeptide repeat (TPR)-containing protein	84.17	81.91	75.75	80.78	3.78	66.09	80.38	54.13	67.04	8.15	-1.21	-0.99	-1.52
AT1G02920	AT1G02920_at	ATGSTF7, GST11, ATGSTF8, GSTF7, ATGST11	chr1:658657-659771 REVERSE LENGTH=925	glutathione S-transferase 7	155.72	194.04	115.41	155.27	23.73	131.78	136.16	179.84	149.97	16.7	-1.04	-0.74	-1.4
AT1G02930	AT1G02930_at	ATGSTF6, GST1, ERD11, ATGSTF3, GSTF6, ATGST1	chr1:661177-662427 REVERSE LENGTH=1049	glutathione S-transferase 6	152.78	404.32	160.86	238.34	84.64	170.72	244.88	185.14	200.25	23.98	-1.19	-0.49	-1.99
AT1G02940	AT1G02940_at	ATGSTF5, GSTF5	chr1:663079-664128 REVERSE LENGTH=771	glutathione S-transferase (class phi) 5	15.16	11.12	14.55	13.46	1.67	9.49	7.35	9.55	8.91	1.18	-1.51	-1.12	-2.05
AT1G02950	AT1G02950_at	ATGSTF4, GST31, GSTF4	chr1:665152-666451 REVERSE LENGTH=904	glutathione S-transferase F4	53.69	42.59	45.48	47.58	3.47	47.66	23.84	70.38	47.28	13.44	-1.01	-0.67	-1.91
AT1G02952	AT1G02952_at		chr1:665354-666367 FORWARD LENGTH=422	other RNA	15.5	14.21	22.32	17.35	2.64	17.05	13.41	17.72	16.13	1.49	-1.08	-0.78	-1.42
AT1G02960	AT1G02960_at		chr1:666872-669837 REVERSE LENGTH=1610	unknown protein; BEST Arabidopsis thaliana protein match is: unknown protein (TAIR:AT1G02965.1); Has 100 Blast hits to 99 proteins in 48 species: Archae - 0; Bacteria - 4; Metazoa - 26; Fungi - 13; Plants - 29; Viruses - 0; Other Eukaryotes - 28 (source: NCBI BLink).	27.27	30.97	24.37	27.26	2.77	45.08	37.48	29.55	37.45	4.9	1.37	1.03	1.79
AT1G02965	AT1G02965_at		chr1:671661-672814 REVERSE LENGTH=489	unknown protein; BEST Arabidopsis thaliana protein match is: unknown protein (TAIR:AT1G02960.3); Has 8 Blast hits to 8 proteins in 2 species: Archae - 0; Bacteria - 0; Metazoa - 0; Fungi - 0; Plants - 8; Viruses - 0; Other Eukaryotes - 0 (source: NCBI BLink).	20.67	16.08	15.96	17.55	2.08	26.41	15.82	17.3	19.67	3.6	1.12	0.75	1.58
AT1G02970	AT1G02970_at	WEE1, ATWEE1	chr1:673306-676378 FORWARD LENGTH=1856	WEE1 kinase homolog	51.07	50.39	55.3	52.39	1.93	85.8	41.91	56.74	61.45	12.81	1.17	0.77	1.59
AT1G02980	AT1G02980_at	CUL2, ATCUL2	chr1:677869-681310 FORWARD LENGTH=2327	cullin 2	7.89	16.58	12.26	12.11	2.95	4.94	11.81	6.88	7.78	2.28	-1.56	-0.82	-3.24
AT1G02990	AT1G02990_at		chr1:681396-687315 REVERSE LENGTH=4371	BEST Arabidopsis thaliana protein match is: CW-type Zinc Finger (TAIR:AT3G62900.1); Has 35333 Blast hits to 34131 proteins in 2444 species: Archae - 798; Bacteria - 22429; Metazoa - 974; Fungi - 991; Plants - 531; Viruses - 0; Other Eukaryotes - 9610 (source: NCBI BLink).	27.65	39.32	30.91	32.5	4.42	41.33	43.21	35.44	39.81	3.62	1.22	0.95	1.63
AT1G03000	AT1G03000_at	PEX6	chr1:687890-692560 REVERSE LENGTH=3100	peroxin 6	60.23	69.16	63.09	64.39	4.73	110.97	101.73	69.17	94.03	12.89	1.46	1.1	1.86
AT1G03010	AT1G03010_at		chr1:693480-696382 FORWARD LENGTH=2099	Phototropic-responsive NPH3 family protein	8.07	6.79	9.91	8.4	1.49	49.13	31.69	36.9	39.42	5.27	4.69	3.28	6.98	*
AT1G03020	AT1G03020_at		chr1:698207-698515 REVERSE LENGTH=309	Thioredoxin superfamily protein	29.84	28.5	76.12	44.78	15.81	71.52	99.9	108.14	93.46	12	2.09	1.24	5.06	*
AT1G03022	AT1G03022_at		chr1:699121-699246 FORWARD LENGTH=126	unknown protein; Has 30201 Blast hits to 17322 proteins in 780 species: Archae - 12; Bacteria - 1396; Metazoa - 17338; Fungi - 3422; Plants - 5037; Viruses - 0; Other Eukaryotes - 2996 (source: NCBI BLink).	13.03	12.27	13.88	12.98	1.07	13.3	13.63	10.75	12.43	1.61	-1.04	-0.82	-1.37
AT1G03030	AT1G03030_at		chr1:701478-703864 FORWARD LENGTH=1345	P-loop containing nucleoside triphosphate hydrolases superfamily protein	107.37	127.28	135.97	123.55	8.96	104.1	118.64	109.47	110.64	5.73	-1.12	-0.96	-1.29
AT1G03040	AT1G03040_at		chr1:703906-706630 REVERSE LENGTH=1440	basic helix-loop-helix (bHLH) DNA-binding superfamily protein	220.4	180.52	249.64	215.35	21.65	223.49	229.06	260.16	237.19	13.15	1.1	0.92	1.35
AT1G03050	AT1G03050_at		chr1:707726-710041 FORWARD LENGTH=1981	ENTH/ANTH/VHS superfamily protein	20.47	20.02	15.97	18.82	1.74	13.51	21.13	22.46	19.15	3.14	1.02	0.72	1.36
AT1G03055	AT1G03055_at		chr1:710018-711803 REVERSE LENGTH=919	unknown protein; BEST Arabidopsis thaliana protein match is: unknown protein (TAIR:AT1G64680.1); Has 143 Blast hits to 143 proteins in 26 species: Archae - 0; Bacteria - 6; Metazoa - 0; Fungi - 0; Plants - 122; Viruses - 0; Other Eukaryotes - 15 (source: NCBI BLink).	22.79	15.07	15.84	17.75	2.67	11.08	15.23	12.9	12.96	2.01	-1.37	-0.95	-1.98
AT1G03060	AT1G03060_at	SPI	chr1:712473-726891 REVERSE LENGTH=11304	Beige/BEACH domain ;WD domain, G-beta repeat protein	53.92	57.58	43.3	51.67	5.33	71.38	90.21	55.28	72.27	11.07	1.4	1.01	1.87
AT1G03070	AT1G03070_at		chr1:729901-731525 FORWARD LENGTH=1054	Bax inhibitor-1 family protein	14.66	13.96	13.29	14.08	1.33	15.81	12.08	10.98	12.86	1.66	-1.09	-0.85	-1.44
AT1G03080	AT1G03080_at		chr1:731611-738056 REVERSE LENGTH=5736	kinase interacting (KIP1-like) family protein	33.96	31.57	18.77	27.93	5.11	45.16	36.84	31.6	37.96	4.39	1.36	0.97	2.02
AT1G03090	AT1G03090_at	MCCA	chr1:739679-744184 FORWARD LENGTH=2546	methylcrotonyl-CoA carboxylase alpha chain, mitochondrial / 3-methylcrotonyl-CoA carboxylase 1 (MCCA)	52.04	38.7	44.03	44.61	4.94	783.45	713.68	889.63	795.76	52.14	17.84	14.56	22.33	*
AT1G03100	AT1G03100_at		chr1:743885-746479 REVERSE LENGTH=2595	Pentatricopeptide repeat (PPR) superfamily protein	15.31	11.47	14.94	13.95	2.29	23.67	29.93	47.43	33.31	7.56	2.39	1.42	3.74	*
AT1G03103	AT1G03103_at		chr1:747197-748057 FORWARD LENGTH=640	Bifunctional inhibitor/lipid-transfer protein/seed storage 2S albumin superfamily protein	12.18	11.8	19.52	14.43	2.7	18.27	14.84	17.63	16.9	1.49	1.17	0.86	1.73
AT1G03106	AT1G03106_at		chr1:748102-749034 REVERSE LENGTH=933	unknown protein; Has 35333 Blast hits to 34131 proteins in 2444 species: Archae - 798; Bacteria - 22429; Metazoa - 974; Fungi - 991; Plants - 531; Viruses - 0; Other Eukaryotes - 9610 (source: NCBI BLink).	6.03	5.08	5.51	5.6	0.55	6.14	9.08	9.04	8.09	1.46	1.45	0.99	1.98
AT1G03110	AT1G03110_at	TRM82, AtTRM82	chr1:749246-751963 FORWARD LENGTH=1564	Transducin/WD40 repeat-like superfamily protein	51.87	48.75	43.6	48.05	2.95	28.45	29.17	26.77	28.2	2.09	-1.7	-1.46	-2	*
AT1G03120	AT1G03120_at	ATRAB28, RAB28	chr1:752271-753140 FORWARD LENGTH=549	responsive to abscisic acid 28	41.41	53.5	32.63	42.29	6.6	52.31	66.48	60.24	59.82	5.02	1.41	1.08	1.95
AT1G03130	AT1G03130_at	PSAD-2	chr1:753307-754198 REVERSE LENGTH=892	photosystem I subunit D-2	21.88	11.16	31.34	18.57	12.72	29.38	57.56	80.88	55.59	15.69	2.99	1.12	100000000
AT1G03140	AT1G03140_at		chr1:754371-756303 REVERSE LENGTH=1443	splicing factor Prp18 family protein	35.1	29.16	22.41	28.81	4.04	43.21	34.25	50.33	42.6	4.95	1.48	1.1	2.02
AT1G03150	AT1G03150_at		chr1:756414-758612 FORWARD LENGTH=743	Acyl-CoA N-acyltransferases (NAT) superfamily protein	224.57	219.59	270.27	238.11	16.9	225.84	222.21	273.87	240.55	17.42	1.01	0.85	1.19
AT1G03160	AT1G03160_at	FZL	chr1:761282-766153 FORWARD LENGTH=2878	FZO-like	84.66	75.7	83.29	81.24	3.78	74.15	75.77	56.64	68.71	6.99	-1.18	-0.99	-1.44
AT1G03170	AT1G03170_at		chr1:769632-770684 FORWARD LENGTH=1053	Protein of unknown function (DUF3049)	9.4	8.3	12.24	9.95	1.41	9.63	11.15	9.92	10.29	0.99	1.03	0.79	1.4
AT1G03180	AT1G03180_at		chr1:773411-775344 FORWARD LENGTH=1499	unknown protein; FUNCTIONS IN: molecular_function unknown; INVOLVED IN: biological_process unknown; LOCATED IN: mitochondrion; EXPRESSED IN: 15 plant structures; EXPRESSED DURING: 8 growth stages; Has 35333 Blast hits to 34131 proteins in 2444 species: Archae - 798; Bacteria - 22429; Metazoa - 974; Fungi - 991; Plants - 531; Viruses - 0; Other Eukaryotes - 9610 (source: NCBI BLink).	28.86	31.76	24.63	28.4	2.41	29.01	27.57	25.59	27.37	1.47	-1.04	-0.87	-1.22
AT1G03190	AT1G03190_at	ATXPD, UVH6	chr1:775527-780027 FORWARD LENGTH=2578	RAD3-like DNA-binding helicase protein	30.34	28.56	18.42	25.81	4.05	26.97	34	25.88	29.04	3.24	1.13	0.83	1.58
AT1G03200	AT1G03200_at		chr1:780602-781285 FORWARD LENGTH=440	unknown protein; BEST Arabidopsis thaliana protein match is: unknown protein (TAIR:AT1G03240.1); Has 2 Blast hits to 2 proteins in 1 species: Archae - 0; Bacteria - 0; Metazoa - 0; Fungi - 0; Plants - 2; Viruses - 0; Other Eukaryotes - 0 (source: NCBI BLink).	21.87	8.12	16.86	15.32	4.39	69.82	67.81	67.18	68.14	4.66	4.45	2.97	8.47	*
AT1G03210	AT1G03210_at		chr1:782948-784240 FORWARD LENGTH=861	Phenazine biosynthesis PhzC/PhzF protein	90.23	199.07	79.32	122.46	39.47	149.03	202.44	204.71	183.59	21.28	1.5	0.93	3.24
AT1G03220	AT1G03220_at		chr1:787122-788651 FORWARD LENGTH=1530	Eukaryotic aspartyl protease family protein	15.16	8.66	12.14	11.98	1.94	13.16	20.33	19.19	17.53	2.47	1.46	1.03	2.12
AT1G03230	AT1G03230_at		chr1:790091-791592 FORWARD LENGTH=1502	Eukaryotic aspartyl protease family protein	41.01	62.63	60.89	54.87	7.51	42.45	67.64	50.48	53.66	8.34	-1.02	-0.73	-1.46
AT1G03240	AT1G03240_at		chr1:792222-792986 REVERSE LENGTH=473	unknown protein; BEST Arabidopsis thaliana protein match is: unknown protein (TAIR:AT1G03200.1); Has 2 Blast hits to 2 proteins in 1 species: Archae - 0; Bacteria - 0; Metazoa - 0; Fungi - 0; Plants - 2; Viruses - 0; Other Eukaryotes - 0 (source: NCBI BLink).	4.06	6.89	5.17	5.14	1.3	7.74	4.16	4.14	5.26	1.68	1.02	0.45	2.03
AT1G03250	AT1G03250_at		chr1:793359-795376 REVERSE LENGTH=1190	unknown protein; FUNCTIONS IN: molecular_function unknown; INVOLVED IN: biological_process unknown; LOCATED IN: cellular_component unknown; EXPRESSED IN: 24 plant structures; EXPRESSED DURING: 15 growth stages.	72.6	85.64	82.51	80.22	5	64.8	65.01	53.67	61.15	4.51	-1.31	-1.12	-1.54
AT1G03260	AT1G03260_at		chr1:795532-798463 REVERSE LENGTH=1332	SNARE associated Golgi protein family	87.51	89.9	107.8	95.14	7.04	73.03	84.33	105.17	87.63	10	-1.09	-0.87	-1.38
AT1G03270	AT1G03270_at		chr1:799191-802436 FORWARD LENGTH=1500	CBS domain-containing protein with a domain of unknown function (DUF21)	54.46	39.72	40.11	44.52	5.15	27.68	22.11	27.22	25.36	2.64	-1.76	-1.35	-2.27	*
AT1G03280	AT1G03280_at		chr1:803035-807066 FORWARD LENGTH=1901	Transcription factor TFIIE, alpha subunit	45.63	44.49	58.3	49.32	4.89	77.6	77.95	64.98	73.59	5.38	1.49	1.22	1.84	*
AT1G03290	AT1G03290_at		chr1:807396-810690 FORWARD LENGTH=1860	unknown protein; BEST Arabidopsis thaliana protein match is: unknown protein (TAIR:AT4G02880.2); Has 13587 Blast hits to 10183 proteins in 1114 species: Archae - 257; Bacteria - 2402; Metazoa - 5637; Fungi - 960; Plants - 675; Viruses - 54; Other Eukaryotes - 3602 (source: NCBI BLink).	39.52	66.65	35.64	47.23	10.13	69.87	63.12	66.18	66.1	3.31	1.4	1.02	2.18
AT1G03300	AT1G03300_at	ATDUF1, DUF1	chr1:811033-813086 REVERSE LENGTH=2013	DOMAIN OF UNKNOWN FUNCTION 724 1	21.66	22.29	25.29	22.82	1.68	41.96	29.51	20.17	30.4	6.44	1.33	0.86	1.85
AT1G03310	AT1G03310_at	ATISA2, ISA2, DBE1, BE2	chr1:813471-816749 FORWARD LENGTH=2932	debranching enzyme 1	272.51	275.05	183.15	243.39	30.77	43.18	45.84	30.71	39.93	5.43	-6.1	-4.48	-8.35	*
AT1G03320	AT1G03320_at		chr1:817027-817767 FORWARD LENGTH=663	unknown protein; Has 1038 Blast hits to 683 proteins in 112 species: Archae - 4; Bacteria - 14; Metazoa - 318; Fungi - 117; Plants - 86; Viruses - 8; Other Eukaryotes - 491 (source: NCBI BLink).	22.2	17.72	25.44	21.76	2.57	27.29	15.75	20.46	21.14	3.49	-1.03	-0.74	-1.48
AT1G03330	AT1G03330_at		chr1:817983-819563 REVERSE LENGTH=726	Small nuclear ribonucleoprotein family protein	74.59	72.81	81.41	75.85	3.78	68.13	64.04	75.5	69.22	4.34	-1.1	-0.96	-1.25
AT1G03340	AT1G03340_at		chr1:819662-821317 FORWARD LENGTH=1298	unknown protein; BEST Arabidopsis thaliana protein match is: unknown protein (TAIR:AT4G02920.1); Has 44 Blast hits to 41 proteins in 13 species: Archae - 0; Bacteria - 1; Metazoa - 0; Fungi - 0; Plants - 43; Viruses - 0; Other Eukaryotes - 0 (source: NCBI BLink).	18.42	22.49	16.86	19.26	2.12	16.2	17.88	17.72	17.19	1.55	-1.12	-0.88	-1.41
AT1G03350	AT1G03350_at		chr1:822638-824393 REVERSE LENGTH=1756	BSD domain-containing protein	31.09	22.57	20.29	24.64	3.49	36.64	36.62	24.53	32.73	4.66	1.33	0.95	1.86
AT1G03360	AT1G03360_at	ATRRP4, RRP4	chr1:824537-826358 FORWARD LENGTH=1264	ribosomal RNA processing 4	104.14	81.25	89.18	91.49	6.9	47.44	45.74	39.73	44.23	3.29	-2.07	-1.74	-2.46	*
AT1G03365	AT1G03365_at		chr1:826569-830383 FORWARD LENGTH=2836	RING/U-box superfamily protein	33.62	30.48	31.8	32.23	2.18	38.79	30.38	23.53	31.01	4.85	-1.04	-0.8	-1.42
AT1G03370	AT1G03370_at		chr1:830627-835361 FORWARD LENGTH=3769	C2 calcium/lipid-binding and GRAM domain containing protein	47.21	59.9	34.98	47.28	7.62	54.28	57.36	46.67	52.61	4.37	1.11	0.84	1.55
AT1G03380	AT1G03380_at	ATATG18G, ATG18G	chr1:835785-840940 FORWARD LENGTH=3732	homolog of yeast autophagy 18 (ATG18) G	71.8	82.48	46.94	66.93	11.14	225.71	213.35	151.42	196.76	23.38	2.94	2.12	4.23	*
AT1G03390	AT1G03390_at		chr1:841033-842418 REVERSE LENGTH=1386	HXXXD-type acyl-transferase family protein	12.28	14.6	15.85	14.04	1.61	15.44	12.15	15.38	14.28	1.54	1.02	0.78	1.33
AT1G03400	AT1G03400_at		chr1:842747-844190 REVERSE LENGTH=1236	2-oxoglutarate (2OG) and Fe(II)-dependent oxygenase superfamily protein	170.36	235.26	176.96	193.84	22.12	214.91	246.86	289.68	250.26	22.5	1.29	1.02	1.66
AT1G03410	AT1G03410_at	2A6	chr1:844436-847683 REVERSE LENGTH=2652	2-oxoglutarate (2OG) and Fe(II)-dependent oxygenase superfamily protein	78.86	83.89	74.23	78.88	3.82	124.04	136.87	116.03	125.89	7.15	1.6	1.41	1.8	*
AT1G03430	AT1G03430_at	AHP5	chr1:847873-849500 FORWARD LENGTH=1025	histidine-containing phosphotransfer factor 5	100.24	113.25	106.7	106.6	5.07	99.1	111.06	115.84	108.32	6.23	1.02	0.9	1.15
AT1G03440	AT1G03440_at		chr1:852366-854032 FORWARD LENGTH=1667	Leucine-rich repeat (LRR) family protein	153.93	88.94	92.38	111.72	21.05	85.94	73.37	117.63	92.33	13.39	-1.21	-0.79	-1.78
AT1G03445	AT1G03445_at	BSU1	chr1:854410-859701 REVERSE LENGTH=2727	Serine/threonine protein phosphatase family protein	39.49	32.25	35.23	35.67	2.24	36.08	41.51	40.34	39.31	2.3	1.1	0.96	1.27
AT1G03457	AT1G03457_at		chr1:860788-864075 REVERSE LENGTH=1694	RNA-binding (RRM/RBD/RNP motifs) family protein	27.47	24.86	28.56	26.76	1.92	41.18	19.32	23.67	27.99	6.73	1.05	0.63	1.5
AT1G03470	AT1G03470_at		chr1:865915-867674 REVERSE LENGTH=1175	Kinase interacting (KIP1-like) family protein	10.79	10.54	9.15	10.18	1.02	20.7	16.48	21.98	19.81	1.84	1.95	1.55	2.45	*
AT1G03475	AT1G03475_at	LIN2, HEMF1, ATCPO-I	chr1:869051-871211 REVERSE LENGTH=1448	Coproporphyrinogen III oxidase	390.5	393.92	460.94	413.29	26.94	203.56	291.72	234.71	241.45	28.39	-1.71	-1.39	-2.17	*
AT1G03490	AT1G03490_at	ANAC006, NAC006	chr1:871874-872906 FORWARD LENGTH=846	NAC domain containing protein 6	18.2	21.64	14.49	17.97	2.55	19.94	14.71	13.96	16.2	2.13	-1.11	-0.8	-1.53
AT1G03495	AT1G03495_at		chr1:873184-874935 FORWARD LENGTH=1753	HXXXD-type acyl-transferase family protein	21.35	119.27	22.08	54.18	32.95	24.48	17.74	15.78	18.85	3.76	-2.87	0	-6.44
AT1G03506	AT1G03506_at		chr1:875518-875604 REVERSE LENGTH=87	snoRNA	817.76	670.31	766.37	753.41	47.86	1000.92	906.88	753.08	885.46	75.67	1.18	0.98	1.4
AT1G03510	AT1G03510_at		chr1:876258-877547 REVERSE LENGTH=1290	Tetratricopeptide repeat (TPR)-like superfamily protein	28.06	27.42	30.46	28.55	1.98	28.51	22.38	25.81	25.71	2.69	-1.11	-0.91	-1.38
AT1G03520	AT1G03520_at		chr1:877862-880158 REVERSE LENGTH=1404	Core-2/I-branching beta-1,6-N-acetylglucosaminyltransferase family protein	29.83	54	25.17	35.91	9.81	64.42	81.72	74.06	73.42	5.74	2.04	1.37	3.75	*
AT1G03530	AT1G03530_at	ATNAF1, NAF1	chr1:880496-883391 REVERSE LENGTH=2601	nuclear assembly factor 1	85.81	65.67	47.05	66.1	11.26	58.35	53.26	48.89	53.71	4.01	-1.23	-0.87	-1.63
AT1G03540	AT1G03540_at		chr1:883782-885611 FORWARD LENGTH=1830	Pentatricopeptide repeat (PPR-like) superfamily protein	23.11	19.9	23.63	22.29	1.6	21.87	17.59	22.32	20.52	1.83	-1.09	-0.9	-1.32
AT1G03545	AT1G03545_at		chr1:885941-887906 FORWARD LENGTH=1223	Potential natural antisense gene, locus overlaps with AT1G03550	15.38	22.79	13.1	17.21	3.68	38.05	41.27	33.27	37.63	3.06	2.19	1.56	3.43	*
AT1G03550	AT1G03550_at		chr1:885623-887956 REVERSE LENGTH=1258	Secretory carrier membrane protein (SCAMP) family protein	51.04	71.19	44.5	55.3	8.86	258.49	290.31	263.8	271	12.17	4.9	3.83	6.7	*
AT1G03560	AT1G03560_at		chr1:890156-892410 REVERSE LENGTH=2255	Pentatricopeptide repeat (PPR-like) superfamily protein	23.05	21.45	17.05	20.41	2.4	29.67	24.18	21.85	25.12	2.97	1.23	0.93	1.63
AT1G03590	AT1G03590_at		chr1:894254-897518 REVERSE LENGTH=2003	Protein phosphatase 2C family protein	36.8	44.18	29.66	36.89	4.89	102.95	78.47	93.28	91.29	7.63	2.47	1.93	3.26	*
AT1G03600	AT1G03600_at	PSB27	chr1:898876-899655 FORWARD LENGTH=780	photosystem II family protein	974.75	681.73	1115.67	923.7	128.07	665.59	651.42	917.49	745.13	86.72	-1.24	-0.91	-1.67
AT1G03610	AT1G03610_at		chr1:900887-903003 FORWARD LENGTH=1675	Protein of unknown function (DUF789)	45.74	50.87	51.49	49.22	6.14	368.66	431.58	603.96	468.32	72.34	9.52	6.73	13.14	*
AT1G03620	AT1G03620_at		chr1:904319-906186 REVERSE LENGTH=860	ELMO/CED-12 family protein	33.6	34.1	31.06	32.85	1.76	39.41	39.97	39.35	39.58	1.98	1.2	1.07	1.36
AT1G03630	AT1G03630_at	POR C, PORC	chr1:907642-909376 FORWARD LENGTH=1394	protochlorophyllide oxidoreductase C	393.55	291.9	436.92	374.12	43	19.76	35.08	19.53	24.64	5.83	-15.18	-10.26	-25.53	*
AT1G03650	AT1G03650_at		chr1:910023-911193 REVERSE LENGTH=793	Acyl-CoA N-acyltransferases (NAT) superfamily protein	40.39	33.1	39.01	37.65	2.79	31.63	32.55	36.08	33.47	2.22	-1.12	-0.95	-1.32
AT1G03660	AT1G03660_at		chr1:911436-911759 REVERSE LENGTH=324	Ankyrin-repeat containing protein	8.27	6.91	9.76	8.22	1.22	7.25	5.43	6.22	6.3	0.95	-1.31	-0.92	-1.87
AT1G03670	AT1G03670_at		chr1:914222-916222 REVERSE LENGTH=1851	ankyrin repeat family protein	12.78	16.82	15.28	15	1.78	15.34	11.91	18.32	15.18	2.05	1.01	0.74	1.36
AT1G03680	AT1G03680_at	ATHM1, TRX-M1, ATM1, THM1	chr1:916819-918064 REVERSE LENGTH=910	thioredoxin M-type 1	1352.12	1090.26	1258.39	1234.28	77.66	926.22	1167.48	1176.71	1090.62	85.88	-1.13	-0.96	-1.34
AT1G03687	AT1G03687_at		chr1:918299-920488 FORWARD LENGTH=1428	DTW domain-containing protein	99.4	88.3	76.73	88.48	6.97	64.35	62.65	45.97	57.86	6.47	-1.53	-1.23	-1.94	*
AT1G03700	AT1G03700_at		chr1:920950-921901 FORWARD LENGTH=640	Uncharacterised protein family (UPF0497)	22.99	15.84	19.1	19.28	2.15	24.77	10.1	10.91	15.28	4.77	-1.26	-0.79	-2.63
AT1G03710	AT1G03710_at		chr1:923426-924355 FORWARD LENGTH=743	Cystatin/monellin superfamily protein	14.25	17.05	11.17	14.19	1.9	25.95	12.7	13.06	17.22	4.4	1.21	0.68	1.87
AT1G03720	AT1G03720_at		chr1:924996-926373 REVERSE LENGTH=825	Cysteine proteinases superfamily protein	12.58	19.96	13.79	15.38	2.63	14.17	20.62	16.13	16.9	2.27	1.1	0.77	1.61
AT1G03730	AT1G03730_at		chr1:930828-931895 REVERSE LENGTH=1068	unknown protein; BEST Arabidopsis thaliana protein match is: unknown protein (TAIR:AT4G03600.1); Has 50 Blast hits to 50 proteins in 10 species: Archae - 0; Bacteria - 0; Metazoa - 0; Fungi - 0; Plants - 50; Viruses - 0; Other Eukaryotes - 0 (source: NCBI BLink).	17.89	14	22.12	17.86	2.77	14.35	17.98	14.93	15.7	1.8	-1.14	-0.81	-1.55
AT1G03740	AT1G03740_at		chr1:933512-937043 FORWARD LENGTH=3017	Protein kinase superfamily protein	101.55	104.34	58.79	88.37	15.19	123.85	108.46	74.25	102.19	14.93	1.16	0.8	1.72
AT1G03743	AT1G03743_at		chr1:937207-937287 REVERSE LENGTH=81	snoRNA	16.95	6.82	86.58	36.89	25.29	10.48	5.77	5.02	6.79	3.67	-5.43	0	-52.18
AT1G03746	AT1G03746_at		chr1:937401-937485 REVERSE LENGTH=85	snoRNA	45.02	32.93	49.44	42.38	5.59	15.59	21.32	20.13	18.88	3.08	-2.24	-1.6	-3.24	*
AT1G03750	AT1G03750_at	CHR9	chr1:937920-941162 FORWARD LENGTH=2683	switch 2	21.97	24.32	22.34	22.87	1.65	23.71	23.19	20.19	22.22	1.74	-1.03	-0.86	-1.23
AT1G03760	AT1G03760_at		chr1:941062-943377 REVERSE LENGTH=1382	Prefoldin chaperone subunit family protein	57.83	66.85	40.35	54.88	8.56	72.55	75.18	62.14	69.93	4.77	1.27	0.98	1.74
AT1G03770	AT1G03770_at	ATRING1B, RING1B	chr1:944595-947482 FORWARD LENGTH=1611	RING 1B	14.77	15.67	12.85	14.52	1.34	19.05	22.83	19.8	20.53	1.95	1.41	1.13	1.76
AT1G03780	AT1G03780_at	TPX2	chr1:947520-951827 REVERSE LENGTH=2539	targeting protein for XKLP2	11.31	11.72	11.2	11.41	0.72	8.8	12.26	9.45	10.15	1.36	-1.12	-0.9	-1.47
AT1G03790	AT1G03790_at	SOM	chr1:954525-956097 FORWARD LENGTH=1573	Zinc finger C-x8-C-x5-C-x3-H type family protein	20.37	24.63	15.92	20.31	2.73	25.36	24.38	24.5	24.8	1.36	1.22	0.98	1.59
AT1G03800	AT1G03800_at	ERF10, ATERF10	chr1:957261-957998 REVERSE LENGTH=738	ERF domain protein 10	26.79	31.43	23.75	27.28	2.87	41.54	29.51	31.13	34.03	4.01	1.25	0.95	1.62
AT1G03810	AT1G03810_at		chr1:958759-959609 FORWARD LENGTH=432	Nucleic acid-binding, OB-fold-like protein	20.59	24.02	18.64	21.29	2.04	34.12	20.09	17.81	23.95	5.16	1.13	0.71	1.6
AT1G03820	AT1G03820_at		chr1:959869-960728 REVERSE LENGTH=860	unknown protein; FUNCTIONS IN: molecular_function unknown; INVOLVED IN: biological_process unknown; LOCATED IN: endomembrane system; EXPRESSED IN: 21 plant structures; EXPRESSED DURING: 13 growth stages; Has 1345 Blast hits to 1122 proteins in 102 species: Archae - 2; Bacteria - 28; Metazoa - 28; Fungi - 30; Plants - 109; Viruses - 0; Other Eukaryotes - 1148 (source: NCBI BLink).	35.11	41.22	30.37	35.61	3.41	8.22	24.73	23.27	18.57	5.6	-1.92	-1.23	-3.85	*
AT1G03830	AT1G03830_at		chr1:962016-966757 REVERSE LENGTH=3289	guanylate-binding family protein	19.56	25.37	17.35	20.84	2.79	15.94	14.22	13.26	14.45	1.7	-1.44	-1.06	-1.93
AT1G03840	AT1G03840_at	MGP	chr1:967503-970130 REVERSE LENGTH=1686	C2H2 and C2HC zinc fingers superfamily protein	28.71	43.53	25.59	32.62	5.81	38.28	36.22	25.93	33.46	3.98	1.03	0.73	1.51
AT1G03850	AT1G03850_at		chr1:976097-977761 REVERSE LENGTH=887	Glutaredoxin family protein	13.29	18.91	16.04	16.14	2.45	18.87	55.15	57.99	43.99	12.94	2.73	1.36	4.45	*
AT1G03860	AT1G03860_at	ATPHB2, PHB2	chr1:979308-981762 REVERSE LENGTH=1367	prohibitin 2	298.57	275.53	479.16	350.06	65.39	272.24	156.4	129.73	185.71	43.76	-1.89	-1.15	-3.28
AT1G03870	AT1G03870_at	FLA9	chr1:982506-983540 REVERSE LENGTH=1035	FASCICLIN-like arabinoogalactan 9	251	295.42	318.19	287.74	21.51	837.86	740.67	849.86	808.66	37.08	2.81	2.44	3.26	*
AT1G03880	AT1G03880_at	CRU2, CRB	chr1:985751-988146 FORWARD LENGTH=1633	cruciferin 2	67.84	58.41	76.42	67.48	5.39	107.37	58.34	95.79	87.15	14.73	1.29	0.91	1.72
AT1G03890	AT1G03890_at		chr1:989198-991020 FORWARD LENGTH=1520	RmlC-like cupins superfamily protein	23	23.97	21.87	22.96	1.33	25.17	18.47	18.06	20.59	2.45	-1.11	-0.91	-1.41
AT1G03900	AT1G03900_at	ATNAP4, NAP4	chr1:991139-993118 FORWARD LENGTH=1198	non-intrinsic ABC protein 4	449.21	708.52	791.02	649.25	104.24	957.15	1108.8	1286.05	1115.85	97.15	1.72	1.3	2.4	*
AT1G03905	AT1G03905_at		chr1:993400-995784 FORWARD LENGTH=1141	P-loop containing nucleoside triphosphate hydrolases superfamily protein	20.62	30.28	25.17	25.4	3.17	31.33	28.74	25.49	28.59	2.17	1.13	0.89	1.46
AT1G03910	AT1G03910_at		chr1:996115-1000437 FORWARD LENGTH=2466	EXPRESSED IN: 24 plant structures; EXPRESSED DURING: 13 growth stages; CONTAINS InterPro DOMAIN/s: Cactin protein, cactus-binding domain, C-terminal (InterPro:IPR019134), Cactin, central region (InterPro:IPR018816); BEST Arabidopsis thaliana protein match is: unknown protein (TAIR:AT2G36815.2).	40.8	35.86	30.93	36.37	3.65	52.66	36.84	33.26	40.91	6.26	1.12	0.81	1.5
AT1G03920	AT1G03920_at		chr1:1001321-1004383 FORWARD LENGTH=2005	Protein kinase family protein	21.82	32.01	22.78	25.48	3.5	41.74	33.9	25.69	33.71	4.71	1.32	0.95	1.84
AT1G03930	AT1G03930_at	ADK1, CKL9ALPHA, CKL9BETA	chr1:1004769-1008370 FORWARD LENGTH=2338	dual specificity kinase 1	110.28	89.5	107.52	101.69	7.73	217.38	154.15	170.93	180.22	19.43	1.77	1.41	2.19	*
AT1G03935	AT1G03935_at		chr1:1008810-1008896 FORWARD LENGTH=87	snoRNA	563.83	436.81	473.72	493.34	38.75	801.06	599.52	510.46	635.58	87.38	1.29	0.97	1.65
AT1G03940	AT1G03940_at		chr1:1009542-1011056 REVERSE LENGTH=1515	HXXXD-type acyl-transferase family protein	51.2	388.47	21.84	153.82	118.33	17.79	15.18	15.55	16.24	5.82	-9.47	0	-31.65
AT1G03950	AT1G03950_at	VPS2.3	chr1:1011172-1013365 REVERSE LENGTH=1002	vacuolar protein sorting-associated protein 2.3	26.68	29.33	19.55	25.18	3.56	29.37	39.38	35.44	34.51	3.94	1.37	1.02	1.88
AT1G03960	AT1G03960_at		chr1:1013715-1017929 FORWARD LENGTH=2331	Calcium-binding EF hand family protein	48.24	53.7	38.05	46.55	5.28	38.57	47.89	42.25	42.92	3.77	-1.08	-0.85	-1.37
AT1G03970	AT1G03970_at	GBF4	chr1:1018100-1019247 FORWARD LENGTH=1148	G-box binding factor 4	65.77	72.45	38.86	59.33	10.71	144.83	115.29	118.57	125.79	9.97	2.12	1.58	3.07	*
AT1G03980	AT1G03980_at	ATPCS2, PCS2	chr1:1018570-1022108 REVERSE LENGTH=2337	phytochelatin synthase 2	15.13	15.78	9.7	13.67	2.61	16.53	14.49	22.83	17.69	2.93	1.29	0.85	2.02
AT1G03982	AT1G03982_at		chr1:1022251-1023719 REVERSE LENGTH=1290	PAK-box/P21-Rho-binding family protein	8.66	10.89	10.67	9.91	1.15	11.53	12	9.39	10.87	1.26	1.1	0.83	1.44
AT1G03990	AT1G03990_at		chr1:1024847-1027616 FORWARD LENGTH=2277	Long-chain fatty alcohol dehydrogenase family protein	20.5	15.51	17.72	18.04	1.86	22.05	21.3	13.04	18.75	3.12	1.04	0.73	1.41
AT1G04000	AT1G04000_at		chr1:1028106-1029119 REVERSE LENGTH=1014	unknown protein; BEST Arabidopsis thaliana protein match is: unknown protein (TAIR:AT5G44060.1); Has 62 Blast hits to 62 proteins in 10 species: Archae - 0; Bacteria - 0; Metazoa - 0; Fungi - 0; Plants - 62; Viruses - 0; Other Eukaryotes - 0 (source: NCBI BLink).	186.61	163.2	175.34	175.71	8.86	140.11	175.67	174.63	163.16	14	-1.08	-0.92	-1.28
AT1G04010	AT1G04010_at	PSAT1, ATPSAT1	chr1:1031200-1036237 REVERSE LENGTH=2399	phospholipid sterol acyl transferase 1	73.15	73.65	77.31	74.94	2.62	76.4	52.31	59.07	62.41	7.54	-1.2	-0.99	-1.51
AT1G04020	AT1G04020_at	ATBARD1, BARD1	chr1:1036537-1040224 FORWARD LENGTH=2394	breast cancer associated RING 1	63.8	65.41	52.96	60.7	4.21	19.67	33.58	31.75	28.26	4.71	-2.15	-1.64	-3.01	*
AT1G04030	AT1G04030_at		chr1:1040383-1042892 FORWARD LENGTH=1846	unknown protein; BEST Arabidopsis thaliana protein match is: unknown protein (TAIR:AT5G44040.1); Has 1835 Blast hits to 1511 proteins in 238 species: Archae - 7; Bacteria - 164; Metazoa - 377; Fungi - 135; Plants - 187; Viruses - 22; Other Eukaryotes - 943 (source: NCBI BLink).	35.09	32.75	33.02	33.72	1.9	42.98	30.53	33.87	35.85	4.04	1.06	0.85	1.29
AT1G04040	AT1G04040_at		chr1:1042362-1043864 REVERSE LENGTH=1063	HAD superfamily, subfamily IIIB acid phosphatase	1006.72	819.34	785.7	871.97	69.65	624.12	474.09	311.3	469.45	90.56	-1.86	-1.36	-2.77	*
AT1G04050	AT1G04050_at	SUVR1, SDG13	chr1:1045598-1049297 REVERSE LENGTH=2675	homolog of SU(var)3-9 1	24.79	22.65	26.53	24.81	1.96	32.18	23.79	32.5	29.52	3.16	1.19	0.95	1.47
AT1G04070	AT1G04070_at	TOM22-I, ATTOM22-I	chr1:1050553-1051186 REVERSE LENGTH=634	translocase of outer membrane 22-I	60.31	64.94	60.39	61.78	3.54	62.97	66.96	52.82	61.19	5.42	-1.01	-0.85	-1.21
AT1G04080	AT1G04080_at	PRP39	chr1:1051312-1056827 FORWARD LENGTH=2963	Tetratricopeptide repeat (TPR)-like superfamily protein	150.82	162.49	115	142.77	14.69	156.16	148.85	128.8	144.26	9.01	1.01	0.84	1.25
AT1G04090	AT1G04090_at		chr1:1057151-1059419 FORWARD LENGTH=1965	Plant protein of unknown function (DUF946)	8.21	8.69	8.04	8.35	0.92	7.82	7.27	7.47	7.54	0.72	-1.11	-0.86	-1.41
AT1G04100	AT1G04100_at	IAA10	chr1:1059506-1061191 FORWARD LENGTH=1254	indoleacetic acid-induced protein 10	34.2	26.84	36.89	32.64	3.28	51.67	37.8	46.43	45.19	4.3	1.38	1.1	1.75
AT1G04110	AT1G04110_at	SDD1	chr1:1061457-1063784 REVERSE LENGTH=2328	Subtilase family protein	24.22	15.52	16.37	18.68	2.87	38.45	23.64	24.49	28.75	5.1	1.54	1.02	2.27
AT1G04120	AT1G04120_at	ATMRP5, MRP5, ATABCC5, ABCC5	chr1:1064454-1070927 REVERSE LENGTH=5277	multidrug resistance-associated protein 5	82.73	108.26	58.36	83.22	14.98	77.23	67.76	59.49	67.81	5.8	-1.23	-0.85	-1.66
AT1G04130	AT1G04130_at	TPR2, AtTPR2	chr1:1073427-1075568 FORWARD LENGTH=1315	Tetratricopeptide repeat (TPR)-like superfamily protein	128.33	129.62	74.45	110.8	18.56	75.18	65.96	72.37	70.82	4.83	-1.56	-1.12	-2.05
AT1G04140	AT1G04140_at		chr1:1075543-1080630 REVERSE LENGTH=3123	Transducin family protein / WD-40 repeat family protein	373.14	346.95	353.06	359.29	12.32	415.15	474.45	427.93	439.68	21.34	1.22	1.11	1.35
AT1G04150	AT1G04150_at		chr1:1081208-1084246 REVERSE LENGTH=3039	C2 calcium/lipid-binding plant phosphoribosyltransferase family protein	16.87	25.99	21.26	21.2	3.13	24.09	22.62	21.18	22.34	2.14	1.05	0.8	1.44
AT1G04160	AT1G04160_at	XIB, ATXIB, XI-8, XI-B	chr1:1086495-1096146 FORWARD LENGTH=4503	myosin XI B	37.71	38.92	23.43	33.12	5.53	35.82	35.46	38.35	36.43	2.84	1.1	0.83	1.55
AT1G04170	AT1G04170_at	EIF2 GAMMA	chr1:1096946-1099898 FORWARD LENGTH=1793	eukaryotic translation initiation factor 2 gamma subunit	688.84	966.13	629.09	761.71	108.37	553.48	640.95	421.85	539.09	65.46	-1.41	-1.02	-1.92
AT1G04171	AT1G04171_at		chr1:1100444-1100608 REVERSE LENGTH=165	unknown protein; Has 30201 Blast hits to 17322 proteins in 780 species: Archae - 12; Bacteria - 1396; Metazoa - 17338; Fungi - 3422; Plants - 5037; Viruses - 0; Other Eukaryotes - 2996 (source: NCBI BLink).	7.88	6.8	4.02	6.21	1.43	7.33	8.59	9.26	8.4	1.29	1.35	0.87	2.28
AT1G04180	AT1G04180_at	YUC9	chr1:1104623-1105988 FORWARD LENGTH=1266	YUCCA 9	9.13	13.03	11.03	10.86	2.15	51.23	38.87	24.13	37.79	8.14	3.48	2.07	5.71	*
AT1G04190	AT1G04190_at	TPR3	chr1:1106428-1108715 REVERSE LENGTH=1334	Tetratricopeptide repeat (TPR)-like superfamily protein	143.05	118.32	94.4	118.48	14.25	93.01	76.09	69.82	79.56	7.47	-1.49	-1.15	-1.91
AT1G04200	AT1G04200_at		chr1:1109482-1114107 FORWARD LENGTH=2625	FUNCTIONS IN: molecular_function unknown; INVOLVED IN: N-terminal protein myristoylation; LOCATED IN: cellular_component unknown; EXPRESSED IN: 22 plant structures; EXPRESSED DURING: 13 growth stages; CONTAINS InterPro DOMAIN/s: Dymeclin (InterPro:IPR019142); Has 395 Blast hits to 389 proteins in 117 species: Archae - 0; Bacteria - 0; Metazoa - 262; Fungi - 21; Plants - 68; Viruses - 0; Other Euk…	127.09	156.63	90.08	124.63	19.7	133.82	180.2	123.16	145.74	18.33	1.17	0.84	1.67
AT1G04210	AT1G04210_at		chr1:1114405-1119739 FORWARD LENGTH=3986	Leucine-rich repeat protein kinase family protein	59.58	73.17	38.87	57.18	10.3	64.2	65.67	48.72	59.75	6.11	1.04	0.76	1.53
AT1G04220	AT1G04220_at	KCS2	chr1:1119699-1122526 REVERSE LENGTH=1784	3-ketoacyl-CoA synthase 2	44.53	18.04	49.32	37.28	9.76	9	6.78	9.42	8.26	2.17	-4.51	-2.33	-8.77	*
AT1G04230	AT1G04230_at		chr1:1125518-1128168 FORWARD LENGTH=1376	Protein of unknown function (DUF2361)	43.83	55.96	52.15	50.31	4.63	75.26	73.21	60.71	69.5	6.23	1.38	1.12	1.71
AT1G04240	AT1G04240_at	SHY2, IAA3	chr1:1128188-1129551 REVERSE LENGTH=1178	AUX/IAA transcriptional regulator family protein	43.65	52.58	50.37	48.96	3.99	125.1	68.13	106.12	99.76	16.66	2.04	1.45	2.7	*
AT1G04250	AT1G04250_at	AXR3, IAA17	chr1:1136258-1138613 FORWARD LENGTH=1087	AUX/IAA transcriptional regulator family protein	74.99	59.21	72.06	68.6	5.29	35.86	24.86	33.4	31.14	5.2	-2.2	-1.67	-3.1	*
AT1G04260	AT1G04260_at	MPI7, MPIP7, PRA1.D	chr1:1140528-1141365 REVERSE LENGTH=838	CAMV movement protein interacting protein 7	51.45	41.06	46.58	46.81	3.59	29.57	51.1	60.25	46.86	9.5	1	0.66	1.38
AT1G04270	AT1G04270_at	RPS15	chr1:1141604-1143051 REVERSE LENGTH=795	cytosolic ribosomal protein S15	556.61	649.86	771.5	656.07	67.04	349.94	411.89	333.63	363.97	27.47	-1.8	-1.45	-2.21	*
AT1G04280	AT1G04280_at		chr1:1143436-1146654 REVERSE LENGTH=1925	P-loop containing nucleoside triphosphate hydrolases superfamily protein	14.5	29.22	16.07	19.8	5.24	50.8	81.04	46.97	59.65	11.28	3.01	1.79	5.64	*
AT1G04290	AT1G04290_at		chr1:1147523-1148533 REVERSE LENGTH=847	Thioesterase superfamily protein	245.87	260.99	391.13	299.28	46.34	144.6	157.14	176.33	160.22	10.87	-1.87	-1.37	-2.41	*
AT1G04295	AT1G04295_at		chr1:1147781-1148435 FORWARD LENGTH=552	other RNA	35.19	37.53	40.6	37.71	2.65	40.43	37.65	47.45	41.71	3.77	1.11	0.91	1.33
AT1G04300	AT1G04300_at		chr1:1148597-1154596 REVERSE LENGTH=3535	TRAF-like superfamily protein	72.56	80.48	37.45	63.66	13.57	105.09	106.6	82.84	98.35	8.63	1.55	1.1	2.42
AT1G04310	AT1G04310_at	ERS2	chr1:1154764-1157711 REVERSE LENGTH=2470	ethylene response sensor 2	16.25	19.22	13.96	16.53	2.39	24.57	29.85	41.53	31.98	5.59	1.94	1.3	2.8	*
AT1G04330	AT1G04330_at		chr1:1161311-1161982 REVERSE LENGTH=672	unknown protein; FUNCTIONS IN: molecular_function unknown; INVOLVED IN: biological_process unknown; LOCATED IN: chloroplast; BEST Arabidopsis thaliana protein match is: unknown protein (TAIR:AT3G23170.1); Has 74 Blast hits to 74 proteins in 6 species: Archae - 0; Bacteria - 0; Metazoa - 0; Fungi - 0; Plants - 74; Viruses - 0; Other Eukaryotes - 0 (source: NCBI BLink).	15.22	11.45	9.64	12.06	1.83	9.83	9.3	12.96	10.56	1.48	-1.14	-0.8	-1.61
AT1G04340	AT1G04340_at		chr1:1163097-1164851 REVERSE LENGTH=842	HR-like lesion-inducing protein-related	135.82	158.94	156.36	150.41	9.38	110.37	114.93	115.06	113.65	5.39	-1.32	-1.16	-1.5
AT1G04350	AT1G04350_at		chr1:1165165-1166768 FORWARD LENGTH=1444	2-oxoglutarate (2OG) and Fe(II)-dependent oxygenase superfamily protein	172.84	169.73	132.31	158.64	13.57	84.28	114.34	82.39	93.86	10.94	-1.69	-1.34	-2.17	*
AT1G04360	AT1G04360_at		chr1:1167457-1168878 REVERSE LENGTH=1422	RING/U-box superfamily protein	11.66	16.4	12.24	12.96	2.47	26.87	16.94	30.7	24.4	4.72	1.88	1.18	3
AT1G04370	AT1G04370_at	ATERF14, ERF14	chr1:1175177-1175578 FORWARD LENGTH=402	Ethylene-responsive element binding factor 14	22.27	25.34	23.99	23.83	1.87	32.8	25.6	23.59	27.55	3.16	1.16	0.91	1.44
AT1G04380	AT1G04380_at		chr1:1176921-1178407 REVERSE LENGTH=1282	2-oxoglutarate (2OG) and Fe(II)-dependent oxygenase superfamily protein	10.45	17.4	10.52	12.74	2.69	7.5	20.17	16.29	14.53	4.09	1.14	0.58	2.02
AT1G04390	AT1G04390_at		chr1:1179363-1183704 REVERSE LENGTH=2954	BTB/POZ domain-containing protein	48.57	43.18	37.12	42.99	3.72	45.03	51.52	39.85	45.18	4.04	1.05	0.85	1.29
AT1G04400	AT1G04400_at	CRY2, FHA, AT-PHH1, PHH1, ATCRY2	chr1:1185550-1188517 REVERSE LENGTH=2444	cryptochrome 2	97.48	85.52	110.59	97.33	8.1	315.24	237.45	187.84	246.83	37.06	2.54	1.86	3.31	*
AT1G04410	AT1G04410_at		chr1:1189078-1191412 REVERSE LENGTH=1484	Lactate/malate dehydrogenase family protein	687.85	768.14	765.43	740.25	28.04	884.02	761.4	780.05	807.97	38.91	1.09	0.99	1.21
AT1G04420	AT1G04420_at		chr1:1191608-1193884 FORWARD LENGTH=1450	NAD(P)-linked oxidoreductase superfamily protein	559.2	431.69	488.73	493.84	36.97	312.79	310.6	298.2	306.95	8.92	-1.61	-1.4	-1.83	*
AT1G04425	AT1G04425_at		chr1:1194187-1196889 FORWARD LENGTH=457	other RNA	30.47	41.91	31.2	34.47	4.02	34.23	28.07	36.74	33.28	2.92	-1.04	-0.81	-1.31
AT1G04430	AT1G04430_at		chr1:1198118-1201527 FORWARD LENGTH=2379	S-adenosyl-L-methionine-dependent methyltransferases superfamily protein	198.25	230.82	209.04	212.32	10.8	357.2	301.75	293.5	317.29	20.32	1.49	1.3	1.71	*
AT1G04440	AT1G04440_at	CKL13	chr1:1202255-1205803 FORWARD LENGTH=2106	casein kinase like 13	172.41	192.96	183.09	182.35	8.46	428.85	387.53	377.19	397.27	19.27	2.18	1.95	2.43	*
AT1G04445	AT1G04445_at		chr1:1207344-1207862 FORWARD LENGTH=519	C2H2-like zinc finger protein	28.25	31.08	27.81	29.14	2.39	37.91	39.66	42.47	39.9	2.64	1.37	1.15	1.64
AT1G04450	AT1G04450_at	RIC3	chr1:1208521-1209874 FORWARD LENGTH=905	ROP-interactive CRIB motif-containing protein 3	12.56	20.18	22.22	18.11	3.45	24.68	18.52	24.24	22.32	2.55	1.23	0.87	1.86
AT1G04470	AT1G04470_at		chr1:1211049-1214662 REVERSE LENGTH=3307	Protein of unknown function (DUF810)	19.87	18.43	19.91	19.48	1.37	34.29	27.22	35.52	32.6	2.85	1.67	1.38	2.01	*
AT1G04480	AT1G04480_at		chr1:1216095-1217467 FORWARD LENGTH=648	Ribosomal protein L14p/L23e family protein	103.85	89.79	109.87	100.49	7.39	46.85	58.86	49.55	51.68	5.51	-1.94	-1.58	-2.43	*
AT1G04490	AT1G04490_at		chr1:1217948-1220137 REVERSE LENGTH=1612	Protein of unknown function (DUF3527)	16.58	11.78	15.06	14.45	1.52	11.09	11.01	7.08	9.57	1.67	-1.51	-1.1	-2.19
AT1G04500	AT1G04500_at		chr1:1221433-1224366 REVERSE LENGTH=1616	CCT motif family protein	15.02	20.33	15.76	17.05	2.1	21.45	31.36	24.26	25.77	3.86	1.51	1.08	2.07
AT1G04501	AT1G04501_at		chr1:1224552-1224680 FORWARD LENGTH=129	unknown protein; Has 30201 Blast hits to 17322 proteins in 780 species: Archae - 12; Bacteria - 1396; Metazoa - 17338; Fungi - 3422; Plants - 5037; Viruses - 0; Other Eukaryotes - 2996 (source: NCBI BLink).	31.48	28.38	41.1	33.53	4.16	43.99	34.02	39.61	39.09	3.47	1.17	0.91	1.52
AT1G04510	AT1G04510_at	MAC3A	chr1:1226575-1230827 FORWARD LENGTH=1981	MOS4-associated complex 3A	380.44	386.5	303.22	356.03	29.31	254.5	317.92	280.28	285.62	21.29	-1.25	-1.04	-1.5
AT1G04520	AT1G04520_at	PDLP2	chr1:1231578-1234032 FORWARD LENGTH=1443	plasmodesmata-located protein 2	79.16	57.05	58.37	65.2	7.53	9.79	24.15	8.02	13.9	5.56	-4.69	-2.7	-13.83	*
AT1G04530	AT1G04530_at	TPR4	chr1:1234176-1236034 REVERSE LENGTH=1352	Tetratricopeptide repeat (TPR)-like superfamily protein	28.7	30.22	28.82	29.14	1.67	29.12	29.48	25.26	27.9	2.42	-1.04	-0.88	-1.25
AT1G04540	AT1G04540_at		chr1:1237256-1239061 FORWARD LENGTH=1806	Calcium-dependent lipid-binding (CaLB domain) family protein	15.2	15.03	12.17	14.21	1.48	16.48	15.2	12.11	14.35	1.94	1.01	0.75	1.33
AT1G04550	AT1G04550_at	IAA12, BDL	chr1:1240375-1242120 FORWARD LENGTH=1391	AUX/IAA transcriptional regulator family protein	26.01	26.41	34.94	29.02	3.25	27.18	26.58	26.49	26.76	1.46	-1.08	-0.87	-1.32
AT1G04555	AT1G04555_at		chr1:1242558-1244244 FORWARD LENGTH=939	unknown protein; FUNCTIONS IN: molecular_function unknown; INVOLVED IN: biological_process unknown; LOCATED IN: cellular_component unknown; BEST Arabidopsis thaliana protein match is: unknown protein (TAIR:AT4G33380.1); Has 84 Blast hits to 83 proteins in 15 species: Archae - 0; Bacteria - 0; Metazoa - 9; Fungi - 0; Plants - 75; Viruses - 0; Other Eukaryotes - 0 (source: NCBI BLink).	127.25	157.4	105.31	129.98	15.58	146.04	149.9	169.6	155.09	8.08	1.19	0.98	1.51
AT1G04560	AT1G04560_at		chr1:1244947-1246059 FORWARD LENGTH=855	AWPM-19-like family protein	9.01	5.57	9.51	7.94	1.42	8.11	8.45	10.18	8.95	1.15	1.13	0.79	1.67
AT1G04570	AT1G04570_at		chr1:1246728-1248775 REVERSE LENGTH=1935	Major facilitator superfamily protein	73.79	54.7	37.57	55.37	10.57	12.87	12.16	10.03	11.52	2.65	-4.8	-2.93	-8.27	*
AT1G04580	AT1G04580_at	AAO4, ATAO-4, ATAO2, AO4	chr1:1252122-1257510 REVERSE LENGTH=4104	aldehyde oxidase 4	15.89	24.15	16.01	18.56	3.19	25.11	8.89	19.2	17.73	4.74	-1.05	-0.64	-1.96
AT1G04590	AT1G04590_at		chr1:1258578-1261425 REVERSE LENGTH=1351	BEST Arabidopsis thaliana protein match is: Pentatricopeptide repeat (PPR) superfamily protein (TAIR:AT4G18975.4); Has 111 Blast hits to 111 proteins in 15 species: Archae - 0; Bacteria - 0; Metazoa - 0; Fungi - 0; Plants - 109; Viruses - 0; Other Eukaryotes - 2 (source: NCBI BLink).	58.79	55.84	47.78	53.97	3.88	41.49	32.25	30.89	34.92	3.94	-1.55	-1.25	-1.95	*
AT1G04600	AT1G04600_at	XIA, ATXIA	chr1:1262123-1272376 FORWARD LENGTH=5193	myosin XI A	27.32	27.01	29.91	27.98	2.06	45.33	28.67	34.09	35.98	5.12	1.29	0.96	1.65
AT1G04610	AT1G04610_at	YUC3	chr1:1279388-1281618 FORWARD LENGTH=1737	YUCCA 3	22.24	26.79	22.25	23.75	1.84	22.84	25.25	28.79	25.57	2.1	1.08	0.89	1.3
AT1G04620	AT1G04620_at		chr1:1282741-1286584 REVERSE LENGTH=1609	coenzyme F420 hydrogenase family / dehydrogenase, beta subunit family	198.38	173	187.61	186.83	7.88	228.51	159.88	176	188.09	20.69	1.01	0.82	1.21
AT1G04625	AT1G04625_at		chr1:1287831-1289820 REVERSE LENGTH=774	Polynucleotidyl transferase, ribonuclease H-like superfamily protein	17.07	12.79	11.2	13.74	1.97	11.23	12.15	24.42	15.82	4.51	1.15	0.59	1.84
AT1G04630	AT1G04630_at	MEE4	chr1:1289734-1291112 REVERSE LENGTH=745	GRIM-19 protein	76.97	77.74	92.62	82.17	5.99	49.27	64.13	60.69	58.37	6.13	-1.41	-1.15	-1.75
AT1G04635	AT1G04635_at	EMB1687	chr1:1291314-1291995 FORWARD LENGTH=682	ribonuclease P family protein / Rpp14 family protein	55.37	45.17	78.98	59.95	10.2	70	27.79	45.53	47.57	12.26	-1.26	-0.78	-2.29
AT1G04640	AT1G04640_at	LIP2	chr1:1292080-1293357 FORWARD LENGTH=896	lipoyltransferase 2	66.21	51.66	75.03	64.23	6.96	21.05	29.89	28	26.11	3.36	-2.46	-1.87	-3.28	*
AT1G04645	AT1G04645_at		chr1:1293770-1294263 REVERSE LENGTH=494	Plant self-incompatibility protein S1 family	12.61	23.37	11.4	15.71	4.04	17.45	21.82	15.96	18.27	2.17	1.16	0.77	2.06
AT1G04650	AT1G04650_at		chr1:1294893-1299002 REVERSE LENGTH=3093	unknown protein; Has 30201 Blast hits to 17322 proteins in 780 species: Archae - 12; Bacteria - 1396; Metazoa - 17338; Fungi - 3422; Plants - 5037; Viruses - 0; Other Eukaryotes - 2996 (source: NCBI BLink).	23.68	27.16	26.21	25.79	1.53	28.62	24.32	25.69	26.21	1.49	1.02	0.89	1.16
AT1G04660	AT1G04660_at		chr1:1300486-1301773 REVERSE LENGTH=1288	glycine-rich protein	15.13	12.8	14.45	14.13	1.01	15.36	6.81	8.57	10.14	2.69	-1.39	-0.95	-2.5
AT1G04670	AT1G04670_at		chr1:1301861-1302724 FORWARD LENGTH=697	unknown protein; Has 40 Blast hits to 40 proteins in 14 species: Archae - 2; Bacteria - 5; Metazoa - 1; Fungi - 2; Plants - 30; Viruses - 0; Other Eukaryotes - 0 (source: NCBI BLink).	8.44	13.93	6.76	9.57	2.52	10.83	9.53	7.8	9.29	1.29	-1.03	-0.56	-1.61
AT1G04680	AT1G04680_at		chr1:1303529-1307884 REVERSE LENGTH=1923	Pectin lyase-like superfamily protein	330.77	231.01	306.36	289.26	30.06	152.46	145.63	184.73	160.49	13.27	-1.8	-1.44	-2.24	*
AT1G04684	AT1G04684_at		chr1:1310430-1310579 REVERSE LENGTH=150	unknown protein; Has 30201 Blast hits to 17322 proteins in 780 species: Archae - 12; Bacteria - 1396; Metazoa - 17338; Fungi - 3422; Plants - 5037; Viruses - 0; Other Eukaryotes - 2996 (source: NCBI BLink).	15.08	15.06	13.86	14.63	0.87	13.3	17.56	12.99	14.51	1.92	-1.01	-0.81	-1.31
AT1G04690	AT1G04690_at	KAB1, KV-BETA1	chr1:1313564-1315750 FORWARD LENGTH=1415	potassium channel beta subunit 1	549.84	680.31	455.9	561.7	67.4	457.73	502.31	438.36	465.3	21.64	-1.21	-0.96	-1.47
AT1G04700	AT1G04700_at		chr1:1316254-1320919 FORWARD LENGTH=3886	PB1 domain-containing protein tyrosine kinase	11.65	16.48	19.21	15.79	2.43	19.66	14.05	17.86	17.43	1.92	1.1	0.82	1.54
AT1G04710	AT1G04710_at	KAT1, PKT4	chr1:1321904-1324782 FORWARD LENGTH=1595	peroxisomal 3-ketoacyl-CoA thiolase 4	270.54	253	266.12	262.95	8.15	74.19	117.52	72.61	87.85	15.81	-2.99	-2.3	-4.26	*
AT1G04730	AT1G04730_at	CTF18	chr1:1325296-1331086 REVERSE LENGTH=2921	P-loop containing nucleoside triphosphate hydrolases superfamily protein	29.32	27.53	28.24	28.33	1.14	35.56	29.92	22.92	29.4	3.81	1.04	0.81	1.28
AT1G04750	AT1G04750_at	VAMP7B, VAMP721, ATVAMP721, AT VAMP7B	chr1:1331466-1333567 REVERSE LENGTH=1192	vesicle-associated membrane protein 721	226.86	289.27	237.87	251.4	20.19	224.77	208.52	187.43	206.96	11.47	-1.21	-1.03	-1.42
AT1G04760	AT1G04760_at	ATVAMP726, VAMP726	chr1:1334760-1336070 FORWARD LENGTH=663	vesicle-associated membrane protein 726	20.32	15.63	14.08	16.66	2.49	12.12	16.46	11	13.12	2.85	-1.27	-0.84	-2.07
AT1G04770	AT1G04770_at		chr1:1336371-1337849 REVERSE LENGTH=1187	Tetratricopeptide repeat (TPR)-like superfamily protein	19.64	11.86	16.04	15.76	2.63	24.78	20.1	19.27	21.16	2.62	1.34	0.96	1.94
AT1G04778	AT1G04778_at		chr1:1339892-1340327 FORWARD LENGTH=306	unknown protein; FUNCTIONS IN: molecular_function unknown; INVOLVED IN: biological_process unknown; LOCATED IN: cellular_component unknown; Has 0 Blast hits to 0 proteins in 0 species (source: NCBI BLink).	24.6	24.16	11.12	19.91	4.63	23.67	26.62	14.29	21.55	4.04	1.08	0.66	1.87
AT1G04780	AT1G04780_at		chr1:1340669-1343584 REVERSE LENGTH=2836	Ankyrin repeat family protein	56.25	74.64	39.6	56.73	10.59	78.53	81.2	64.03	74.47	6.33	1.31	0.96	1.93
AT1G04790	AT1G04790_at		chr1:1345036-1348451 FORWARD LENGTH=2287	RING/U-box superfamily protein	64.57	63.23	58.92	62.47	3	70.07	69.82	61.96	67.07	3.8	1.07	0.95	1.21
AT1G04800	AT1G04800_at		chr1:1348452-1349286 REVERSE LENGTH=835	glycine-rich protein	14.77	9.65	16.26	13.53	2.17	13.21	12.28	14.82	13.61	1.34	1.01	0.75	1.41
AT1G04810	AT1G04810_at		chr1:1350180-1355442 FORWARD LENGTH=3311	26S proteasome regulatory complex, non-ATPase subcomplex, Rpn2/Psmd1 subunit	81.73	109.7	87.06	92.95	9.63	80.19	98.82	87.73	89.05	8.37	-1.04	-0.82	-1.31
AT1G04820	AT1G04820_at	TUA4, TOR2	chr1:1356191-1358386 REVERSE LENGTH=1703	tubulin alpha-4 chain	295.35	240.4	222.84	253.5	23	68.38	99.82	144.93	104.32	22.6	-2.43	-1.72	-3.85	*
AT1G04830	AT1G04830_at		chr1:1358574-1362019 REVERSE LENGTH=1763	Ypt/Rab-GAP domain of gyp1p superfamily protein	101.21	114.15	101.79	105.58	6.57	172.27	200.81	196.85	189.61	10.31	1.8	1.57	2.06	*
AT1G04840	AT1G04840_at		chr1:1362867-1364962 REVERSE LENGTH=1998	Tetratricopeptide repeat (TPR)-like superfamily protein	27.98	23.94	24.25	25.41	1.74	18.12	19.88	24.38	20.78	2.53	-1.22	-0.98	-1.56
AT1G04850	AT1G04850_at		chr1:1365118-1368844 REVERSE LENGTH=1573	ubiquitin-associated (UBA)/TS-N domain-containing protein	266.33	305.49	219.1	263.35	26.14	233.46	255.94	173.83	221.1	25.7	-1.19	-0.93	-1.54
AT1G04860	AT1G04860_at	UBP2, ATUBP2	chr1:1369054-1373101 REVERSE LENGTH=3418	ubiquitin-specific protease 2	37.65	45.06	23.7	35.66	6.6	33.77	44.24	30.31	35.89	4.74	1.01	0.7	1.52
AT1G04870	AT1G04870_at	PRMT10, ATPRMT10	chr1:1373234-1375742 REVERSE LENGTH=1537	protein arginine methyltransferase 10	141.73	161.52	114.43	139.18	14.38	92.92	100.64	90.52	94.86	4.71	-1.47	-1.2	-1.75
AT1G04880	AT1G04880_at		chr1:1375961-1379185 REVERSE LENGTH=1587	HMG (high mobility group) box protein with ARID/BRIGHT DNA-binding domain	18.84	21.96	12.52	17.75	2.88	29.1	21.69	16.79	22.55	3.62	1.27	0.86	1.87
AT1G04890	AT1G04890_at		chr1:1380382-1382599 REVERSE LENGTH=2023	Protein of unknown function, DUF593	7.98	8.95	12.48	9.73	1.57	10.23	6.64	13.26	9.99	2.04	1.03	0.64	1.57
AT1G04900	AT1G04900_at		chr1:1383841-1387895 FORWARD LENGTH=1734	Protein of unknown function (DUF185)	89.22	87.93	63.73	80.43	8.79	49.2	48.69	37.88	45.28	4.9	-1.78	-1.37	-2.29	*
AT1G04910	AT1G04910_at		chr1:1387871-1391187 REVERSE LENGTH=1903	O-fucosyltransferase family protein	80.18	112.86	63.94	85.59	14.96	99.28	86.24	82.34	89.64	5.91	1.05	0.79	1.49
AT1G04920	AT1G04920_at	ATSPS3F, SPS3F	chr1:1391502-1395864 REVERSE LENGTH=3469	sucrose phosphate synthase 3F	15.79	17.3	17.9	16.92	1.26	20.62	17.74	13.76	17.28	2.22	1.02	0.79	1.29
AT1G04930	AT1G04930_at		chr1:1396291-1399053 REVERSE LENGTH=1409	hydroxyproline-rich glycoprotein family protein	76.75	93.45	68.79	79.57	7.73	122.82	79.43	74.9	92.39	15.26	1.16	0.82	1.56
AT1G04940	AT1G04940_at	TIC20	chr1:1399182-1400770 FORWARD LENGTH=1138	translocon at the inner envelope membrane of chloroplasts 20	180.67	153.31	185.26	173.46	11.68	105.35	99.84	119.08	107.45	8.94	-1.61	-1.36	-1.93	*
AT1G04945	AT1G04945_at		chr1:1399174-1403038 FORWARD LENGTH=2532	HIT-type Zinc finger family protein	148	144.13	122.82	139.02	9.01	90.33	70.73	75.9	78.81	7.01	-1.76	-1.48	-2.13	*
AT1G04950	AT1G04950_at	TAFII59, TAF6, ATTAF6	chr1:1403085-1407468 REVERSE LENGTH=2192	TATA BOX ASSOCIATED FACTOR II 59	181.96	188.61	174.24	181.46	5.69	230.74	248.58	235.28	239.01	9.12	1.32	1.21	1.43	*
AT1G04960	AT1G04960_at		chr1:1407801-1410868 REVERSE LENGTH=1369	Protein of unknown function (DUF1664)	67.29	59.16	58.81	62.01	3.51	89.11	76.08	80.21	81.83	4.56	1.32	1.16	1.5
AT1G04970	AT1G04970_at		chr1:1411170-1413627 FORWARD LENGTH=1709	lipid-binding serum glycoprotein family protein	160.56	193.95	150.04	167.65	14.38	390.51	371.72	287.96	350.04	31.85	2.09	1.69	2.57	*
AT1G04980	AT1G04980_at	ATPDIL2-2, ATPDI10, PDI10, PDIL2-2	chr1:1413644-1416144 REVERSE LENGTH=1593	PDI-like 2-2	83.55	104.53	79.27	89	8.71	19.82	25.02	13.2	19.46	4	-4.57	-3.25	-7.08	*
AT1G04985	AT1G04985_at		chr1:1416343-1418482 REVERSE LENGTH=993	unknown protein; Has 37 Blast hits to 37 proteins in 11 species: Archae - 0; Bacteria - 0; Metazoa - 0; Fungi - 0; Plants - 37; Viruses - 0; Other Eukaryotes - 0 (source: NCBI BLink).	194.33	186.27	162.61	181.23	10.31	282.32	337.04	314.8	311.28	17.61	1.72	1.5	1.96	*
AT1G04990	AT1G04990_at		chr1:1419080-1421789 REVERSE LENGTH=1838	Zinc finger C-x8-C-x5-C-x3-H type family protein	355.01	435.86	326.52	371.35	35.24	235.39	327.04	270.06	277.57	28.17	-1.34	-1.06	-1.69
AT1G05000	AT1G05000_at		chr1:1425593-1428782 FORWARD LENGTH=1104	Phosphotyrosine protein phosphatases superfamily protein	54.98	69.9	49.64	58.06	6.66	46.15	39.29	58.59	48.28	5.8	-1.2	-0.91	-1.59
AT1G05010	AT1G05010_at	EFE, ACO4, EAT1	chr1:1431190-1432858 REVERSE LENGTH=1364	ethylene-forming enzyme	450.98	405.99	357.85	405.25	28.13	276.08	215.52	369.4	286.94	44.93	-1.41	-1.09	-1.94
AT1G05020	AT1G05020_at		chr1:1435254-1437667 REVERSE LENGTH=2414	ENTH/ANTH/VHS superfamily protein	13.47	11.57	12.82	12.51	1.26	14.87	17.29	37.5	23.19	7.26	1.85	0.89	2.92
AT1G05030	AT1G05030_at		chr1:1438152-1441417 REVERSE LENGTH=1779	Major facilitator superfamily protein	44.62	47.6	47.81	46.79	2.41	63.64	42.49	61.28	55.48	7.14	1.19	0.92	1.47
AT1G05040	AT1G05040_at		chr1:1447369-1448448 REVERSE LENGTH=814	BEST Arabidopsis thaliana protein match is: Ubiquitin-associated (UBA) protein (TAIR:AT2G33010.1); Has 14 Blast hits to 12 proteins in 3 species: Archae - 0; Bacteria - 0; Metazoa - 0; Fungi - 0; Plants - 14; Viruses - 0; Other Eukaryotes - 0 (source: NCBI BLink).	9.21	15.07	7.33	10.52	2.53	15.54	10.16	11.11	12.24	1.82	1.16	0.75	2.01
AT1G05055	AT1G05055_at	ATGTF2H2, GTF2H2	chr1:1448718-1450887 REVERSE LENGTH=1496	general transcription factor II H2	92.04	95.76	97.75	95.12	3.35	71.63	74.59	71.93	72.58	2.4	-1.31	-1.21	-1.42	*
AT1G05060	AT1G05060_at		chr1:1451030-1452872 REVERSE LENGTH=1001	unknown protein; Has 34 Blast hits to 34 proteins in 13 species: Archae - 0; Bacteria - 0; Metazoa - 0; Fungi - 0; Plants - 34; Viruses - 0; Other Eukaryotes - 0 (source: NCBI BLink).	85.5	85.69	72.48	81.33	5.38	76.66	90.28	80.97	82.89	5.6	1.02	0.87	1.19
AT1G05065	AT1G05065_at	CLE20	chr1:1454969-1455220 REVERSE LENGTH=252	CLAVATA3/ESR-RELATED 20	45.56	25.56	48.56	39.76	7.54	33.67	19.44	27.14	26.62	4.45	-1.49	-0.96	-2.27
AT1G05070	AT1G05070_at		chr1:1457063-1458744 REVERSE LENGTH=877	Protein of unknown function (DUF1068)	229.14	165.91	163.63	186.16	21.67	158.24	152.26	180.09	163.54	10.61	-1.14	-0.9	-1.4
AT1G05080	AT1G05080_at		chr1:1459091-1460579 FORWARD LENGTH=1320	F-box/RNI-like/FBD-like domains-containing protein	6.15	14.69	9.83	10.17	2.63	7.48	7.99	7.97	7.8	0.63	-1.3	-0.74	-1.92
AT1G05085	AT1G05085_at		chr1:1460988-1461670 FORWARD LENGTH=375	unknown protein; Has 35333 Blast hits to 34131 proteins in 2444 species: Archae - 798; Bacteria - 22429; Metazoa - 974; Fungi - 991; Plants - 531; Viruses - 0; Other Eukaryotes - 9610 (source: NCBI BLink).	12.8	11.4	11.05	11.76	1.17	16.1	10.76	19.85	15.44	2.83	1.31	0.89	1.81
AT1G05090	AT1G05090_at		chr1:1463202-1465622 FORWARD LENGTH=2121	dentin sialophosphoprotein-related	46.39	67.91	39.12	50.91	9.25	58.86	60.75	57.02	58.67	2.94	1.15	0.87	1.66
AT1G05100	AT1G05100_at	MAPKKK18	chr1:1469610-1470881 FORWARD LENGTH=1272	mitogen-activated protein kinase kinase kinase 18	26.87	39.7	30.16	32.39	4.25	41.31	45.09	39.51	41.81	2.37	1.29	1.04	1.67
AT1G05120	AT1G05120_at		chr1:1471406-1476078 REVERSE LENGTH=2731	Helicase protein with RING/U-box domain	48.13	49.37	37.7	45.09	4.6	67.25	54.73	42.01	54.45	7.61	1.21	0.89	1.59
AT1G05136	AT1G05136_at		chr1:1478923-1479063 FORWARD LENGTH=141	unknown protein; Has 30201 Blast hits to 17322 proteins in 780 species: Archae - 12; Bacteria - 1396; Metazoa - 17338; Fungi - 3422; Plants - 5037; Viruses - 0; Other Eukaryotes - 2996 (source: NCBI BLink).	13.26	14.2	11.3	12.83	1.33	11.62	15.84	12.29	13.21	1.85	1.03	0.76	1.36
AT1G05140	AT1G05140_at		chr1:1482548-1484056 FORWARD LENGTH=1509	Peptidase M50 family protein	196.95	156.19	239.99	197.89	24.16	146.38	157.13	123.84	143.2	10.93	-1.38	-1.07	-1.73
AT1G05150	AT1G05150_at		chr1:1484067-1486960 REVERSE LENGTH=2894	Calcium-binding tetratricopeptide family protein	30.69	29.08	27.35	28.91	1.71	42	41.9	27.74	37.13	5.15	1.28	0.98	1.62
AT1G05160	AT1G05160_at	CYP88A3, ATKAO1, KAO1	chr1:1487378-1490947 REVERSE LENGTH=2078	cytochrome P450, family 88, subfamily A, polypeptide 3	32.06	32.22	30.66	31.77	1.79	40.23	44.29	43.22	42.65	2.56	1.34	1.17	1.54
AT1G05170	AT1G05170_at		chr1:1491111-1494248 REVERSE LENGTH=1881	Galactosyltransferase family protein	63.25	68.48	55.45	62.52	4.82	30.48	29.32	23.99	28.26	3.52	-2.21	-1.76	-2.86	*
AT1G05180	AT1G05180_at	AXR1	chr1:1498114-1501824 REVERSE LENGTH=1817	NAD(P)-binding Rossmann-fold superfamily protein	354.88	495.49	334.46	394.08	52.75	311.33	355.98	244.25	303.98	33.26	-1.3	-0.96	-1.72
AT1G05190	AT1G05190_at	emb2394	chr1:1502344-1503830 REVERSE LENGTH=935	Ribosomal protein L6 family	195.76	94.15	240.9	176.87	43.39	173.03	101.77	132.4	135.56	20.64	-1.3	-0.75	-2.04
AT1G05200	AT1G05200_at	ATGLR3.4, GLR3.4, GLUR3	chr1:1504960-1509152 FORWARD LENGTH=3305	glutamate receptor 3.4	210.83	207.71	183.75	200.72	9.47	175.91	166.11	108.12	150.12	21.38	-1.34	-1.07	-1.76
AT1G05205	AT1G05205_at		chr1:1509103-1510281 REVERSE LENGTH=557	unknown protein; Has 44 Blast hits to 44 proteins in 16 species: Archae - 0; Bacteria - 0; Metazoa - 0; Fungi - 0; Plants - 44; Viruses - 0; Other Eukaryotes - 0 (source: NCBI BLink).	64.76	70.79	87.15	74.17	7.25	57.16	42.76	51.41	50.22	4.83	-1.48	-1.18	-1.85
AT1G05210	AT1G05210_at		chr1:1510404-1511683 FORWARD LENGTH=770	Transmembrane protein 97, predicted	56.3	40.28	67.76	54.72	8.09	19.97	22.49	24.3	22.14	2.41	-2.47	-1.79	-3.32	*
AT1G05220	AT1G05220_at		chr1:1511907-1512842 FORWARD LENGTH=705	Transmembrane protein 97, predicted	26.47	26.79	31.67	28.23	2.05	28.94	36.18	28.65	31.3	3.04	1.11	0.9	1.35
AT1G05230	AT1G05230_at	HDG2	chr1:1512896-1517248 REVERSE LENGTH=2678	homeodomain GLABROUS 2	43.13	40.48	41.6	41.87	1.93	31.97	23.46	23.15	26.25	3.55	-1.59	-1.28	-2.07	*
AT1G05260	AT1G05260_at	RCI3, RCI3A	chr1:1529767-1531439 FORWARD LENGTH=1209	Peroxidase superfamily protein	11.54	16.05	10.37	12.52	2.13	16.36	14.46	13.41	14.75	1.43	1.18	0.87	1.69
AT1G05270	AT1G05270_at		chr1:1531641-1534410 REVERSE LENGTH=1386	TraB family protein	140.43	177.6	125.76	148.01	16.21	183.61	190.46	183.61	186.21	5.52	1.26	1.06	1.54
AT1G05280	AT1G05280_at		chr1:1535444-1537525 REVERSE LENGTH=1497	Protein of unknown function (DUF604)	24.66	14.87	22.45	20.83	3.12	36.25	21.55	22.82	26.65	4.86	1.28	0.84	1.88
AT1G05290	AT1G05290_at		chr1:1539152-1540562 REVERSE LENGTH=1126	CCT motif family protein	20.81	15.48	21.58	19.55	2	29.99	17.86	23.89	23.87	3.51	1.22	0.89	1.62
AT1G05291	AT1G05291_at		chr1:1541348-1542432 REVERSE LENGTH=724	Protein of unknown function (DUF1218)	22.45	30.76	30.48	27.83	2.97	16.98	24.35	25.01	22.44	3.08	-1.24	-0.94	-1.68
AT1G05300	AT1G05300_at	ZIP5	chr1:1545106-1547849 REVERSE LENGTH=1375	zinc transporter 5 precursor	172.15	221.24	206.42	199.89	16.09	260.22	228.75	189.09	226.32	20.98	1.13	0.92	1.38
AT1G05310	AT1G05310_at		chr1:1550543-1552517 REVERSE LENGTH=1337	Pectin lyase-like superfamily protein	39.94	49.3	48.95	46.05	3.56	64.33	39.6	67.88	57.18	8.97	1.24	0.9	1.62
AT1G05320	AT1G05320_at		chr1:1553608-1557733 FORWARD LENGTH=2699	FUNCTIONS IN: molecular_function unknown; INVOLVED IN: biological_process unknown; LOCATED IN: cellular_component unknown; EXPRESSED IN: fruit, egg cell; CONTAINS InterPro DOMAIN/s: Prefoldin (InterPro:IPR009053); BEST Arabidopsis thaliana protein match is: unknown protein (TAIR:AT2G32240.1); Has 267444 Blast hits to 119656 proteins in 3886 species: Archae - 3699; Bacteria - 62432; Metazoa - 1065…	16.73	13.87	11.14	13.61	2.24	21.65	16.05	19.91	19.16	2.03	1.41	1.03	2
AT1G05330	AT1G05330_at		chr1:1558170-1558583 FORWARD LENGTH=414	unknown protein; Has 6 Blast hits to 6 proteins in 2 species: Archae - 0; Bacteria - 0; Metazoa - 0; Fungi - 0; Plants - 6; Viruses - 0; Other Eukaryotes - 0 (source: NCBI BLink).	14.76	26.87	13.44	18.31	4.51	21.49	26.14	19.16	22.26	2.43	1.22	0.82	2.09
AT1G05340	AT1G05340_at		chr1:1558844-1559903 REVERSE LENGTH=711	unknown protein; FUNCTIONS IN: molecular_function unknown; INVOLVED IN: biological_process unknown; LOCATED IN: chloroplast; EXPRESSED IN: 14 plant structures; EXPRESSED DURING: 7 growth stages; BEST Arabidopsis thaliana protein match is: unknown protein (TAIR:AT2G32210.1); Has 189 Blast hits to 189 proteins in 27 species: Archae - 0; Bacteria - 0; Metazoa - 0; Fungi - 21; Plants - 168; Viruses -…	47.07	76.32	40.3	54.5	11.64	69.94	69.5	130.54	90.01	20.5	1.65	0.95	2.82
AT1G05350	AT1G05350_at		chr1:1560678-1564123 REVERSE LENGTH=1627	NAD(P)-binding Rossmann-fold superfamily protein	101.6	110.47	82.68	98.23	8.9	80.93	78.7	66.8	75.38	4.95	-1.3	-1.08	-1.56
AT1G05360	AT1G05360_at		chr1:1564598-1567465 FORWARD LENGTH=1656	BEST Arabidopsis thaliana protein match is: SNARE associated Golgi protein family (TAIR:AT4G14950.1); Has 332 Blast hits to 326 proteins in 115 species: Archae - 0; Bacteria - 11; Metazoa - 174; Fungi - 0; Plants - 74; Viruses - 0; Other Eukaryotes - 73 (source: NCBI BLink).	77.25	62.8	61.81	67.18	5.24	38.78	44.8	44.13	42.57	2.91	-1.58	-1.33	-1.87	*
AT1G05370	AT1G05370_at		chr1:1569192-1572280 REVERSE LENGTH=1480	Sec14p-like phosphatidylinositol transfer family protein	15.79	17.06	15.07	15.94	1.36	13.08	9.92	11.29	11.43	1.28	-1.39	-1.11	-1.77
AT1G05380	AT1G05380_at		chr1:1576863-1582614 FORWARD LENGTH=4115	Acyl-CoA N-acyltransferase with RING/FYVE/PHD-type zinc finger protein	94.93	128.45	104.03	108.89	10.81	151.48	156.36	116.01	141.19	13.39	1.3	1.03	1.63
AT1G05385	AT1G05385_at	LPA19, Psb27-H1	chr1:1582671-1583718 REVERSE LENGTH=746	photosystem II 11 kDa protein-related	53.7	34.93	41.51	43.65	5.95	106.12	66.17	117.38	96.5	15.57	2.21	1.53	3.12	*
AT1G05390	AT1G05390_at		chr1:1583772-1583845 REVERSE LENGTH=74	pre-tRNA	12.49	4.61	7.73	8.27	2.85	3.52	3.87	16.27	7.68	4.35	-1.08	-0.37	-15.71
AT1G05400	AT1G05400_at		chr1:1584073-1585421 FORWARD LENGTH=996	unknown protein; BEST Arabidopsis thaliana protein match is: unknown protein (TAIR:AT1G06810.1); Has 31 Blast hits to 31 proteins in 2 species: Archae - 0; Bacteria - 0; Metazoa - 0; Fungi - 0; Plants - 31; Viruses - 0; Other Eukaryotes - 0 (source: NCBI BLink).	19.19	31.79	25.02	25.3	4.06	27.54	34.84	28.66	30.47	3.09	1.2	0.89	1.7
AT1G05410	AT1G05410_at		chr1:1585371-1587774 REVERSE LENGTH=1657	Protein of unknown function (DUF1423)	36.7	47.87	25.66	36.7	6.74	60.96	45.74	38.6	48.41	6.73	1.32	0.91	1.99
AT1G05420	AT1G05420_at	ATOFP12, OFP12	chr1:1590073-1590753 FORWARD LENGTH=681	ovate family protein 12	79.63	87.64	47.38	71.72	12.73	24.22	41.73	45.81	37.13	7.21	-1.93	-1.24	-3.06	*
AT1G05430	AT1G05430_at		chr1:1594057-1595818 REVERSE LENGTH=1067	unknown protein; Has 31 Blast hits to 31 proteins in 9 species: Archae - 0; Bacteria - 0; Metazoa - 0; Fungi - 0; Plants - 31; Viruses - 0; Other Eukaryotes - 0 (source: NCBI BLink).	112.88	119.22	118.71	116.61	4.42	96.17	103.27	118.41	105.79	7.82	-1.1	-0.97	-1.27
AT1G05440	AT1G05440_at		chr1:1596007-1597848 REVERSE LENGTH=1527	C-8 sterol isomerases	12.11	12.91	12.23	12.43	1.08	13.16	12.19	17.53	14.11	1.91	1.13	0.85	1.46
AT1G05450	AT1G05450_at		chr1:1599911-1601214 FORWARD LENGTH=839	Bifunctional inhibitor/lipid-transfer protein/seed storage 2S albumin superfamily protein	22.72	27.09	20.61	23.51	2.38	24.65	23.01	40.28	29	5.82	1.23	0.8	1.73
AT1G05460	AT1G05460_at	SDE3	chr1:1601148-1605027 REVERSE LENGTH=3375	P-loop containing nucleoside triphosphate hydrolases superfamily protein	68.23	61.03	48.01	59.05	6.07	35.33	28.28	21.29	28.29	4.17	-2.09	-1.57	-2.87	*
AT1G05470	AT1G05470_at	CVP2	chr1:1607357-1611703 REVERSE LENGTH=2696	DNAse I-like superfamily protein	41.88	29.73	34.54	35.37	3.92	52.15	37.53	43.34	43.74	5.09	1.24	0.94	1.61
AT1G05490	AT1G05490_at	chr31	chr1:1618602-1623452 REVERSE LENGTH=4600	chromatin remodeling 31	13.57	9.56	31.7	18.27	6.89	14.69	13.69	31.31	19.96	5.85	1.09	0.49	3.07
AT1G05500	AT1G05500_at	SYTE, ATSYTE, NTMC2TYPE2.1, NTMC2T2.1, SYT5	chr1:1624955-1629224 FORWARD LENGTH=2110	Calcium-dependent lipid-binding (CaLB domain) family protein	145.96	145.42	100.49	130.41	15.75	109.16	114.23	78.49	100.75	11.74	-1.29	-0.98	-1.71
AT1G05510	AT1G05510_at		chr1:1629446-1630863 FORWARD LENGTH=980	Protein of unknown function (DUF1264)	13.5	19.62	17.68	16.77	2.16	21.39	16.85	15.93	17.94	1.95	1.07	0.81	1.43
AT1G05520	AT1G05520_at		chr1:1630900-1635711 REVERSE LENGTH=2586	Sec23/Sec24 protein transport family protein	239.94	288.87	170.22	232.28	35.74	171.05	222.79	184.28	193.19	18	-1.2	-0.87	-1.59
AT1G05530	AT1G05530_at	UGT75B2, UGT2	chr1:1636496-1637863 REVERSE LENGTH=1368	UDP-glucosyl transferase 75B2	18.25	12.48	13.92	14.94	2.02	11.1	10.75	11.23	10.99	1.35	-1.36	-1	-1.84
AT1G05540	AT1G05540_at		chr1:1639286-1640811 FORWARD LENGTH=1270	Protein of unknown function (DUF295)	105.11	55.67	100.6	87.01	15.83	20.73	32.19	18.82	23.66	5.06	-3.68	-2.31	-6.08	*
AT1G05550	AT1G05550_at		chr1:1640959-1643917 REVERSE LENGTH=1597	Protein of unknown function (DUF295)	10.88	11.3	8.54	10.28	1.17	18.23	13.52	10.88	14.2	2.36	1.38	0.96	1.9
AT1G05560	AT1G05560_at	UGT1, UGT75B1	chr1:1645498-1647147 REVERSE LENGTH=1650	UDP-glucosyltransferase 75B1	19.93	20.21	22.43	20.81	1.29	17.8	13.21	11.3	14.18	2.41	-1.47	-1.12	-2.06
AT1G05562	AT1G05562_at		chr1:1645875-1647162 FORWARD LENGTH=1288	Potential natural antisense gene, locus overlaps with AT1G05560	172.68	96.18	181.12	149.95	26.96	61.62	56.53	60.88	59.83	2.89	-2.51	-1.75	-3.29	*
AT1G05570	AT1G05570_at	CALS1	chr1:1647706-1659437 REVERSE LENGTH=6108	callose synthase 1	66.43	136.2	44.53	82.29	28.38	45.52	72.31	48.24	56	10.42	-1.47	-0.61	-2.63
AT1G05575	AT1G05575_at		chr1:1661691-1662187 REVERSE LENGTH=497	unknown protein; FUNCTIONS IN: molecular_function unknown; INVOLVED IN: anaerobic respiration; LOCATED IN: endomembrane system; EXPRESSED IN: 17 plant structures; EXPRESSED DURING: 9 growth stages; BEST Arabidopsis thaliana protein match is: unknown protein (TAIR:AT2G31945.1); Has 63 Blast hits to 63 proteins in 10 species: Archae - 0; Bacteria - 0; Metazoa - 0; Fungi - 0; Plants - 63; Viruses - …	14.02	15.96	10.66	13.41	1.97	12.9	10.32	13.78	12.32	1.44	-1.09	-0.79	-1.48
AT1G05577	AT1G05577_at		chr1:1662370-1664398 REVERSE LENGTH=1502	Domain of unknown function (DUF966)	8.07	7.48	4.6	6.68	1.23	7.68	6.52	7.83	7.32	0.67	1.1	0.8	1.61
AT1G05580	AT1G05580_at	ATCHX23, CHX23	chr1:1665433-1668904 REVERSE LENGTH=2879	cation/H+ exchanger 23	19.7	13.99	17.38	16.99	1.87	24.42	16.57	19.41	20.16	2.39	1.19	0.9	1.55
AT1G05590	AT1G05590_at	HEXO2, ATHEX3	chr1:1669350-1671876 FORWARD LENGTH=2131	beta-hexosaminidase 2	80.21	65.41	66.44	70.52	5.08	34.99	37.82	38.58	37.25	3.02	-1.89	-1.59	-2.27	*
AT1G05600	AT1G05600_at		chr1:1671936-1673856 FORWARD LENGTH=1784	Tetratricopeptide repeat (TPR)-like superfamily protein	6.02	4.57	7.58	5.99	1.08	6.98	7.26	9.06	7.69	1.01	1.28	0.9	1.92
AT1G05610	AT1G05610_at	APS2	chr1:1673861-1675934 REVERSE LENGTH=1465	ADP-glucose pyrophosphorylase small subunit 2	12.44	10.5	12.64	11.85	1.09	14.8	14.38	12.7	14	1.07	1.18	0.97	1.44
AT1G05615	AT1G05615_at		chr1:1677507-1678270 REVERSE LENGTH=519	Domain of unknown function (DUF313)	15.48	18.34	17.11	16.89	1.83	19.71	19.61	20.5	19.91	1.35	1.18	0.96	1.47
AT1G05620	AT1G05620_at	URH2	chr1:1679158-1681710 FORWARD LENGTH=1280	uridine-ribohydrolase 2	75.39	127.52	78.89	93.88	17.34	56.15	62.27	51.9	56.77	3.69	-1.65	-1.14	-2.21
AT1G05630	AT1G05630_at	AT5PTASE13, 5PTASE13	chr1:1682318-1687363 FORWARD LENGTH=3888	Endonuclease/exonuclease/phosphatase family protein	123.52	116.38	92.24	110.71	9.88	106.09	126.25	81.37	104.07	14.18	-1.06	-0.82	-1.42
AT1G05640	AT1G05640_at		chr1:1687436-1689501 REVERSE LENGTH=1884	Ankyrin repeat family protein	27.33	35.65	29.7	30.91	2.96	36.79	33.87	31.57	34.08	3.22	1.1	0.88	1.38
AT1G05650	AT1G05650_at		chr1:1690264-1692126 REVERSE LENGTH=1185	Pectin lyase-like superfamily protein	16.48	21.2	24.66	20.83	3.18	29.84	29.52	33.02	30.44	3.61	1.46	1.07	2.05
AT1G05660	AT1G05660_at		chr1:1694286-1696058 REVERSE LENGTH=1185	Pectin lyase-like superfamily protein	17.18	21.14	23.33	20.68	2.94	30.07	17.67	19.79	21.89	4.39	1.06	0.68	1.56
AT1G05670	AT1G05670_at		chr1:1697587-1701025 REVERSE LENGTH=3227	Pentatricopeptide repeat (PPR-like) superfamily protein	17.33	20.56	15.72	18.04	1.83	18.13	21.92	11.57	17.15	3.28	-1.05	-0.76	-1.58
AT1G05675	AT1G05675_at		chr1:1701116-1702749 REVERSE LENGTH=1493	UDP-Glycosyltransferase superfamily protein	9.59	23.25	15.24	15.95	4.26	14.35	12.82	21.4	16.21	2.82	1.02	0.62	1.9
AT1G05680	AT1G05680_at	UGT74E2	chr1:1703092-1704691 REVERSE LENGTH=1518	Uridine diphosphate glycosyltransferase 74E2	6.64	7.55	7.57	7.2	0.73	9.27	7.5	11.49	9.44	1.31	1.31	0.97	1.73
AT1G05690	AT1G05690_at	BT3	chr1:1707011-1709347 FORWARD LENGTH=1660	BTB and TAZ domain protein 3	35.37	24.79	21.4	27.31	4.37	24.89	30.51	24.99	26.83	2.67	-1.02	-0.72	-1.37
AT1G05700	AT1G05700_at		chr1:1709796-1713245 FORWARD LENGTH=2559	Leucine-rich repeat transmembrane protein kinase protein	13.3	14.42	9.24	12.32	1.8	10.22	16.57	11.79	12.76	2.2	1.04	0.7	1.5
AT1G05710	AT1G05710_at		chr1:1714950-1717270 FORWARD LENGTH=1200	basic helix-loop-helix (bHLH) DNA-binding superfamily protein	136	151.85	95.62	127.77	17.22	114.45	140.92	75.97	110.42	19.15	-1.16	-0.81	-1.71
AT1G05720	AT1G05720_at		chr1:1717447-1718909 REVERSE LENGTH=782	selenoprotein family protein	114.87	160.04	131.17	135.26	14.05	122.03	174.85	156.19	150.92	16.19	1.12	0.87	1.43
AT1G05730	AT1G05730_at		chr1:1718555-1720303 FORWARD LENGTH=1146	Eukaryotic protein of unknown function (DUF842)	90.56	115.2	79.15	94.97	11.21	37.78	54.14	39.05	43.63	6.03	-2.18	-1.62	-2.97	*
AT1G05740	AT1G05740_at		chr1:1720674-1721309 FORWARD LENGTH=438	Eukaryotic protein of unknown function (DUF842)	19.51	25.46	27.43	24.01	2.72	25.08	21.22	21.07	22.45	1.99	-1.07	-0.84	-1.35
AT1G05750	AT1G05750_at	PDE247, CLB19	chr1:1721509-1724734 FORWARD LENGTH=3226	Tetratricopeptide repeat (TPR)-like superfamily protein	42.85	29.71	33.14	35.32	4.21	24.51	24.19	21.72	23.45	2.4	-1.51	-1.15	-1.95
AT1G05760	AT1G05760_at	RTM1	chr1:1723734-1724486 REVERSE LENGTH=634	Mannose-binding lectin superfamily protein	34.33	23.39	33.37	30.27	3.71	40.02	27.37	39.68	35.33	4.66	1.17	0.86	1.57
AT1G05770	AT1G05770_at		chr1:1725388-1726283 REVERSE LENGTH=747	Mannose-binding lectin superfamily protein	19.6	16.4	18.13	18.08	1.48	27.55	23.95	31.54	27.5	2.56	1.52	1.23	1.86	*
AT1G05780	AT1G05780_at		chr1:1726608-1728404 FORWARD LENGTH=698	Vacuolar ATPase assembly integral membrane protein VMA21-like domain	39.26	27.16	18.65	28.29	6.25	29.65	48.54	45.36	41.05	6.35	1.45	0.95	2.4
AT1G05785	AT1G05785_at		chr1:1730249-1732626 FORWARD LENGTH=734	Got1/Sft2-like vescicle transport protein family	71.81	72.02	77.1	73.65	3.37	98.75	101.63	109.82	103.44	4.72	1.4	1.26	1.56	*
AT1G05790	AT1G05790_at		chr1:1732871-1737489 FORWARD LENGTH=2477	lipase class 3 family protein	71.44	88.27	73.59	77.47	6.21	103.26	103.11	107.68	104.27	3.79	1.35	1.17	1.57
AT1G05800	AT1G05800_at	DGL	chr1:1741204-1742619 FORWARD LENGTH=1416	alpha/beta-Hydrolases superfamily protein	17.78	14.12	16.15	15.98	1.66	18.07	23.31	12.61	18.02	3.48	1.13	0.75	1.58
AT1G05805	AT1G05805_at		chr1:1744773-1747693 FORWARD LENGTH=1425	basic helix-loop-helix (bHLH) DNA-binding superfamily protein	158.84	155.93	194.18	169.48	12.92	358.52	375.35	487.96	407.84	41.86	2.41	1.93	2.96	*
AT1G05810	AT1G05810_at	ARA, ARA-1, ATRAB11D, ATRABA5E, RABA5E	chr1:1748314-1749460 FORWARD LENGTH=896	RAB GTPase homolog A5E	54.19	51.62	73.67	59.87	8.26	279.71	254.31	330.02	287.91	22.87	4.81	3.75	6.39	*
AT1G05820	AT1G05820_at	SPPL5, ATSPPL5	chr1:1749682-1753767 FORWARD LENGTH=1705	SIGNAL PEPTIDE PEPTIDASE-LIKE 5	17.18	19.09	20.01	18.76	1.62	38.97	33.21	34.19	35.32	2.45	1.88	1.57	2.27	*
AT1G05830	AT1G05830_at	ATX2, SDG30	chr1:1754244-1761817 FORWARD LENGTH=3807	trithorax-like protein 2	38.95	52.96	37.37	42.98	5.9	53.73	53	47.37	51.47	3.55	1.2	0.94	1.58
AT1G05835	AT1G05835_at		chr1:1762224-1762814 FORWARD LENGTH=520	PHD finger protein	29.55	27.07	36.27	30.96	3.09	21.45	21.46	40.38	27.52	6.66	-1.13	-0.77	-1.91
AT1G05840	AT1G05840_at		chr1:1762734-1766281 REVERSE LENGTH=1698	Eukaryotic aspartyl protease family protein	64.79	81.53	61.95	69.09	7	230.6	208.89	170.51	203.17	18.03	2.94	2.36	3.69	*
AT1G05850	AT1G05850_at	POM1, ERH2, ELP1, CTL1, ELP, HOT2, ATCTL1	chr1:1766503-1768695 REVERSE LENGTH=1478	Chitinase family protein	2547.64	2261.78	2324.91	2383.85	93.62	2546.83	2769.83	2579.56	2636.4	86.82	1.11	1.02	1.2
AT1G05860	AT1G05860_at		chr1:1769014-1771115 FORWARD LENGTH=1176	unknown protein; FUNCTIONS IN: molecular_function unknown; INVOLVED IN: biological_process unknown; LOCATED IN: chloroplast; EXPRESSED IN: 20 plant structures; EXPRESSED DURING: 11 growth stages; BEST Arabidopsis thaliana protein match is: unknown protein (TAIR:AT2G31600.1); Has 101 Blast hits to 100 proteins in 32 species: Archae - 0; Bacteria - 0; Metazoa - 28; Fungi - 2; Plants - 66; Viruses -…	95.41	84.67	63.26	81.24	9.89	66.11	94.16	116.76	92.31	15.25	1.14	0.79	1.58
AT1G05870	AT1G05870_at		chr1:1771457-1773261 REVERSE LENGTH=1117	Protein of unknown function (DUF1685)	60.35	70.58	57.04	62.56	4.82	55.3	63.6	36.53	51.79	8.49	-1.21	-0.92	-1.69
AT1G05880	AT1G05880_at	ARI12	chr1:1775643-1778553 FORWARD LENGTH=1726	RING/U-box superfamily protein	19.49	18.22	17.72	18.53	1.31	18.65	18.34	16.02	17.61	1.69	-1.05	-0.87	-1.29
AT1G05890	AT1G05890_at	ARI5, ATARI5	chr1:1779357-1784529 FORWARD LENGTH=2296	RING/U-box superfamily protein	207.58	226.4	231.29	220.99	9.96	601.62	565.43	523.43	562.45	25.19	2.55	2.29	2.83	*
AT1G05894	AT1G05894_at		chr1:1784803-1786292 FORWARD LENGTH=1490	unknown protein; LOCATED IN: chloroplast; BEST Arabidopsis thaliana protein match is: unknown protein (TAIR:AT2G31480.1); Has 35333 Blast hits to 34131 proteins in 2444 species: Archae - 798; Bacteria - 22429; Metazoa - 974; Fungi - 991; Plants - 531; Viruses - 0; Other Eukaryotes - 9610 (source: NCBI BLink).	11.8	10.92	10	10.86	0.88	12.85	11.48	11.74	11.94	1.03	1.1	0.9	1.34
AT1G05900	AT1G05900_at	ATNTH2, NTH2	chr1:1786856-1789671 FORWARD LENGTH=1506	endonuclease III 2	94.38	86.49	70.82	84.13	7.67	87.58	91.42	76.98	86.07	6.22	1.02	0.85	1.25
AT1G05910	AT1G05910_at		chr1:1790224-1796647 FORWARD LENGTH=3942	cell division cycle protein 48-related / CDC48-related	85.92	115	47.46	82.72	20	58.36	61.87	35.68	51.98	8.64	-1.59	-0.91	-2.53
AT1G05920	AT1G05920_at		chr1:1796778-1798254 FORWARD LENGTH=1477	Domain of unknown function (DUF313)	10.4	16.11	17.42	14.54	2.42	14.56	10.54	11.42	12.11	1.68	-1.2	-0.82	-1.71
AT1G05925	AT1G05925_at		chr1:1798901-1799062 REVERSE LENGTH=162	unknown protein; LOCATED IN: endomembrane system; Has 30201 Blast hits to 17322 proteins in 780 species: Archae - 12; Bacteria - 1396; Metazoa - 17338; Fungi - 3422; Plants - 5037; Viruses - 0; Other Eukaryotes - 2996 (source: NCBI BLink).	34.75	17.98	24.33	25.72	4.86	37.74	28.96	37.33	34.53	3.08	1.34	0.98	1.99
AT1G05930	AT1G05930_at		chr1:1799418-1800933 FORWARD LENGTH=957	Domain of unknown function (DUF313)	12.81	10.26	10.41	11.17	1.2	9.32	7.7	12.45	9.54	2.02	-1.17	-0.82	-1.85
AT1G05940	AT1G05940_at	CAT9	chr1:1801162-1803984 REVERSE LENGTH=1955	cationic amino acid transporter 9	255.16	267.32	294.63	271.78	13.21	275.67	275.29	230	259.91	16.09	-1.05	-0.92	-1.19
AT1G05950	AT1G05950_at		chr1:1804401-1807471 REVERSE LENGTH=2056	unknown protein; Has 50 Blast hits to 45 proteins in 14 species: Archae - 5; Bacteria - 0; Metazoa - 4; Fungi - 0; Plants - 34; Viruses - 0; Other Eukaryotes - 7 (source: NCBI BLink).	21.65	20.08	18.45	20.06	1.3	21.06	15.91	14.61	17.18	2.16	-1.17	-0.94	-1.5
AT1G05960	AT1G05960_at		chr1:1807973-1815465 REVERSE LENGTH=3685	ARM repeat superfamily protein	109.77	92.65	82.47	95.17	8.41	122.37	101.56	93.43	105.74	9	1.11	0.91	1.36
AT1G05970	AT1G05970_at		chr1:1816056-1817282 REVERSE LENGTH=857	RNA-binding (RRM/RBD/RNP motifs) family protein	28.57	24.55	24.63	26.05	1.99	29.4	32	38.95	33.44	3.71	1.28	1.02	1.59
AT1G05990	AT1G05990_at	RHS1	chr1:1818447-1819040 FORWARD LENGTH=594	EF hand calcium-binding protein family	9.71	16.01	10.34	11.9	2.36	16.77	15.85	10.43	14.35	2.27	1.21	0.8	1.9
AT1G06000	AT1G06000_at		chr1:1820308-1821894 REVERSE LENGTH=1587	UDP-Glycosyltransferase superfamily protein	250.01	271.75	132.36	217.9	43.75	13.06	11.83	11.2	12.05	3.31	-18.09	-10.47	-34.96	*
AT1G06002	AT1G06002_at		chr1:1820977-1821918 FORWARD LENGTH=942	Potential natural antisense gene, locus overlaps with AT1G06000	163.6	179.85	71.49	138.34	34.1	20.33	24.81	28.8	24.68	5	-5.61	-3.11	-9.51	*
AT1G06010	AT1G06010_at		chr1:1822618-1823997 FORWARD LENGTH=633	unknown protein; Has 25 Blast hits to 25 proteins in 9 species: Archae - 0; Bacteria - 0; Metazoa - 0; Fungi - 0; Plants - 25; Viruses - 0; Other Eukaryotes - 0 (source: NCBI BLink).	95.11	84.2	110.64	96.73	8.14	103.47	90.5	108.55	101.08	5.91	1.04	0.89	1.24
AT1G06020	AT1G06020_at		chr1:1824548-1826101 FORWARD LENGTH=1038	pfkB-like carbohydrate kinase family protein	10.51	12.47	13.98	12.19	1.65	13.19	12.3	22.92	16.05	3.78	1.32	0.78	1.99
AT1G06030	AT1G06030_at		chr1:1826880-1828161 FORWARD LENGTH=1021	pfkB-like carbohydrate kinase family protein	5.97	6.7	4.74	5.99	1.41	6.71	6.41	7.99	6.92	1	1.15	0.75	1.96
AT1G06040	AT1G06040_at	STO	chr1:1828413-1829890 REVERSE LENGTH=1227	B-box zinc finger family protein	778.24	631.51	691.65	699.44	43.78	394.1	439.8	454.57	428.92	21.58	-1.63	-1.43	-1.86	*
AT1G06050	AT1G06050_at		chr1:1830605-1832555 REVERSE LENGTH=1294	Protein of unknown function (DUF1336)	51.4	55.65	49.77	52.27	2.48	91.23	56.07	63.88	70.41	10.66	1.35	1	1.71
AT1G06060	AT1G06060_at		chr1:1832943-1834861 FORWARD LENGTH=1115	LisH and RanBPM domains containing protein	111.13	104.22	113.13	110.04	3.71	160.58	165.63	181.95	169.76	8.13	1.54	1.4	1.7	*
AT1G06070	AT1G06070_at		chr1:1834829-1837648 REVERSE LENGTH=1893	Basic-leucine zipper (bZIP) transcription factor family protein	205.23	202.38	134.5	180.5	23.93	287.56	274.73	253.71	272	11.82	1.51	1.22	1.94	*
AT1G06080	AT1G06080_at	ADS1	chr1:1843568-1846302 FORWARD LENGTH=1220	delta 9 desaturase 1	11.21	8.77	9.33	9.75	1.42	34.38	31.39	49.63	38.53	6.01	3.95	2.74	5.64	*
AT1G06090	AT1G06090_at		chr1:1847883-1849693 FORWARD LENGTH=1131	Fatty acid desaturase family protein	10.77	12.59	15.48	13.06	3.83	14.5	9.35	10.76	11.52	2.35	-1.13	-0.56	-2
AT1G06100	AT1G06100_at		chr1:1851530-1853019 FORWARD LENGTH=900	Fatty acid desaturase family protein	10.35	13.25	15.96	13.18	1.9	8.8	20.71	10.67	13.13	4.2	-1	-0.61	-2.17
AT1G06110	AT1G06110_at	SKIP16	chr1:1853077-1855031 REVERSE LENGTH=1564	SKP1/ASK-interacting protein 16	48.81	41.78	54.37	48.18	4.14	82.77	72.09	75.94	76.67	4.43	1.59	1.35	1.9	*
AT1G06120	AT1G06120_at		chr1:1855943-1857718 FORWARD LENGTH=1122	Fatty acid desaturase family protein	4.16	1.86	9.38	5.12	2.38	4.98	2.14	4.25	3.76	1.32	-1.36	-0.31	-3.79
AT1G06130	AT1G06130_at	GLX2-4	chr1:1857767-1860698 REVERSE LENGTH=1318	glyoxalase 2-4	106.83	106.3	98.24	104.02	4.78	117.03	117.73	90.99	108.01	9.89	1.04	0.87	1.22
AT1G06135	AT1G06135_at		chr1:1862197-1862742 FORWARD LENGTH=546	unknown protein; FUNCTIONS IN: molecular_function unknown; INVOLVED IN: biological_process unknown; LOCATED IN: endomembrane system; BEST Arabidopsis thaliana protein match is: unknown protein (TAIR:AT2G31345.1); Has 35333 Blast hits to 34131 proteins in 2444 species: Archae - 798; Bacteria - 22429; Metazoa - 974; Fungi - 991; Plants - 531; Viruses - 0; Other Eukaryotes - 9610 (source: NCBI BLink…	12.57	12.61	15.59	13.39	1.38	15.29	10.49	17.84	14.4	2.41	1.08	0.75	1.46
AT1G06137	AT1G06137_at		chr1:1863544-1863750 REVERSE LENGTH=207	unknown protein; FUNCTIONS IN: molecular_function unknown; INVOLVED IN: biological_process unknown; LOCATED IN: endomembrane system; BEST Arabidopsis thaliana protein match is: unknown protein (TAIR:AT1G06135.1); Has 30201 Blast hits to 17322 proteins in 780 species: Archae - 12; Bacteria - 1396; Metazoa - 17338; Fungi - 3422; Plants - 5037; Viruses - 0; Other Eukaryotes - 2996 (source: NCBI BLin…	24.71	45.69	31.5	33.85	6.8	33.18	34.09	27.48	31.33	3.05	-1.08	-0.71	-1.51
AT1G06140	AT1G06140_at		chr1:1864796-1866472 FORWARD LENGTH=1677	Pentatricopeptide repeat (PPR) superfamily protein	16.37	16.61	13.42	15.5	1.71	19.99	12.15	14.84	15.61	2.65	1.01	0.7	1.38
AT1G06148	AT1G06148_at		chr1:1874885-1877528 REVERSE LENGTH=1046	Unknown gene	8.26	10.21	11.56	9.93	1.44	12.93	8.48	10.12	10.45	1.54	1.05	0.74	1.49
AT1G06149	AT1G06149_at	CPuORF8	chr1:1868989-1873718 REVERSE LENGTH=2968	conserved peptide upstream open reading frame 8	38.33	47.7	31.94	39.49	5.11	40.55	41.26	46.36	42.85	2.78	1.09	0.87	1.41
AT1G06150	AT1G06150_at		chr1:1868989-1873718 REVERSE LENGTH=2968	basic helix-loop-helix (bHLH) DNA-binding superfamily protein	36.83	45.71	30.6	37.85	4.86	38.92	39.55	44.47	41.1	2.61	1.09	0.87	1.4
AT1G06160	AT1G06160_at	ORA59	chr1:1883004-1883934 FORWARD LENGTH=931	octadecanoid-responsive Arabidopsis AP2/ERF 59	53.08	45.67	61.21	52.91	5.05	53.91	29.48	45.75	42.68	7.53	-1.24	-0.91	-1.8
AT1G06170	AT1G06170_at		chr1:1884981-1886724 REVERSE LENGTH=1588	basic helix-loop-helix (bHLH) DNA-binding superfamily protein	10.81	8.93	9.72	9.7	1	9.74	7.47	8.61	8.52	1.13	-1.14	-0.87	-1.52
AT1G06180	AT1G06180_at	ATMYB13, ATMYBLFGN, MYB13	chr1:1889408-1891158 FORWARD LENGTH=912	myb domain protein 13	22.66	16.07	21.23	20.06	2.22	10	9.48	11.21	10.17	2.46	-1.97	-1.33	-3.35	*
AT1G06190	AT1G06190_at		chr1:1892273-1894148 REVERSE LENGTH=1265	Rho termination factor	381.07	340.62	291.15	338.06	26.92	203.45	226.88	180.03	203.68	14.77	-1.66	-1.39	-1.98	*
AT1G06200	AT1G06200_at		chr1:1894336-1896935 REVERSE LENGTH=972	Peptidase S24/S26A/S26B/S26C family protein	241.08	190.54	191.82	207.67	17.1	287.58	248.55	221.95	252.44	19.77	1.22	1.01	1.47
AT1G06210	AT1G06210_at		chr1:1897203-1899208 FORWARD LENGTH=1481	ENTH/VHS/GAT family protein	17.91	11.83	17.51	15.65	2.23	10.22	16.89	14.19	13.67	2.41	-1.15	-0.79	-1.71
AT1G06220	AT1G06220_at	MEE5, CLO, GFA1	chr1:1899964-1904873 FORWARD LENGTH=3410	Ribosomal protein S5/Elongation factor G/III/V family protein	470.98	580.46	289.51	446.81	85.72	255.49	287.35	231.49	257.77	19.32	-1.73	-1.17	-2.35
AT1G06225	AT1G06225_at	CLE3	chr1:1905975-1906226 FORWARD LENGTH=252	CLAVATA3/ESR-RELATED 3	16.16	17.13	16.92	16.69	0.95	24.34	13.85	18.17	18.9	3.08	1.13	0.82	1.47
AT1G06230	AT1G06230_at	GTE4	chr1:1906963-1910727 FORWARD LENGTH=3045	global transcription factor group E4	61.15	51.11	39.53	50.63	6.46	71.55	72.06	61.61	68.49	4.13	1.35	1.09	1.74
AT1G06240	AT1G06240_at		chr1:1911122-1913205 FORWARD LENGTH=1526	Protein of unknown function DUF455	192.87	140.42	144.68	159.38	16.81	51.75	66.22	70.82	63.1	6.76	-2.53	-1.97	-3.25	*
AT1G06250	AT1G06250_at		chr1:1913256-1914895 REVERSE LENGTH=1400	alpha/beta-Hydrolases superfamily protein	10	17.1	9.39	12.14	2.76	18.08	14.73	15.63	16.24	1.45	1.34	0.94	2.17
AT1G06260	AT1G06260_at		chr1:1916430-1917585 FORWARD LENGTH=1051	Cysteine proteinases superfamily protein	7	6.99	84.13	32.7	25.77	6.22	10.47	5.45	7.29	3.34	-4.48	0	-22.15
AT1G06265	AT1G06265_at		chr1:1914943-1917661 REVERSE LENGTH=2210	other RNA	20.01	14.46	16.96	17.23	1.81	24.91	28.38	28.7	27.37	2.13	1.59	1.29	1.99	*
AT1G06270	AT1G06270_at		chr1:1918088-1919760 REVERSE LENGTH=1520	Pentatricopeptide repeat (PPR) superfamily protein	106.73	105.52	73.07	95.38	11.7	37.75	36.17	38.14	37.27	2.26	-2.56	-2.01	-3.16	*
AT1G06280	AT1G06280_at	LBD2	chr1:1920307-1920949 REVERSE LENGTH=643	LOB domain-containing protein 2	8.8	10.38	8.51	9.22	0.97	8.09	8.19	8.61	8.27	0.83	-1.11	-0.87	-1.42
AT1G06290	AT1G06290_at	ACX3, ATACX3	chr1:1922352-1926278 FORWARD LENGTH=2375	acyl-CoA oxidase 3	261.5	312.56	245.93	273	22.15	243.09	342.28	279.08	287.42	31.34	1.05	0.83	1.31
AT1G06310	AT1G06310_at	ACX6	chr1:1926791-1930258 FORWARD LENGTH=2070	acyl-CoA oxidase 6	9.05	25.01	10.94	14.85	5.57	11.38	15.01	7.07	11.27	2.79	-1.32	-0.48	-2.68
AT1G06320	AT1G06320_at		chr1:1930523-1931449 FORWARD LENGTH=667	unknown protein; Has 24 Blast hits to 24 proteins in 10 species: Archae - 0; Bacteria - 2; Metazoa - 0; Fungi - 0; Plants - 20; Viruses - 0; Other Eukaryotes - 2 (source: NCBI BLink).	12.56	12.78	26.92	17.37	4.88	16.03	14.39	27.42	19.23	4.19	1.11	0.62	2.2
AT1G06330	AT1G06330_at		chr1:1931671-1932266 REVERSE LENGTH=480	Heavy metal transport/detoxification superfamily protein	17.89	19.32	19.14	18.8	1.2	20.84	21.96	22.61	21.88	1.49	1.16	1	1.36
AT1G06340	AT1G06340_at		chr1:1933284-1934014 REVERSE LENGTH=731	Plant Tudor-like protein	11.61	9.66	8.44	9.83	1.1	16.74	15.47	11.28	14.5	1.88	1.48	1.1	1.95
AT1G06350	AT1G06350_at		chr1:1935293-1936819 REVERSE LENGTH=1150	Fatty acid desaturase family protein	3.72	3.2	4.77	3.76	0.84	3.39	4.67	2.96	3.64	1.16	-1.03	-0.56	-2.28
AT1G06360	AT1G06360_at		chr1:1938963-1940459 REVERSE LENGTH=1152	Fatty acid desaturase family protein	8.98	10.49	7.48	8.84	1.24	11.18	6.82	15.44	11.17	2.65	1.26	0.74	1.93
AT1G06380	AT1G06380_at		chr1:1945124-1946076 FORWARD LENGTH=953	Ribosomal protein L1p/L10e family	41.79	37.15	38.83	39.22	1.93	20.71	23.32	21.66	21.8	1.82	-1.8	-1.54	-2.13	*
AT1G06390	AT1G06390_at	GSK1, ATGSK1, ATSK22, SK22, BIL2, ATSK2-3	chr1:1946788-1950755 FORWARD LENGTH=1634	GSK3/SHAGGY-like protein kinase 1	114.95	112.34	103.11	109.7	5.37	177.8	201.94	187.68	189.11	9.69	1.72	1.53	1.94	*
AT1G06400	AT1G06400_at	ARA2, ATRABA1A, ATRAB11E, ARA-2	chr1:1950844-1952785 REVERSE LENGTH=995	Ras-related small GTP-binding family protein	55.85	56.73	41.43	51.36	5.95	187.57	171.3	180.93	179.61	6.94	3.5	2.9	4.36	*
AT1G06410	AT1G06410_at	ATTPS7, TPS7, ATTPSA	chr1:1954850-1958756 FORWARD LENGTH=3158	trehalose-phosphatase/synthase 7	26.61	34.5	36.44	32.35	3.92	80.53	77.07	64.64	74.07	5.59	2.29	1.83	2.94	*
AT1G06420	AT1G06420_at		chr1:1958923-1959947 FORWARD LENGTH=956	unknown protein; FUNCTIONS IN: molecular_function unknown; INVOLVED IN: biological_process unknown; LOCATED IN: cellular_component unknown; EXPRESSED IN: 14 plant structures; EXPRESSED DURING: 6 growth stages.	20.18	12.69	11.5	14.87	3.01	14.77	10.46	15.61	13.33	2.19	-1.12	-0.7	-1.71
AT1G06430	AT1G06430_at	FTSH8	chr1:1960058-1963011 REVERSE LENGTH=2255	FTSH protease 8	130.34	144.75	121.39	130.25	9.6	185.26	149.62	115.85	149.81	20.79	1.15	0.87	1.47
AT1G06440	AT1G06440_at		chr1:1963380-1965051 REVERSE LENGTH=1672	Ubiquitin carboxyl-terminal hydrolase family protein	43.88	58.13	32.78	44.91	7.57	33.24	31.94	32.72	32.67	1.36	-1.37	-0.99	-1.77
AT1G06450	AT1G06450_at		chr1:1965840-1967219 FORWARD LENGTH=1380	Polynucleotidyl transferase, ribonuclease H-like superfamily protein	16.14	12.7	16.66	15.11	1.73	28.48	36.72	29.43	31.65	3.21	2.09	1.63	2.71	*
AT1G06460	AT1G06460_at	ACD32.1, ACD31.2	chr1:1967087-1969561 REVERSE LENGTH=1226	alpha-crystallin domain 32.1	1245.9	1243.48	1228.45	1239.11	29.42	558.37	562.11	469.21	529.51	33.88	-2.34	-2.1	-2.63	*
AT1G06470	AT1G06470_at		chr1:1969729-1973767 FORWARD LENGTH=1834	Nucleotide/sugar transporter family protein	159.53	178.27	157.72	165.33	7.76	152.47	133.83	119.69	135.38	10	-1.22	-1.06	-1.42
AT1G06475	AT1G06475_at		chr1:1973834-1974386 REVERSE LENGTH=553	unknown protein; Has 35333 Blast hits to 34131 proteins in 2444 species: Archae - 798; Bacteria - 22429; Metazoa - 974; Fungi - 991; Plants - 531; Viruses - 0; Other Eukaryotes - 9610 (source: NCBI BLink).	102.33	97.15	90.86	97.05	4.19	20.13	17.02	15.13	17.17	2.27	-5.65	-4.58	-7.29	*
AT1G06490	AT1G06490_at	ATGSL07, gsl07, atgsl7, GSL7	chr1:1978762-1989409 FORWARD LENGTH=5991	glucan synthase-like 7	27.07	44.51	28	33.15	5.89	42.8	40.76	43.47	42.25	1.46	1.27	0.98	1.81
AT1G06500	AT1G06500_at		chr1:1989479-1990665 FORWARD LENGTH=577	unknown protein; FUNCTIONS IN: molecular_function unknown; INVOLVED IN: biological_process unknown; LOCATED IN: cellular_component unknown; EXPRESSED IN: 22 plant structures; EXPRESSED DURING: 13 growth stages; Has 25 Blast hits to 25 proteins in 10 species: Archae - 0; Bacteria - 0; Metazoa - 0; Fungi - 0; Plants - 25; Viruses - 0; Other Eukaryotes - 0 (source: NCBI BLink).	56.09	63.26	56.96	58.89	3.22	59.62	65.26	58.16	61.34	3.3	1.04	0.92	1.18
AT1G06510	AT1G06510_at		chr1:1992333-1993840 FORWARD LENGTH=1147	unknown protein; FUNCTIONS IN: molecular_function unknown; INVOLVED IN: biological_process unknown; LOCATED IN: chloroplast; EXPRESSED IN: 21 plant structures; EXPRESSED DURING: 13 growth stages; Has 376 Blast hits to 369 proteins in 152 species: Archae - 5; Bacteria - 113; Metazoa - 105; Fungi - 46; Plants - 27; Viruses - 2; Other Eukaryotes - 78 (source: NCBI BLink).	35.33	38.65	33.45	35.85	2.32	51.68	43.99	33.79	43.17	5.37	1.2	0.94	1.5
AT1G06515	AT1G06515_at		chr1:1990634-1992228 REVERSE LENGTH=680	Protein of unknown function (DUF3317)	194.79	162.55	185.88	180.84	9.99	202.95	282.69	445.82	310.46	71.93	1.72	1.06	2.41
AT1G06520	AT1G06520_at	ATGPAT1, GPAT1	chr1:1993978-1996112 REVERSE LENGTH=1995	glycerol-3-phosphate acyltransferase 1	19.59	21.81	23.74	21.76	1.86	33.87	26.21	30.88	30.43	2.66	1.4	1.14	1.71
AT1G06530	AT1G06530_at		chr1:2001594-2002596 FORWARD LENGTH=1003	Tropomyosin-related	74.13	76.68	67.78	73	3.78	84.92	68.72	63.42	72.53	6.82	-1.01	-0.85	-1.21
AT1G06540	AT1G06540_at		chr1:2002877-2003393 REVERSE LENGTH=409	unknown protein; BEST Arabidopsis thaliana protein match is: unknown protein (TAIR:AT2G30930.1); Has 16 Blast hits to 16 proteins in 3 species: Archae - 0; Bacteria - 0; Metazoa - 0; Fungi - 0; Plants - 16; Viruses - 0; Other Eukaryotes - 0 (source: NCBI BLink).	27.56	41.71	21.48	30.52	6.94	48.88	46.14	41.6	45.73	3.13	1.5	1.07	2.42
AT1G06550	AT1G06550_at		chr1:2003627-2007190 REVERSE LENGTH=1562	ATP-dependent caseinolytic (Clp) protease/crotonase family protein	120.75	132.3	85.09	112.66	14.64	65.41	67.79	45.53	59.41	7.65	-1.9	-1.39	-2.58	*
AT1G06560	AT1G06560_at		chr1:2007615-2012006 FORWARD LENGTH=2027	NOL1/NOP2/sun family protein	99.9	97.97	108.77	102.06	4.39	64.51	65.18	57.84	62.74	3.63	-1.63	-1.45	-1.84	*
AT1G06570	AT1G06570_at	PDS1, HPD	chr1:2011885-2013545 REVERSE LENGTH=1547	phytoene desaturation 1	86.81	101.97	81.92	90.2	6.96	519.79	444.77	682.12	548.38	70.8	6.08	4.66	7.7	*
AT1G06580	AT1G06580_at		chr1:2014003-2016054 REVERSE LENGTH=2052	Pentatricopeptide repeat (PPR) superfamily protein	23.66	23.51	17.76	21.61	2.33	25.41	25.12	23.2	24.65	1.61	1.14	0.94	1.42
AT1G06590	AT1G06590_at		chr1:2016308-2024662 REVERSE LENGTH=3104	unknown protein; Has 380 Blast hits to 268 proteins in 109 species: Archae - 0; Bacteria - 0; Metazoa - 245; Fungi - 73; Plants - 49; Viruses - 0; Other Eukaryotes - 13 (source: NCBI BLink).	29.38	38.37	23.66	30.48	4.55	26.38	25.98	24.39	25.58	1.55	-1.19	-0.89	-1.52
AT1G06620	AT1G06620_at		chr1:2025601-2027271 FORWARD LENGTH=1292	2-oxoglutarate (2OG) and Fe(II)-dependent oxygenase superfamily protein	78.36	242.01	66.98	129.1	56.85	40.24	47.21	33.52	40.65	5.7	-3.18	-0.87	-5.84
AT1G06630	AT1G06630_at		chr1:2027739-2029593 FORWARD LENGTH=1459	F-box/RNI-like superfamily protein	26.53	19.17	21.33	22.15	2.56	49.72	35.35	49.6	44.76	5.01	2.02	1.55	2.65	*
AT1G06640	AT1G06640_at		chr1:2032338-2033910 FORWARD LENGTH=1272	2-oxoglutarate (2OG) and Fe(II)-dependent oxygenase superfamily protein	34.38	43.93	33.11	37.36	4.15	81.59	80.34	59.53	73.43	7.84	1.97	1.52	2.54	*
AT1G06645	AT1G06645_at		chr1:2034156-2035626 FORWARD LENGTH=1301	2-oxoglutarate (2OG) and Fe(II)-dependent oxygenase superfamily protein	51.08	33.6	30.87	38.39	6.54	78.81	92.39	90.87	87.83	6.51	2.29	1.73	3.24	*
AT1G06650	AT1G06650_at		chr1:2035839-2037366 FORWARD LENGTH=1360	2-oxoglutarate (2OG) and Fe(II)-dependent oxygenase superfamily protein	174.82	201.71	143.98	172.98	18.05	181.55	196.96	183.14	186.45	8.97	1.08	0.9	1.32
AT1G06660	AT1G06660_at		chr1:2037311-2040246 REVERSE LENGTH=1694	unknown protein; BEST Arabidopsis thaliana protein match is: unknown protein (TAIR:AT2G30820.2); Has 166 Blast hits to 144 proteins in 35 species: Archae - 0; Bacteria - 17; Metazoa - 13; Fungi - 20; Plants - 104; Viruses - 0; Other Eukaryotes - 12 (source: NCBI BLink).	10.83	11.74	10.45	11.01	1.01	19.17	12.28	17.8	16.39	2.19	1.49	1.12	1.93
AT1G06670	AT1G06670_at	NIH	chr1:2040433-2047612 FORWARD LENGTH=5144	nuclear DEIH-boxhelicase	66.22	58.47	41.74	55.54	7.75	47.79	46.51	41.71	45.69	3.43	-1.22	-0.91	-1.55
AT1G06680	AT1G06680_at	PSBP-1, OEE2, PSII-P, OE23	chr1:2047825-2049418 FORWARD LENGTH=1139	photosystem II subunit P-1	1336.15	1169.53	1942.81	1482.05	236.05	839.35	730.48	614.45	728.9	65.9	-2.03	-1.46	-2.7	*
AT1G06690	AT1G06690_at		chr1:2049602-2052154 REVERSE LENGTH=1389	NAD(P)-linked oxidoreductase superfamily protein	102.35	107.67	116.77	109.35	5.66	56.54	55.74	62.72	58.27	3.36	-1.88	-1.65	-2.13	*
AT1G06700	AT1G06700_at		chr1:2052481-2055548 REVERSE LENGTH=1822	Protein kinase superfamily protein	144.56	114.35	107.45	122.51	11.91	255.13	201.31	231.61	229.25	16.16	1.87	1.54	2.3	*
AT1G06710	AT1G06710_at		chr1:2056575-2060242 REVERSE LENGTH=3418	Tetratricopeptide repeat (TPR)-like superfamily protein	28.45	20.6	17.44	22.04	3.51	17.66	16.56	16.73	17.04	1.9	-1.29	-0.92	-1.76
AT1G06720	AT1G06720_at		chr1:2060444-2067323 REVERSE LENGTH=3657	P-loop containing nucleoside triphosphate hydrolases superfamily protein	65.35	75.86	41.86	60.95	10.46	38.3	35.78	26.11	33.4	4.34	-1.82	-1.24	-2.58	*
AT1G06730	AT1G06730_at		chr1:2067529-2070446 FORWARD LENGTH=1968	pfkB-like carbohydrate kinase family protein	50.98	40.66	36.74	43.01	4.61	28.95	37.41	38.06	34.81	3.81	-1.24	-0.96	-1.6
AT1G06750	AT1G06750_at		chr1:2072979-2076468 FORWARD LENGTH=2179	P-loop containing nucleoside triphosphate hydrolases superfamily protein	18.85	23.45	17.38	19.88	2.38	20.17	13.5	13.7	16.01	2.41	-1.24	-0.91	-1.74
AT1G06760	AT1G06760_at		chr1:2076504-2077698 REVERSE LENGTH=1090	winged-helix DNA-binding transcription factor family protein	170.97	174.03	176.71	173.25	5.84	545.02	501.86	525.88	524.24	16.68	3.03	2.8	3.27	*
AT1G06770	AT1G06770_at	DRIP1	chr1:2078911-2081927 REVERSE LENGTH=1797	DREB2A-interacting protein 1	50.49	45.17	32.29	42.69	5.68	40.67	48.93	49.06	46.21	3.48	1.08	0.85	1.42
AT1G06780	AT1G06780_at	GAUT6	chr1:2083311-2087131 FORWARD LENGTH=2465	galacturonosyltransferase 6	58.15	53.12	50.47	54.34	3.07	56.7	47.03	61.42	54.91	4.86	1.01	0.84	1.19
AT1G06790	AT1G06790_at		chr1:2087232-2089447 FORWARD LENGTH=910	RNA polymerase Rpb7 N-terminal domain-containing protein	66.18	77.13	60.73	68.11	5.73	47.75	43.1	41.37	44.18	2.92	-1.54	-1.29	-1.83	*
AT1G06800	AT1G06800_at	PLA-I{gamma}1	chr1:2089417-2091686 REVERSE LENGTH=1912	alpha/beta-Hydrolases superfamily protein	51.04	74.8	62.28	62.73	7.18	62.9	45.76	50.63	53.26	5.18	-1.18	-0.91	-1.51
AT1G06810	AT1G06810_at		chr1:2091738-2092528 REVERSE LENGTH=609	unknown protein; BEST Arabidopsis thaliana protein match is: unknown protein (TAIR:AT1G05400.2); Has 30201 Blast hits to 17322 proteins in 780 species: Archae - 12; Bacteria - 1396; Metazoa - 17338; Fungi - 3422; Plants - 5037; Viruses - 0; Other Eukaryotes - 2996 (source: NCBI BLink).	15.46	15.82	15.4	15.55	0.81	17.62	18.18	12.84	16.29	1.88	1.05	0.84	1.28
AT1G06820	AT1G06820_at	CRTISO, CCR2	chr1:2092946-2096232 REVERSE LENGTH=1999	carotenoid isomerase	144.57	101.26	123.63	123.32	12.6	89.2	90	79.46	86.16	4.62	-1.43	-1.17	-1.72
AT1G06830	AT1G06830_at		chr1:2097151-2097655 FORWARD LENGTH=505	Glutaredoxin family protein	82.47	94.32	71.53	83.06	7.74	44.84	83.57	74.8	67.58	12.43	-1.23	-0.9	-1.81
AT1G06840	AT1G06840_at		chr1:2097747-2103479 REVERSE LENGTH=3240	Leucine-rich repeat protein kinase family protein	60.48	59.36	48.9	56.42	4.13	128.69	105.3	110.32	114.73	7.41	2.03	1.73	2.39	*
AT1G06850	AT1G06850_at	AtbZIP52, bZIP52	chr1:2105048-2106749 FORWARD LENGTH=1430	basic leucine-zipper 52	50.67	68.99	40.05	53.22	8.84	40.57	89.03	89.78	73.17	16.76	1.37	0.81	2.16
AT1G06870	AT1G06870_at		chr1:2108593-2110986 FORWARD LENGTH=1687	Peptidase S24/S26A/S26B/S26C family protein	152.91	138	143.48	145.32	6.68	83.73	118.55	106.87	103.3	11.58	-1.41	-1.17	-1.75
AT1G06890	AT1G06890_at		chr1:2111363-2114601 REVERSE LENGTH=1551	nodulin MtN21 /EamA-like transporter family protein	728.33	812.29	727.83	756.72	36.32	737.59	884.36	875.68	832.89	53.76	1.1	0.96	1.25
AT1G06900	AT1G06900_at		chr1:2114927-2120745 REVERSE LENGTH=3413	Insulinase (Peptidase family M16) family protein	95.61	99.07	76.15	90.34	7.74	94.64	93.91	63.99	84.02	10.55	-1.08	-0.84	-1.4
AT1G06910	AT1G06910_at	TRFL7	chr1:2120991-2123748 FORWARD LENGTH=1528	TRF-like 7	19.45	26.82	19.79	22.03	2.84	29.86	18.19	23.3	23.62	3.61	1.07	0.76	1.49
AT1G06920	AT1G06920_at	ATOFP4, OFP4	chr1:2124854-2125801 REVERSE LENGTH=948	ovate family protein 4	11.01	6.58	9.7	9.18	1.5	8.19	6.94	9.98	8.17	1.26	-1.12	-0.76	-1.64
AT1G06923	AT1G06923_at		chr1:2126749-2128060 FORWARD LENGTH=1228	BEST Arabidopsis thaliana protein match is: ovate family protein 17 (TAIR:AT2G30395.1); Has 35333 Blast hits to 34131 proteins in 2444 species: Archae - 798; Bacteria - 22429; Metazoa - 974; Fungi - 991; Plants - 531; Viruses - 0; Other Eukaryotes - 9610 (source: NCBI BLink).	20.06	16.9	8.47	15.07	3.58	9.7	11.66	14.78	11.98	2.21	-1.26	-0.72	-2.05
AT1G06925	AT1G06925_at		chr1:2127704-2128611 REVERSE LENGTH=432	FUNCTIONS IN: molecular_function unknown; INVOLVED IN: biological_process unknown; LOCATED IN: endomembrane system; BEST Arabidopsis thaliana protein match is: Putative endonuclease or glycosyl hydrolase (TAIR:AT4G20480.1); Has 152 Blast hits to 136 proteins in 9 species: Archae - 0; Bacteria - 0; Metazoa - 0; Fungi - 0; Plants - 152; Viruses - 0; Other Eukaryotes - 0 (source: NCBI BLink).	23.4	32.1	35.85	30.41	3.94	40.84	26.62	36.12	34.54	4.21	1.14	0.85	1.53
AT1G06930	AT1G06930_at		chr1:2128843-2129883 FORWARD LENGTH=1041	unknown protein; Has 4478 Blast hits to 355 proteins in 82 species: Archae - 0; Bacteria - 29; Metazoa - 379; Fungi - 125; Plants - 120; Viruses - 25; Other Eukaryotes - 3800 (source: NCBI BLink).	15.49	13.43	12.15	13.62	1.28	16.57	16.3	15.92	16.25	0.73	1.19	1.01	1.43
AT1G06950	AT1G06950_at	ATTIC110, TIC110	chr1:2130142-2135665 REVERSE LENGTH=3314	translocon at the inner envelope membrane of chloroplasts 110	185.31	144.91	124.97	152.15	18.1	99.06	99.05	76.99	91.98	8.2	-1.65	-1.28	-2.1	*
AT1G06960	AT1G06960_at		chr1:2135851-2137732 FORWARD LENGTH=965	RNA-binding (RRM/RBD/RNP motifs) family protein	72.21	77.42	73.13	73.7	3.65	82.06	83.92	101.38	89.11	7.26	1.21	1.03	1.41
AT1G06970	AT1G06970_at	CHX14, ATCHX14	chr1:2138109-2140818 FORWARD LENGTH=2490	cation/hydrogen exchanger 14	23	23.33	22.73	22.96	1.55	42.18	29.28	25.72	32.2	5.19	1.4	1.01	1.83
AT1G06980	AT1G06980_at		chr1:2143031-2143821 REVERSE LENGTH=791	unknown protein; FUNCTIONS IN: molecular_function unknown; INVOLVED IN: biological_process unknown; LOCATED IN: endomembrane system; EXPRESSED IN: sepal, male gametophyte, carpel; EXPRESSED DURING: 4 anthesis; BEST Arabidopsis thaliana protein match is: unknown protein (TAIR:AT2G30230.1); Has 159 Blast hits to 159 proteins in 13 species: Archae - 0; Bacteria - 0; Metazoa - 0; Fungi - 0; Plants - …	58.35	48.55	61.88	55.99	4.33	40.25	27.2	54.37	40.66	7.9	-1.38	-1.01	-2.06
AT1G06990	AT1G06990_at		chr1:2148387-2150152 FORWARD LENGTH=1232	GDSL-like Lipase/Acylhydrolase superfamily protein	12.92	9.74	10.14	10.96	1.21	15.6	13.94	13.54	14.33	0.99	1.31	1.06	1.64
AT1G07000	AT1G07000_at	ATEXO70B2, EXO70B2	chr1:2150194-2152325 REVERSE LENGTH=2024	exocyst subunit exo70 family protein B2	49.59	86.86	46.96	61.16	13.49	130.83	134.24	178.76	148.03	15.79	2.42	1.68	3.9	*
AT1G07010	AT1G07010_at		chr1:2152852-2155269 FORWARD LENGTH=1556	Calcineurin-like metallo-phosphoesterase superfamily protein	95.8	79.17	117.79	97.35	11.52	22.27	29.52	26.89	26.16	3.26	-3.72	-2.8	-4.97	*
AT1G07020	AT1G07020_at		chr1:2155213-2156008 REVERSE LENGTH=674	unknown protein; Has 39 Blast hits to 39 proteins in 17 species: Archae - 0; Bacteria - 0; Metazoa - 6; Fungi - 3; Plants - 28; Viruses - 0; Other Eukaryotes - 2 (source: NCBI BLink).	43.73	42.32	43.33	43.27	2.81	46.44	60.38	83.88	63.5	11.42	1.47	1.02	1.95
AT1G07025	AT1G07025_at		chr1:2157658-2158158 REVERSE LENGTH=501	Mitochondrial substrate carrier family protein	15.66	21.1	13.67	16.77	2.74	22.37	25	17.79	21.65	2.61	1.29	0.93	1.85
AT1G07030	AT1G07030_at		chr1:2158420-2160809 REVERSE LENGTH=1477	Mitochondrial substrate carrier family protein	63.19	65.05	71.48	66.53	3.39	47.61	50.81	49.98	49.43	3.29	-1.35	-1.17	-1.55
AT1G07040	AT1G07040_at		chr1:2160938-2163308 REVERSE LENGTH=1676	unknown protein; INVOLVED IN: biological_process unknown; LOCATED IN: chloroplast; EXPRESSED IN: 24 plant structures; EXPRESSED DURING: 14 growth stages; BEST Arabidopsis thaliana protein match is: unknown protein (TAIR:AT1G27030.1); Has 540 Blast hits to 538 proteins in 187 species: Archae - 0; Bacteria - 333; Metazoa - 0; Fungi - 0; Plants - 67; Viruses - 0; Other Eukaryotes - 140 (source: NCBI…	91.92	86.78	68.33	82.14	8.02	446.01	407.01	569.3	473.84	50.11	5.77	4.53	7.31	*
AT1G07050	AT1G07050_at		chr1:2164188-2165239 REVERSE LENGTH=833	CCT motif family protein	217.14	156.61	191.64	188.76	17.38	22.83	21.41	16.48	20.04	2.97	-9.42	-7.16	-12.87	*
AT1G07051	AT1G07051_at	MIR847A	chr1:2165517-2165746 FORWARD LENGTH=230	MIR847a; miRNA	14.8	16.24	14.54	15.15	1.25	19.34	11.25	18.32	16.2	2.71	1.07	0.76	1.42
AT1G07060	AT1G07060_at		chr1:2167107-2168397 REVERSE LENGTH=733	unknown protein; Has 30 Blast hits to 30 proteins in 10 species: Archae - 0; Bacteria - 0; Metazoa - 0; Fungi - 0; Plants - 30; Viruses - 0; Other Eukaryotes - 0 (source: NCBI BLink).	18.86	6.23	13.9	13.05	3.64	13.61	12.5	21.53	15.91	2.98	1.22	0.72	2.37
AT1G07070	AT1G07070_at		chr1:2168564-2169851 FORWARD LENGTH=575	Ribosomal protein L35Ae family protein	421.04	374.64	496.13	431.55	35.53	173.26	192.35	190.84	186.45	8.91	-2.31	-1.97	-2.69	*
AT1G07080	AT1G07080_at		chr1:2169982-2172194 FORWARD LENGTH=1218	Thioredoxin superfamily protein	1384.21	1607.84	1249.41	1411.44	111.9	1125.11	1500.33	1288.83	1303.65	114.14	-1.08	-0.89	-1.32
AT1G07090	AT1G07090_at	LSH6	chr1:2173952-2174894 REVERSE LENGTH=943	Protein of unknown function (DUF640)	96.57	106.56	124.05	109.1	8.68	164.54	121	136.46	140.24	13.04	1.29	1.05	1.57
AT1G07110	AT1G07110_at	F2KP, ATF2KP, FKFBP	chr1:2178104-2184148 REVERSE LENGTH=2662	fructose-2,6-bisphosphatase	192.87	171.65	136.85	167.47	16.9	306.78	284.95	247.22	279.3	18.62	1.67	1.38	2.05	*
AT1G07119	AT1G07119_at		chr1:2184347-2186539 FORWARD LENGTH=656	other RNA	50.07	59.26	49.35	52.89	4.05	41.22	35.03	34.31	37.01	2.77	-1.43	-1.2	-1.71
AT1G07120	AT1G07120_at		chr1:2184759-2186580 REVERSE LENGTH=1294	FUNCTIONS IN: molecular_function unknown; INVOLVED IN: biological_process unknown; LOCATED IN: chloroplast envelope; EXPRESSED IN: inflorescence meristem, petal, leaf whorl, flower; EXPRESSED DURING: 4 anthesis, petal differentiation and expansion stage; BEST Arabidopsis thaliana protein match is: Tetratricopeptide repeat (TPR)-like superfamily protein (TAIR:AT4G18570.1); Has 288 Blast hits to 26…	13.13	16.12	13.55	14.22	1.55	20.9	13.08	13.67	15.9	2.58	1.12	0.79	1.52
AT1G07128	AT1G07128_at		chr1:2187621-2188417 REVERSE LENGTH=797	Potential natural antisense gene, locus overlaps with AT1G07130	38.11	40.68	29.6	36.15	3.87	98.48	103.92	112.02	104.7	5.15	2.9	2.41	3.57	*
AT1G07130	AT1G07130_at	STN1, ATSTN1	chr1:2187776-2188733 FORWARD LENGTH=958	Nucleic acid-binding, OB-fold-like protein	33.13	29.58	29.26	30.83	1.73	41.82	39.72	36.78	39.52	2.53	1.28	1.11	1.47
AT1G07135	AT1G07135_at		chr1:2189928-2190659 REVERSE LENGTH=732	glycine-rich protein	67.98	95.85	50.6	71.47	13.71	140.88	150.2	157.31	148.89	6.45	2.08	1.57	3.06	*
AT1G07140	AT1G07140_at	SIRANBP	chr1:2191723-2193793 REVERSE LENGTH=1429	Pleckstrin homology (PH) domain superfamily protein	259.06	284.91	266.87	268.62	11.27	250.35	240.45	251.51	247.17	5.94	-1.09	-1	-1.18
AT1G07150	AT1G07150_at	MAPKKK13	chr1:2193941-2195798 REVERSE LENGTH=1586	mitogen-activated protein kinase kinase kinase 13	14.44	29.39	17.11	20.29	4.76	36.51	23	24.81	28.08	4.25	1.38	0.9	2.36
AT1G07160	AT1G07160_at		chr1:2197908-2199748 REVERSE LENGTH=1460	Protein phosphatase 2C family protein	14.24	10.42	6.46	10.42	2.33	12.2	13.72	15.05	13.66	1.38	1.31	0.91	2.12
AT1G07170	AT1G07170_at		chr1:2200123-2201265 FORWARD LENGTH=935	PHF5-like protein	18.74	15.15	22.63	18.75	2.66	25.68	24.53	30.38	26.72	2.59	1.43	1.08	1.93
AT1G07175	AT1G07175_at		chr1:2202330-2202774 FORWARD LENGTH=268	unknown protein; FUNCTIONS IN: molecular_function unknown; INVOLVED IN: biological_process unknown; LOCATED IN: endomembrane system; BEST Arabidopsis thaliana protein match is: unknown protein (TAIR:AT2G29995.1); Has 30201 Blast hits to 17322 proteins in 780 species: Archae - 12; Bacteria - 1396; Metazoa - 17338; Fungi - 3422; Plants - 5037; Viruses - 0; Other Eukaryotes - 2996 (source: NCBI BLin…	31.37	20.8	26.5	26.35	3.28	30.28	20.62	28.86	26.78	3.33	1.02	0.76	1.36
AT1G07180	AT1G07180_at	ATNDI1, NDA1	chr1:2204320-2206934 FORWARD LENGTH=1788	alternative NAD(P)H dehydrogenase 1	18.06	17.71	11.24	15.49	2.51	21.95	14.45	16.07	17.38	2.45	1.12	0.79	1.63
AT1G07190	AT1G07190_at		chr1:2208013-2208177 FORWARD LENGTH=165	BEST Arabidopsis thaliana protein match is: lon protease 1 (TAIR:AT5G26860.1); Has 106 Blast hits to 106 proteins in 47 species: Archae - 0; Bacteria - 34; Metazoa - 0; Fungi - 11; Plants - 56; Viruses - 0; Other Eukaryotes - 5 (source: NCBI BLink).	11.45	17.32	14.06	14.18	1.96	15.11	16.26	13.15	14.81	1.35	1.04	0.8	1.4
AT1G07200	AT1G07200_at		chr1:2208719-2212546 REVERSE LENGTH=3484	Double Clp-N motif-containing P-loop nucleoside triphosphate hydrolases superfamily protein	28.79	22.28	19.97	23.63	2.91	47.25	57.01	46.51	50.13	4.54	2.12	1.66	2.76	*
AT1G07210	AT1G07210_at		chr1:2215223-2216982 FORWARD LENGTH=1197	Ribosomal protein S18	123.39	138.99	95.37	119.25	13.26	89.83	89.85	85.68	88.41	4.24	-1.35	-1.09	-1.63
AT1G07220	AT1G07220_at		chr1:2216925-2219474 REVERSE LENGTH=1767	Arabidopsis thaliana protein of unknown function (DUF821)	129.2	162.84	127.69	140.07	12.78	75.94	93.27	89.84	86.47	6.65	-1.62	-1.32	-1.97	*
AT1G07230	AT1G07230_at	NPC1	chr1:2220253-2222982 REVERSE LENGTH=2062	non-specific phospholipase C1	138.66	137.37	138.88	138.31	4.3	196.45	220.7	173.97	197.12	14.96	1.43	1.24	1.62	*
AT1G07240	AT1G07240_at	UGT71C5	chr1:2223691-2225452 FORWARD LENGTH=1762	UDP-glucosyl transferase 71C5	42.23	53.22	49.02	48.16	4	79.83	56.77	89.82	75.49	9.99	1.57	1.19	2.01
AT1G07250	AT1G07250_at	UGT71C4	chr1:2225900-2227566 FORWARD LENGTH=1667	UDP-glucosyl transferase 71C4	99.01	103.94	97.49	99.7	4.34	112.68	123.77	119.99	119.2	5.8	1.2	1.07	1.33
AT1G07260	AT1G07260_at	UGT71C3	chr1:2227594-2229319 REVERSE LENGTH=1726	UDP-glucosyl transferase 71C3	97.77	74.85	70.12	80.74	8.72	51.52	47.33	52.02	50.04	3.82	-1.61	-1.28	-1.99	*
AT1G07270	AT1G07270_at		chr1:2229757-2232897 REVERSE LENGTH=1518	Cell division control, Cdc6	11.19	18.95	11.19	13.67	2.96	18.78	19.78	9.82	16.18	3.33	1.18	0.71	2
AT1G07280	AT1G07280_at		chr1:2238087-2241217 FORWARD LENGTH=2090	Tetratricopeptide repeat (TPR)-like superfamily protein	693.64	857.99	493.57	681.79	107.56	332.31	367.42	275.1	324.49	28.78	-2.1	-1.51	-2.78	*
AT1G07290	AT1G07290_at	GONST2	chr1:2242256-2244428 REVERSE LENGTH=1156	golgi nucleotide sugar transporter 2	22.94	14.44	18.07	18.54	2.58	17.73	15.93	32.65	22.1	5.42	1.19	0.69	1.83
AT1G07300	AT1G07300_at		chr1:2245758-2246492 REVERSE LENGTH=735	josephin protein-related	116.6	101.46	87.61	102.13	8.8	58.79	72.02	65.05	65.57	5.13	-1.56	-1.28	-1.89	*
AT1G07310	AT1G07310_at		chr1:2247509-2248961 REVERSE LENGTH=1453	Calcium-dependent lipid-binding (CaLB domain) family protein	205.43	227.71	130.6	187.42	30.6	179.16	315.78	408.39	300.98	67.61	1.61	0.96	2.5
AT1G07320	AT1G07320_at	RPL4	chr1:2249133-2250527 FORWARD LENGTH=1238	ribosomal protein L4	207.04	136.06	214.67	185.88	25.1	148.4	128.4	157.8	144.88	9.56	-1.28	-0.98	-1.62
AT1G07330	AT1G07330_at		chr1:2251131-2253585 FORWARD LENGTH=2058	unknown protein; BEST Arabidopsis thaliana protein match is: unknown protein (TAIR:AT2G29620.1); Has 597 Blast hits to 536 proteins in 121 species: Archae - 2; Bacteria - 47; Metazoa - 170; Fungi - 43; Plants - 98; Viruses - 0; Other Eukaryotes - 237 (source: NCBI BLink).	13.34	12.39	9.12	11.72	1.56	16.28	17.26	13.99	15.8	1.65	1.35	1.03	1.81
AT1G07340	AT1G07340_at	ATSTP2, STP2	chr1:2254822-2256850 FORWARD LENGTH=1686	sugar transporter 2	24.58	20.9	20.78	22.21	1.78	20.35	25.25	20.14	21.63	2.42	-1.03	-0.82	-1.3
AT1G07350	AT1G07350_at		chr1:2257425-2260101 REVERSE LENGTH=1456	RNA-binding (RRM/RBD/RNP motifs) family protein	111.38	103.24	131.05	115.08	8.95	106.13	58.16	70.08	78.17	14.51	-1.47	-1.09	-2.16
AT1G07360	AT1G07360_at		chr1:2260389-2262865 REVERSE LENGTH=1689	CCCH-type zinc fingerfamily protein with RNA-binding domain	16.42	36.42	24.49	25.02	7.64	21.38	23.36	21.61	22.39	3.16	-1.12	-0.54	-1.82
AT1G07370	AT1G07370_at	PCNA1, ATPCNA1	chr1:2263140-2264551 FORWARD LENGTH=1025	proliferating cellular nuclear antigen 1	92.5	87.33	104.65	94.91	6.19	28.34	42.41	33.67	34.74	4.99	-2.73	-2.15	-3.64	*
AT1G07380	AT1G07380_at		chr1:2264829-2268306 REVERSE LENGTH=2340	Neutral/alkaline non-lysosomal ceramidase	38.32	33.6	36.17	36.19	2.4	55.97	53.05	47.23	52.07	3.63	1.44	1.23	1.69	*
AT1G07390	AT1G07390_at	AtRLP1, RLP1	chr1:2269893-2274816 FORWARD LENGTH=3267	receptor like protein 1	40.65	35.5	18.06	31.44	7.02	30.68	37.79	39.84	36.02	3.67	1.15	0.8	1.85
AT1G07400	AT1G07400_at		chr1:2274943-2275758 FORWARD LENGTH=816	HSP20-like chaperones superfamily protein	92.71	142.43	87.54	107.55	17.9	10.5	22.04	35.26	22.59	7.77	-4.76	-2.74	-11.26	*
AT1G07410	AT1G07410_at	ATRABA2B, RAB-A2B, ATRAB-A2B, RABA2b	chr1:2276053-2277154 FORWARD LENGTH=755	RAB GTPase homolog A2B	22.86	28.24	25.17	25.53	2.2	40.78	35.96	37.53	38.34	1.98	1.5	1.28	1.79	*
AT1G07420	AT1G07420_at	ATSMO2, SMO2-1	chr1:2277807-2280297 FORWARD LENGTH=1168	sterol 4-alpha-methyl-oxidase 2-1	273.42	230.9	249.88	251.89	13.42	237.84	271.73	362.68	290.84	38.02	1.15	0.89	1.43
AT1G07430	AT1G07430_at	HAI2	chr1:2280835-2282828 REVERSE LENGTH=1817	highly ABA-induced PP2C gene 2	36.04	28.72	38.61	34.4	3.31	51	30.74	35.62	39.08	6.21	1.14	0.81	1.52
AT1G07440	AT1G07440_at		chr1:2286149-2287730 REVERSE LENGTH=1240	NAD(P)-binding Rossmann-fold superfamily protein	209.6	104.14	238.33	183.86	40.84	185.05	110.09	142.4	145.82	21.65	-1.26	-0.76	-1.92
AT1G07450	AT1G07450_at		chr1:2287926-2289336 REVERSE LENGTH=975	NAD(P)-binding Rossmann-fold superfamily protein	7.34	11.13	11.36	10.19	2.72	11.77	10.79	4.69	9	2.82	-1.13	-0.56	-2.52
AT1G07460	AT1G07460_at		chr1:2290201-2290977 FORWARD LENGTH=777	Concanavalin A-like lectin family protein	6.6	7.53	12.81	8.9	2.32	16.64	12.9	16.77	15.24	1.66	1.71	1.14	3.06
AT1G07470	AT1G07470_at		chr1:2291457-2294588 FORWARD LENGTH=1538	Transcription factor IIA, alpha/beta subunit	149.84	160.15	132.56	146.73	9.75	168.58	215.9	168.67	185.26	18.01	1.26	1.03	1.52
AT1G07473	AT1G07473_at		chr1:2294566-2295489 REVERSE LENGTH=924	unknown protein; BEST Arabidopsis thaliana protein match is: unknown protein (TAIR:AT1G07476.1); Has 22 Blast hits to 22 proteins in 6 species: Archae - 0; Bacteria - 0; Metazoa - 0; Fungi - 0; Plants - 22; Viruses - 0; Other Eukaryotes - 0 (source: NCBI BLink).	11.56	9.69	7.6	9.6	1.7	8.82	13.7	8.48	10.36	1.97	1.08	0.69	1.67
AT1G07476	AT1G07476_at		chr1:2295751-2296497 FORWARD LENGTH=747	unknown protein; FUNCTIONS IN: molecular_function unknown; INVOLVED IN: biological_process unknown; LOCATED IN: chloroplast; BEST Arabidopsis thaliana protein match is: unknown protein (TAIR:AT1G07473.1); Has 23 Blast hits to 23 proteins in 6 species: Archae - 0; Bacteria - 0; Metazoa - 0; Fungi - 0; Plants - 23; Viruses - 0; Other Eukaryotes - 0 (source: NCBI BLink).	4.15	3	3.19	3.43	0.54	4.29	4.7	6.03	4.97	0.75	1.45	1	2.11
AT1G07480	AT1G07480_at		chr1:2296023-2299470 REVERSE LENGTH=1972	Transcription factor IIA, alpha/beta subunit	45.17	52.03	53.74	50.39	3.71	58.5	73.22	67.94	67.12	6.05	1.33	1.09	1.61
AT1G07485	AT1G07485_at		chr1:2301375-2302121 FORWARD LENGTH=662	unknown protein; FUNCTIONS IN: molecular_function unknown; INVOLVED IN: biological_process unknown; LOCATED IN: cellular_component unknown; EXPRESSED IN: shoot apex, embryo, leaf whorl, pedicel; EXPRESSED DURING: 4 anthesis, D bilateral stage; Has 5 Blast hits to 5 proteins in 3 species: Archae - 0; Bacteria - 0; Metazoa - 0; Fungi - 0; Plants - 5; Viruses - 0; Other Eukaryotes - 0 (source: NCBI …	20.09	10.33	35.67	21.93	7.49	6.42	12.17	8.41	8.79	2.54	-2.5	-1.01	-5.43
AT1G07490	AT1G07490_at	RTFL3, DVL9	chr1:2301380-2302021 REVERSE LENGTH=642	ROTUNDIFOLIA like 3	25.53	23.51	36.96	28.85	4.47	10.02	10.34	13.23	10.96	2.05	-2.63	-1.77	-4.05	*
AT1G07500	AT1G07500_at		chr1:2304766-2305031 REVERSE LENGTH=225	unknown protein; Has 4 Blast hits to 4 proteins in 3 species: Archae - 0; Bacteria - 0; Metazoa - 0; Fungi - 0; Plants - 4; Viruses - 0; Other Eukaryotes - 0 (source: NCBI BLink).	89.7	33.26	63.29	62.35	16.16	159.54	45.96	102.04	102.45	32.58	1.64	0.73	3.29
AT1G07510	AT1G07510_at	ftsh10	chr1:2305378-2309544 FORWARD LENGTH=2917	FTSH protease 10	106.18	118.66	121.3	115.17	6.19	88.75	70.38	83.93	80.72	6.08	-1.43	-1.23	-1.67	*
AT1G07520	AT1G07520_at		chr1:2309564-2311805 REVERSE LENGTH=2242	GRAS family transcription factor	21.34	40.63	17.51	25.99	7.94	25.5	16.94	15.77	19.12	3.65	-1.36	-0.65	-2.37
AT1G07530	AT1G07530_at	SCL14, ATGRAS2, GRAS2	chr1:2313582-2316469 REVERSE LENGTH=2787	SCARECROW-like 14	42.32	67.13	38.68	48.98	9.82	79.55	87.67	56.89	74.96	9.96	1.53	1.05	2.39
AT1G07540	AT1G07540_at	TRFL2	chr1:2318433-2321048 REVERSE LENGTH=1893	TRF-like 2	22.44	48.77	32.59	34.57	7.86	44.62	46.55	26.44	39.17	6.58	1.13	0.72	1.91
AT1G07550	AT1G07550_at		chr1:2322653-2326561 REVERSE LENGTH=2700	Leucine-rich repeat protein kinase family protein	8.24	13.29	8.08	9.76	2.05	6.89	8.19	13.35	9.4	2.18	-1.04	-0.61	-1.82
AT1G07560	AT1G07560_at		chr1:2327320-2331096 FORWARD LENGTH=2616	Leucine-rich repeat protein kinase family protein	6.23	7.61	3.66	5.72	1.41	4.78	10.33	6.76	7.27	1.88	1.27	0.67	2.38
AT1G07570	AT1G07570_at	APK1A, APK1	chr1:2331170-2333395 REVERSE LENGTH=1617	Protein kinase superfamily protein	37.05	45.76	29.23	36.98	5.64	47.79	48.24	54.67	49.63	3.6	1.34	1.04	1.83
AT1G07590	AT1G07590_at		chr1:2336523-2339391 REVERSE LENGTH=2361	Tetratricopeptide repeat (TPR)-like superfamily protein	146.28	171.07	151.9	156.29	8.3	208.71	185.22	195.17	196.32	7.21	1.26	1.13	1.4
AT1G07600	AT1G07600_at	MT1A, MT1, LSR4, MT-Q, ATMT-2, ATMT-Q, ATMT1	chr1:2338904-2339321 REVERSE LENGTH=138	metallothionein 1A	382.32	521.47	448.54	448.82	46.79	569.78	453.24	476.06	499.88	37.6	1.11	0.91	1.39
AT1G07610	AT1G07610_at	MT1C	chr1:2341542-2342123 FORWARD LENGTH=457	metallothionein 1C	12.57	14.56	12.79	13.4	1.64	9.54	10.48	14.61	11.51	2.05	-1.16	-0.83	-1.72
AT1G07615	AT1G07615_at		chr1:2342198-2344271 REVERSE LENGTH=1632	GTP-binding protein Obg/CgtA	38.72	46.06	33.32	39.27	4.26	49.14	31.12	34.33	38.17	5.64	-1.03	-0.77	-1.42
AT1G07620	AT1G07620_at	ATOBGM	chr1:2344390-2346842 REVERSE LENGTH=2053	GTP-binding protein Obg/CgtA	13.03	18.65	9.5	13.7	2.92	9.94	15.56	8.87	11.41	2.46	-1.2	-0.71	-2.03
AT1G07630	AT1G07630_at	PLL5	chr1:2349097-2351692 FORWARD LENGTH=2336	pol-like 5	25.49	43.91	18.53	29.3	7.84	27.21	31.37	33.72	30.82	2.75	1.05	0.71	1.91
AT1G07640	AT1G07640_at	OBP2	chr1:2354354-2355771 REVERSE LENGTH=1418	Dof-type zinc finger DNA-binding family protein	343.64	362.6	282.61	329.99	26.03	305.62	300.37	314.28	307.03	8.19	-1.07	-0.93	-1.22
AT1G07645	AT1G07645_at	ATDSI-1VOC, DSI-1VOC	chr1:2367437-2368385 REVERSE LENGTH=625	dessication-induced 1VOC superfamily protein	20.34	34.58	17.22	23.99	5.89	34.79	23.45	30.21	29.35	3.61	1.22	0.81	2.11
AT1G07650	AT1G07650_at		chr1:2359549-2366561 REVERSE LENGTH=3451	Leucine-rich repeat transmembrane protein kinase	136.2	164.66	130.72	144.21	12.23	232.6	242.16	183.91	219.42	19.46	1.52	1.24	1.86	*
AT1G07660	AT1G07660_at		chr1:2368837-2369734 FORWARD LENGTH=666	Histone superfamily protein	17.35	14.47	15.1	15.58	1.42	14.15	19.28	14.91	15.96	2.18	1.02	0.77	1.33
AT1G07670	AT1G07670_at	ATECA4, ECA4	chr1:2370052-2374545 REVERSE LENGTH=3538	endomembrane-type CA-ATPase 4	66.79	86.81	60.13	71.34	8.82	76.33	74.56	60.97	70.66	7.12	-1.01	-0.77	-1.31
AT1G07680	AT1G07680_at		chr1:2376012-2377186 FORWARD LENGTH=702	unknown protein; FUNCTIONS IN: molecular_function unknown; INVOLVED IN: biological_process unknown; LOCATED IN: endomembrane system; BEST Arabidopsis thaliana protein match is: unknown protein (TAIR:AT5G23903.1); Has 7 Blast hits to 7 proteins in 2 species: Archae - 0; Bacteria - 0; Metazoa - 0; Fungi - 0; Plants - 7; Viruses - 0; Other Eukaryotes - 0 (source: NCBI BLink).	6.38	7.32	7.64	7.08	0.82	5.96	6.42	11.23	7.9	1.82	1.11	0.67	1.64
AT1G07690	AT1G07690_at		chr1:2378076-2379000 FORWARD LENGTH=540	FUNCTIONS IN: molecular_function unknown; INVOLVED IN: biological_process unknown; LOCATED IN: endomembrane system; EXPRESSED IN: root; CONTAINS InterPro DOMAIN/s: Orthoreovirus membrane fusion p10 (InterPro:IPR009854); BEST Arabidopsis thaliana protein match is: unknown protein (TAIR:AT1G54950.1); Has 11 Blast hits to 11 proteins in 4 species: Archae - 0; Bacteria - 2; Metazoa - 0; Fungi - 0; Pl…	14.73	21.98	11.91	16.14	3.21	19.58	14.67	7.94	14.11	3.48	-1.14	-0.68	-2.06
AT1G07700	AT1G07700_at		chr1:2379647-2381362 FORWARD LENGTH=1539	Thioredoxin superfamily protein	159.42	200.36	182.44	180.74	12.63	70.02	97.47	52.55	73.28	13.39	-2.47	-1.84	-3.58	*
AT1G07702	AT1G07702_at		chr1:2382251-2382331 REVERSE LENGTH=81	snoRNA	57.53	80.67	47.53	61.8	10.34	85.41	61.33	62.92	69.97	7.97	1.13	0.82	1.63
AT1G07705	AT1G07705_at		chr1:2381615-2386092 FORWARD LENGTH=2316	NOT2 / NOT3 / NOT5 family	134.57	163.59	103.83	133.91	17.95	102.49	145.32	97.39	115.08	16	-1.16	-0.84	-1.61
AT1G07710	AT1G07710_at		chr1:2386275-2387986 REVERSE LENGTH=1632	Ankyrin repeat family protein	18.07	15.86	16.9	16.97	1.02	21.8	18.02	18.34	19.29	1.67	1.14	0.95	1.35
AT1G07720	AT1G07720_at	KCS3	chr1:2390655-2392453 REVERSE LENGTH=1799	3-ketoacyl-CoA synthase 3	180.08	152.17	165.13	165.62	8.28	92.26	61.5	66.52	73.4	9.67	-2.26	-1.82	-2.91	*
AT1G07725	AT1G07725_at	ATEXO70H6, EXO70H6	chr1:2394801-2397272 REVERSE LENGTH=2472	exocyst subunit exo70 family protein H6	18.33	24.71	17.29	20.01	2.82	30.28	24.75	19.5	24.89	3.34	1.24	0.9	1.73
AT1G07728	AT1G07728_at		chr1:2395451-2397341 FORWARD LENGTH=1891	other RNA	34.98	55.08	47.07	45.62	6.53	87.52	70.25	85.41	81.25	6.07	1.78	1.39	2.38	*
AT1G07730	AT1G07730_at		chr1:2397527-2398696 REVERSE LENGTH=1170	Disease resistance-responsive (dirigent-like protein) family protein	53.39	50.21	49.82	51.09	5.17	27.37	38.64	32.21	33.27	5.04	-1.54	-1.15	-2.12
AT1G07740	AT1G07740_at		chr1:2397442-2400508 REVERSE LENGTH=2658	Tetratricopeptide repeat (TPR)-like superfamily protein	37.25	34.89	31.8	34.69	2.42	19.02	25.08	22.82	22.44	2.48	-1.55	-1.26	-1.94	*
AT1G07745	AT1G07745_at	ATRAD51D, RAD51D, SSN1	chr1:2400589-2402873 REVERSE LENGTH=1504	homolog of RAD51 D	47.8	42.56	51.11	46.98	3.02	77.98	60.72	66.19	68.41	5.38	1.46	1.23	1.72	*
AT1G07747	AT1G07747_at		chr1:2403558-2403845 FORWARD LENGTH=288	Bifunctional inhibitor/lipid-transfer protein/seed storage 2S albumin superfamily protein	9.96	9.56	76.25	31.92	22.4	8.39	8.13	5.8	7.46	3.15	-4.28	0	-17.28
AT1G07750	AT1G07750_at		chr1:2404037-2405943 REVERSE LENGTH=1414	RmlC-like cupins superfamily protein	166.61	189.23	190.32	181.53	9.33	151.14	168.37	187.39	169.99	12.86	-1.07	-0.92	-1.25
AT1G07770	AT1G07770_at	RPS15A	chr1:2408203-2409577 REVERSE LENGTH=725	ribosomal protein S15A	700.23	667.69	822.08	731.38	48.96	624.45	533.77	580.39	575	31.01	-1.27	-1.1	-1.46
AT1G07790	AT1G07790_at	HTB1	chr1:2412980-2413708 FORWARD LENGTH=729	Histone superfamily protein	57.94	65.29	43.92	55.56	7.07	35.58	55.62	42.97	44.55	6.77	-1.25	-0.9	-1.76
AT1G07795	AT1G07795_at		chr1:2414286-2414967 FORWARD LENGTH=682	unknown protein; BEST Arabidopsis thaliana protein match is: unknown protein (TAIR:AT2G28725.1); Has 38 Blast hits to 38 proteins in 11 species: Archae - 0; Bacteria - 0; Metazoa - 0; Fungi - 0; Plants - 38; Viruses - 0; Other Eukaryotes - 0 (source: NCBI BLink).	16.86	16.61	16.4	16.6	1.1	20.22	22.41	18.11	20.28	1.77	1.22	1.01	1.46
AT1G07810	AT1G07810_at	ECA1, ATECA1, ACA3	chr1:2416265-2420757 FORWARD LENGTH=3499	ER-type Ca2+-ATPase 1	27.04	43.11	25.89	32.42	6.52	45.97	55.48	40.12	47.02	5.43	1.45	1.02	2.24
AT1G07820	AT1G07820_at		chr1:2421216-2421947 REVERSE LENGTH=613	Histone superfamily protein	30.05	35.23	46.6	36.78	6.51	46.24	43.78	37.53	42.15	4.71	1.15	0.83	1.68
AT1G07830	AT1G07830_at		chr1:2422241-2423655 FORWARD LENGTH=850	ribosomal protein L29 family protein	82.74	96.64	68.86	82.62	8.63	77.57	80.43	92.05	83.74	5.16	1.01	0.84	1.25
AT1G07840	AT1G07840_at		chr1:2424054-2426676 FORWARD LENGTH=1322	Sas10/Utp3/C1D family	141.12	135.64	107.87	128.54	10.81	76.76	79.28	74.48	76.98	3.66	-1.67	-1.41	-1.95	*
AT1G07850	AT1G07850_at		chr1:2426745-2428719 FORWARD LENGTH=1626	Protein of unknown function (DUF604)	15.27	18.66	14.07	16.06	1.91	19.87	27.18	24.72	23.8	2.56	1.48	1.14	1.94
AT1G07860	AT1G07860_at		chr1:2428911-2429431 REVERSE LENGTH=439	BEST Arabidopsis thaliana protein match is: Protein kinase superfamily protein (TAIR:AT1G07870.2); Has 7 Blast hits to 7 proteins in 4 species: Archae - 0; Bacteria - 0; Metazoa - 0; Fungi - 0; Plants - 7; Viruses - 0; Other Eukaryotes - 0 (source: NCBI BLink).	21.44	23.38	17.55	21	3.02	20.04	25.17	25.73	23.07	3.6	1.1	0.76	1.56
AT1G07870	AT1G07870_at		chr1:2428773-2432057 REVERSE LENGTH=2000	Protein kinase superfamily protein	31.38	41.49	24.53	32.4	5.34	24.57	26.69	18.77	23.3	3.28	-1.39	-0.95	-1.98
AT1G07880	AT1G07880_at	ATMPK13	chr1:2434030-2435763 REVERSE LENGTH=1411	Protein kinase superfamily protein	15.32	16.11	11.33	14.18	1.84	8.52	17.7	12.04	12.65	3.15	-1.12	-0.74	-1.96
AT1G07885	AT1G07885_at		chr1:2436467-2436959 REVERSE LENGTH=123	unknown protein; FUNCTIONS IN: molecular_function unknown; INVOLVED IN: biological_process unknown; LOCATED IN: cellular_component unknown; Has 0 Blast hits to 0 proteins in 0 species (source: NCBI BLink).	19.45	23.07	25.7	22.94	2.86	21.71	14.43	28.47	21.21	4.46	-1.08	-0.74	-1.71
AT1G07890	AT1G07890_at	APX1, MEE6, CS1, ATAPX1, ATAPX01	chr1:2437330-2439665 FORWARD LENGTH=1221	ascorbate peroxidase 1	333.09	362.15	355.47	350.07	13.29	279.87	199.78	226.63	234.74	24.49	-1.49	-1.26	-1.82	*
AT1G07900	AT1G07900_at	LBD1	chr1:2442622-2443632 FORWARD LENGTH=576	LOB domain-containing protein 1	126.32	114.01	75.18	105.08	15.85	18.97	24.11	17.21	20.4	3.72	-5.15	-3.5	-7.82	*
AT1G07901	AT1G07901_at		chr1:2443971-2444123 REVERSE LENGTH=153	unknown protein; Has 30201 Blast hits to 17322 proteins in 780 species: Archae - 12; Bacteria - 1396; Metazoa - 17338; Fungi - 3422; Plants - 5037; Viruses - 0; Other Eukaryotes - 2996 (source: NCBI BLink).	12.82	10.83	12.51	12.09	1.09	15.09	8.1	14.17	12.39	2.3	1.03	0.69	1.4
AT1G07910	AT1G07910_at	ATRNL, RNL, AtRLG1	chr1:2445470-2454645 FORWARD LENGTH=3787	RNAligase	49.54	50.89	31.58	44.04	6.67	41.9	39.38	31.55	37.8	4.09	-1.17	-0.84	-1.57
AT1G07920	AT1G07920_at		chr1:2454846-2457321 FORWARD LENGTH=1783	GTP binding Elongation factor Tu family protein	213.26	279.41	289.27	259.88	26.26	96.05	114.24	128.68	113.49	11.46	-2.29	-1.81	-2.9	*
AT1G07930	AT1G07930_at		chr1:2458244-2460790 FORWARD LENGTH=1576	GTP binding Elongation factor Tu family protein	668.88	583.32	839.48	698.28	75.77	494.22	370.66	401.05	421.1	37.7	-1.66	-1.31	-2.08	*
AT1G07940	AT1G07940_at		chr1:2462953-2465467 REVERSE LENGTH=1991	GTP binding Elongation factor Tu family protein	43.37	42.2	63.87	49.81	7.2	32.91	24.14	23.37	26.72	3.56	-1.86	-1.33	-2.58	*
AT1G07950	AT1G07950_at	MED22B	chr1:2465770-2467022 REVERSE LENGTH=796	Surfeit locus protein 5 subunit 22 of Mediator complex	18.17	14.2	15.96	15.8	1.61	18.95	13.82	18.78	17.59	2.09	1.11	0.85	1.44
AT1G07960	AT1G07960_at	ATPDIL5-1, PDIL5-1	chr1:2467161-2469139 FORWARD LENGTH=849	PDI-like 5-1	51.17	45.05	40.9	45.36	3.46	53.88	49.81	66.58	56.39	5.66	1.24	1	1.52
AT1G07970	AT1G07970_at		chr1:2469286-2472628 REVERSE LENGTH=2434	CONTAINS InterPro DOMAIN/s: Cytochrome B561-related, N-terminal (InterPro:IPR019176); Has 215 Blast hits to 213 proteins in 79 species: Archae - 0; Bacteria - 6; Metazoa - 131; Fungi - 22; Plants - 42; Viruses - 0; Other Eukaryotes - 14 (source: NCBI BLink).	52.8	72.55	55.18	60.2	6.73	52.91	53	57.26	54.35	3.33	-1.11	-0.89	-1.35
AT1G07980	AT1G07980_at	NF-YC10	chr1:2473165-2474927 REVERSE LENGTH=996	nuclear factor Y, subunit C10	96.44	81.56	74.87	84.27	6.84	80.57	72.35	62.65	72.04	5.86	-1.17	-0.97	-1.42
AT1G07985	AT1G07985_at		chr1:2475405-2476155 FORWARD LENGTH=751	Expressed protein	5.12	9.08	5.16	6.44	1.49	6.78	8.38	11.72	8.98	1.7	1.39	0.85	2.41
AT1G07990	AT1G07990_at		chr1:2477157-2483138 FORWARD LENGTH=2905	SIT4 phosphatase-associated family protein	152.85	182.72	94	143.1	26.59	185.49	211.4	137.24	178.15	22.5	1.24	0.87	1.87
AT1G08000	AT1G08000_at	GATA10	chr1:2483240-2484801 REVERSE LENGTH=1384	GATA transcription factor 10	98.97	102.7	91.56	97.79	4.44	64.9	83.99	80.23	76.25	6.69	-1.28	-1.1	-1.52
AT1G08005	AT1G08005_at		chr1:2485344-2485511 FORWARD LENGTH=168	BEST Arabidopsis thaliana protein match is: SIT4 phosphatase-associated family protein (TAIR:AT1G07990.1); Has 17 Blast hits to 17 proteins in 3 species: Archae - 0; Bacteria - 0; Metazoa - 0; Fungi - 0; Plants - 17; Viruses - 0; Other Eukaryotes - 0 (source: NCBI BLink).	32.79	37.39	45.8	38.82	4.08	47.35	22.79	62.8	44.18	11.74	1.14	0.63	1.72
AT1G08010	AT1G08010_at	GATA11	chr1:2485906-2488027 REVERSE LENGTH=1391	GATA transcription factor 11	92.48	67.15	64.6	74.45	9.4	99.63	94.25	135.73	109.97	13.58	1.48	1.1	1.99
AT1G08030	AT1G08030_at	TPST	chr1:2489501-2493250 REVERSE LENGTH=1844	tyrosylprotein sulfotransferase	50.71	42.63	36.96	43.35	4.39	53.6	47.74	49.84	50.2	2.98	1.16	0.96	1.42
AT1G08032	AT1G08032_at		chr1:2494123-2494315 FORWARD LENGTH=111	unknown protein; FUNCTIONS IN: molecular_function unknown; INVOLVED IN: biological_process unknown; LOCATED IN: cellular_component unknown; Has 0 Blast hits to 0 proteins in 0 species (source: NCBI BLink).	3.18	3.18	3.63	3.32	0.42	2.85	3.22	3.47	3.17	0.67	-1.05	-0.71	-1.67
AT1G08035	AT1G08035_at		chr1:2494402-2495149 FORWARD LENGTH=578	unknown protein; BEST Arabidopsis thaliana protein match is: unknown protein (TAIR:AT2G28330.1); Has 10 Blast hits to 10 proteins in 3 species: Archae - 0; Bacteria - 0; Metazoa - 0; Fungi - 0; Plants - 10; Viruses - 0; Other Eukaryotes - 0 (source: NCBI BLink).	11.75	8.81	16.14	12.2	2.27	11.98	10.07	13.04	11.74	1.16	-1.04	-0.7	-1.43
AT1G08040	AT1G08040_at		chr1:2495342-2498641 REVERSE LENGTH=1501	Protein of unknown function (DUF707)	44.92	34.37	38.53	39.28	3.98	43.72	40.8	37.93	40.72	3.32	1.04	0.84	1.29
AT1G08050	AT1G08050_at		chr1:2498836-2501427 REVERSE LENGTH=2294	Zinc finger (C3HC4-type RING finger) family protein	34.87	67.62	34.69	45.74	11.39	28.4	42.1	38.54	36.39	5.11	-1.26	-0.72	-1.94
AT1G08060	AT1G08060_at	MOM, MOM1	chr1:2501742-2510529 REVERSE LENGTH=6286	ATP-dependent helicase family protein	40.1	42.83	27.9	36.83	4.99	36.36	51.14	33.06	40.27	6.15	1.09	0.77	1.53
AT1G08065	AT1G08065_at	ATACA5, ACA5	chr1:2511647-2513454 REVERSE LENGTH=1088	alpha carbonic anhydrase 5	6.55	8.21	4.61	6.46	1.25	7.27	7.19	8.4	7.52	0.71	1.16	0.84	1.75
AT1G08070	AT1G08070_at	OTP82	chr1:2514192-2516605 REVERSE LENGTH=2414	Tetratricopeptide repeat (TPR)-like superfamily protein	21.36	14.08	17.38	17.7	2.23	6.59	11.56	19.83	12.59	4.04	-1.41	-0.86	-3.03
AT1G08080	AT1G08080_at	ATACA7, ACA7	chr1:2516991-2518546 REVERSE LENGTH=859	alpha carbonic anhydrase 7	16.91	14.43	10.1	13.81	2.25	13.09	13.71	15.93	14.26	1.26	1.03	0.78	1.45
AT1G08090	AT1G08090_at	ATNRT2:1, NRT2, NRT2;1AT, ACH1, LIN1, ATNRT2.1, NRT2.1, NRT2:1	chr1:2524076-2526164 FORWARD LENGTH=1900	nitrate transporter 2:1	62.35	64.62	39.96	55.7	8.41	19.88	28.62	21.12	23.32	3.77	-2.39	-1.65	-3.49	*
AT1G08100	AT1G08100_at	ATNRT2.2, ACH2, NRT2;2AT, NRT2.2	chr1:2527170-2529120 REVERSE LENGTH=1709	nitrate transporter 2.2	6.65	10.03	12.89	9.81	1.96	20	15.68	12.48	16.06	2.35	1.64	1.1	2.57
AT1G08110	AT1G08110_at		chr1:2535328-2537931 FORWARD LENGTH=944	lactoylglutathione lyase family protein / glyoxalase I family protein	193.44	197.28	176.02	188.3	8.22	289.48	197.09	188.72	225.05	32.18	1.2	0.91	1.5
AT1G08115	AT1G08115_at		chr1:2538076-2538237 REVERSE LENGTH=162	snRNA	1073.88	934.37	1464.07	1159.69	163.16	1931.28	1345.44	1184.11	1472.9	233.56	1.27	0.88	1.8
AT1G08120	AT1G08120_at		chr1:2538615-2539661 FORWARD LENGTH=1047	BEST Arabidopsis thaliana protein match is: Protein kinase superfamily protein (TAIR:AT5G26110.1); Has 235 Blast hits to 235 proteins in 96 species: Archae - 21; Bacteria - 0; Metazoa - 117; Fungi - 8; Plants - 47; Viruses - 0; Other Eukaryotes - 42 (source: NCBI BLink).	4.1	5.79	6.93	5.54	1.23	4.36	3.1	8.17	5.18	1.61	-1.07	-0.58	-2.31
AT1G08125	AT1G08125_at		chr1:2539614-2542334 REVERSE LENGTH=1116	S-adenosyl-L-methionine-dependent methyltransferases superfamily protein	74.47	74.92	67.29	72.46	3.83	75.93	67.01	57.76	67.12	5.95	-1.08	-0.92	-1.29
AT1G08130	AT1G08130_at	ATLIG1, LIG1	chr1:2542702-2547946 REVERSE LENGTH=2715	DNA ligase 1	75.59	65.72	52.82	64.68	6.98	26.89	30.25	27.25	28.2	2.77	-2.29	-1.79	-2.92	*
AT1G08135	AT1G08135_at	ATCHX6B, CHX6B	chr1:2548819-2551473 REVERSE LENGTH=2391	cation/H+ exchanger 6B	13.63	12.25	14.62	13.39	1.12	13.07	8.09	9.57	10.31	1.78	-1.3	-0.97	-1.86
AT1G08140	AT1G08140_at	ATCHX6A, CHX6A	chr1:2552036-2555161 REVERSE LENGTH=2714	cation/H+ exchanger 6A	6.21	12.93	11.81	10.3	2.27	11.95	19	11.68	14.16	2.66	1.37	0.85	2.32
AT1G08150	AT1G08150_at	ATCHX5, CHX5	chr1:2556343-2559074 REVERSE LENGTH=2448	Cation/hydrogen exchanger family protein	9.64	8.92	8.24	8.96	1.75	14.61	12.2	11.98	12.78	2.4	1.43	0.9	2.28
AT1G08160	AT1G08160_at		chr1:2559487-2560403 REVERSE LENGTH=917	Late embryogenesis abundant (LEA) hydroxyproline-rich glycoprotein family	78.31	33.6	48.85	53.59	13.06	32.49	62.11	81.65	58.63	14.62	1.09	0.59	2.02
AT1G08165	AT1G08165_at		chr1:2561627-2562148 REVERSE LENGTH=430	unknown protein; FUNCTIONS IN: molecular_function unknown; INVOLVED IN: biological_process unknown; LOCATED IN: cellular_component unknown; Has 30201 Blast hits to 17322 proteins in 780 species: Archae - 12; Bacteria - 1396; Metazoa - 17338; Fungi - 3422; Plants - 5037; Viruses - 0; Other Eukaryotes - 2996 (source: NCBI BLink).	22.06	23.35	17.11	20.9	2.32	32.72	25.54	25.74	28.21	2.56	1.35	1.07	1.72
AT1G08170	AT1G08170_at		chr1:2562941-2563672 REVERSE LENGTH=732	Histone superfamily protein	38.75	36.97	36.25	37.38	1.96	37.36	38.6	29.9	35.29	3.02	-1.06	-0.9	-1.26
AT1G08180	AT1G08180_at		chr1:2564572-2565121 REVERSE LENGTH=550	unknown protein; Has 53 Blast hits to 53 proteins in 9 species: Archae - 0; Bacteria - 0; Metazoa - 1; Fungi - 0; Plants - 52; Viruses - 0; Other Eukaryotes - 0 (source: NCBI BLink).	19.72	13.33	18.25	17.38	2.37	48.47	41.09	45.17	44.78	2.65	2.58	2.05	3.37	*
AT1G08190	AT1G08190_at	ATVPS41, ZIP2, VPS41, ATVAM2, VAM2	chr1:2567475-2573393 FORWARD LENGTH=3371	vacuolar protein sorting 41	161.12	178.25	151.27	163.51	8.68	217.54	193.77	116.53	175.96	30.67	1.08	0.76	1.41
AT1G08200	AT1G08200_at	AXS2	chr1:2573848-2576714 REVERSE LENGTH=1686	UDP-D-apiose/UDP-D-xylose synthase 2	885.3	937.5	743.93	858.75	65.61	661.56	630.92	575.79	621.43	28.8	-1.38	-1.19	-1.59
AT1G08210	AT1G08210_at		chr1:2577020-2580669 REVERSE LENGTH=1666	Eukaryotic aspartyl protease family protein	65.44	57.44	68.78	63.95	4.38	110.97	107.37	142.45	120.25	11.62	1.88	1.54	2.27	*
AT1G08220	AT1G08220_at		chr1:2581510-2583321 REVERSE LENGTH=927	FUNCTIONS IN: molecular_function unknown; INVOLVED IN: mitochondrial proton-transporting ATP synthase complex assembly; LOCATED IN: mitochondrial inner membrane; EXPRESSED IN: 18 plant structures; EXPRESSED DURING: 7 growth stages; CONTAINS InterPro DOMAIN/s: ATPase assembly factor ATP10, mitochondria (InterPro:IPR007849); Has 152 Blast hits to 152 proteins in 76 species: Archae - 6; Bacteria - 0…	84.8	106.95	84.84	92.18	8.33	34.5	33.14	36.81	34.65	3.17	-2.66	-2.15	-3.29	*
AT1G08230	AT1G08230_at		chr1:2583654-2586744 REVERSE LENGTH=1461	Transmembrane amino acid transporter family protein	151.12	114.05	132.72	132.04	11.42	190.91	244.84	254.8	229.59	21.8	1.74	1.4	2.15	*
AT1G08250	AT1G08250_at	ADT6	chr1:2588857-2590301 REVERSE LENGTH=1445	arogenate dehydratase 6	42.76	16.59	32.25	30.52	7.61	15	10.64	17.81	14.45	2.38	-2.11	-1.19	-3.37
AT1G08260	AT1G08260_at	EMB142, EMB2284, POL2A, TIL1, EMB529, ABO4, ESD7	chr1:2590944-2606892 FORWARD LENGTH=6486	DNA polymerase epsilon catalytic subunit	19.87	17.97	16.12	17.97	1.51	23.1	16.94	18.87	19.36	2.65	1.08	0.81	1.39
AT1G08270	AT1G08270_at		chr1:2606926-2607337 REVERSE LENGTH=412	CONTAINS InterPro DOMAIN/s: MIT (InterPro:IPR007330); BEST Arabidopsis thaliana protein match is: AAA-type ATPase family protein (TAIR:AT2G27600.1); Has 1133 Blast hits to 1133 proteins in 252 species: Archae - 47; Bacteria - 0; Metazoa - 540; Fungi - 145; Plants - 223; Viruses - 0; Other Eukaryotes - 178 (source: NCBI BLink).	11.98	10.93	11.55	11.46	1.06	18.47	10.3	11.33	13.37	2.84	1.17	0.74	1.65
AT1G08280	AT1G08280_at		chr1:2608408-2609853 FORWARD LENGTH=1446	Glycosyltransferase family 29 (sialyltransferase) family protein	158.05	150.62	118.25	142.26	12.47	71.16	83.38	76.33	77.14	4.94	-1.84	-1.53	-2.2	*
AT1G08290	AT1G08290_at	WIP3	chr1:2609996-2613242 REVERSE LENGTH=1760	WIP domain protein 3	24.99	20.84	28.42	24.49	2.54	24.25	24.57	17.29	22.15	2.74	-1.11	-0.85	-1.46
AT1G08300	AT1G08300_at	NVL	chr1:2614774-2618823 FORWARD LENGTH=2241	no vein-like	47.43	44.23	41.48	44.42	2.84	43.58	30.78	37.71	37.47	4.23	-1.19	-0.97	-1.49
AT1G08310	AT1G08310_at		chr1:2618647-2620452 FORWARD LENGTH=1474	alpha/beta-Hydrolases superfamily protein	10.43	17.05	15.62	14.35	2.15	11.78	16.38	21.36	16.46	2.93	1.15	0.76	1.68
AT1G08315	AT1G08315_at		chr1:2620335-2621545 REVERSE LENGTH=1211	ARM repeat superfamily protein	39.04	26.9	33.57	33.02	4.71	52.21	61.74	73.07	62.16	6.74	1.88	1.41	2.57	*
AT1G08320	AT1G08320_at	TGA9, bZIP21	chr1:2621904-2625863 REVERSE LENGTH=1421	bZIP transcription factor family protein	15.42	18.95	25.58	19.86	3.2	14.79	15.63	12.75	14.48	1.3	-1.37	-0.98	-1.82
AT1G08340	AT1G08340_at		chr1:2631068-2632871 FORWARD LENGTH=1438	Rho GTPase activating protein with PAK-box/P21-Rho-binding domain	15.44	18.97	24.13	19.36	2.76	19.62	20.84	20.72	20.38	1.17	1.05	0.83	1.39
AT1G08350	AT1G08350_at		chr1:2632810-2635842 REVERSE LENGTH=2213	Endomembrane protein 70 protein family	50.88	54.86	50.09	51.93	2.55	50.71	44.62	51.28	48.42	3.06	-1.07	-0.94	-1.23
AT1G08360	AT1G08360_at		chr1:2636011-2637915 FORWARD LENGTH=949	Ribosomal protein L1p/L10e family	255.59	184.4	258.41	236.69	24.35	200.49	179.32	150.48	176.88	15.01	-1.34	-1.07	-1.66
AT1G08370	AT1G08370_at	DCP1, ATDCP1	chr1:2638181-2640554 FORWARD LENGTH=1465	decapping 1	506.05	543.35	289.14	445.73	80.74	323.5	552.2	501.16	458.96	70.75	1.03	0.7	1.56
AT1G08380	AT1G08380_at	PSAO	chr1:2640813-2641828 REVERSE LENGTH=703	photosystem I subunit O	582.31	369.75	663.09	537.95	87.75	165.27	209.25	264.62	213.81	30.43	-2.52	-1.73	-3.59	*
AT1G08390	AT1G08390_at		chr1:2642214-2643285 FORWARD LENGTH=602	unknown protein; Has 62 Blast hits to 62 proteins in 27 species: Archae - 0; Bacteria - 0; Metazoa - 34; Fungi - 0; Plants - 28; Viruses - 0; Other Eukaryotes - 0 (source: NCBI BLink).	71.9	69.23	95.76	78.98	8.93	77.07	78.43	99.26	85.08	7.81	1.08	0.85	1.38
AT1G08400	AT1G08400_at		chr1:2643330-2646035 REVERSE LENGTH=2463	RINT-1 / TIP-1 family	21.46	32.96	19.78	24.53	4.56	23.18	24.99	30.81	25.94	3.11	1.06	0.75	1.59
AT1G08410	AT1G08410_at		chr1:2646189-2649379 FORWARD LENGTH=2161	P-loop containing nucleoside triphosphate hydrolases superfamily protein	72.71	93.05	56.85	74.69	11.24	72.03	54.97	51.59	60.2	7.15	-1.24	-0.89	-1.69
AT1G08420	AT1G08420_at	BSL2	chr1:2649537-2657120 FORWARD LENGTH=4020	BRI1 suppressor 1 (BSU1)-like 2	171.9	191.6	148.71	171.21	15.86	206.03	185.78	179.07	189.81	11.18	1.11	0.93	1.34
AT1G08430	AT1G08430_at	ALMT1, ATALMT1	chr1:2658716-2661029 FORWARD LENGTH=1566	aluminum-activated malate transporter 1	11.84	10.64	9.33	10.56	1.15	16.36	14.5	13.08	14.56	1.27	1.38	1.1	1.75
AT1G08440	AT1G08440_at		chr1:2663027-2665343 FORWARD LENGTH=1506	Aluminium activated malate transporter family protein	6.19	4.73	7.34	5.91	1.38	6.32	4.02	3.55	4.53	1.51	-1.3	-0.68	-3.06
AT1G08450	AT1G08450_at	CRT3	chr1:2667798-2671892 REVERSE LENGTH=1502	calreticulin 3	184.21	361.37	177.64	240.98	60.8	111.41	154.04	88.52	117.86	19.87	-2.04	-1.14	-3.29
AT1G08460	AT1G08460_at	HDA08, HDA8, ATHDA8	chr1:2672451-2674628 FORWARD LENGTH=1369	histone deacetylase 8	98.63	122.51	135.43	118.25	11.83	276.22	258.84	219.45	251.12	17.38	2.12	1.75	2.62	*
AT1G08465	AT1G08465_at	YAB2	chr1:2675813-2679781 FORWARD LENGTH=1174	Plant-specific transcription factor YABBY family protein	104.56	98.62	123.5	108.76	7.82	109.24	112.13	126.86	115.95	6.41	1.07	0.92	1.24
AT1G08470	AT1G08470_at	SSL3	chr1:2682127-2684100 REVERSE LENGTH=1431	strictosidine synthase-like 3	138.24	111.49	127.14	125.41	8.14	57.66	67.44	72.35	65.46	5.41	-1.92	-1.62	-2.29	*
AT1G08480	AT1G08480_at		chr1:2684234-2685621 FORWARD LENGTH=761	unknown protein; FUNCTIONS IN: molecular_function unknown; INVOLVED IN: biological_process unknown; LOCATED IN: mitochondrion, plasma membrane, plastid, vacuole; EXPRESSED IN: 27 plant structures; EXPRESSED DURING: 15 growth stages; Has 39 Blast hits to 39 proteins in 13 species: Archae - 0; Bacteria - 0; Metazoa - 0; Fungi - 0; Plants - 39; Viruses - 0; Other Eukaryotes - 0 (source: NCBI BLink).	344.62	339.96	376.46	352.44	14.01	265.55	291.47	306.06	286.55	14.56	-1.23	-1.11	-1.37
AT1G08490	AT1G08490_at	ATSUFS, SUFS, ATCPNIFS, ATNFS2, CPNIFS	chr1:2685659-2688595 REVERSE LENGTH=1761	chloroplastic NIFS-like cysteine desulfurase	177.19	187.35	240.73	201.83	20.1	270.99	183.16	184.24	212.55	29.06	1.05	0.78	1.38
AT1G08500	AT1G08500_at	ENODL18, AtENODL18	chr1:2689016-2690045 FORWARD LENGTH=945	early nodulin-like protein 18	22.53	21.01	26.7	23.31	2.09	35.88	27.04	35.81	32.91	3.24	1.41	1.13	1.76
AT1G08510	AT1G08510_at	FATB	chr1:2691080-2694377 REVERSE LENGTH=2053	fatty acyl-ACP thioesterases B	499.44	557.57	604.34	554.33	34.53	1319.04	1167.57	1113.19	1200.29	62.69	2.17	1.9	2.48	*
AT1G08520	AT1G08520_at	ALB1, ALB-1V, V157, PDE166, CHLD	chr1:2696412-2700959 FORWARD LENGTH=2549	ALBINA 1	391.26	383.5	427.68	400.23	15.2	432.02	512.74	414.64	452.81	32.08	1.13	0.99	1.29
AT1G08530	AT1G08530_at		chr1:2701226-2703091 FORWARD LENGTH=939	unknown protein; FUNCTIONS IN: molecular_function unknown; INVOLVED IN: biological_process unknown; LOCATED IN: chloroplast; BEST Arabidopsis thaliana protein match is: unknown protein (TAIR:AT5G09995.2); Has 140 Blast hits to 140 proteins in 53 species: Archae - 0; Bacteria - 63; Metazoa - 0; Fungi - 0; Plants - 76; Viruses - 0; Other Eukaryotes - 1 (source: NCBI BLink).	91.87	105.39	85.53	94.55	7.3	66.23	70.84	75.39	70.82	4.88	-1.34	-1.12	-1.58
AT1G08540	AT1G08540_at	SIGB, SIG1, SIG2, SIGA, ATSIG1, ABC1, ATSIG2	chr1:2703336-2706845 FORWARD LENGTH=1993	RNApolymerase sigma subunit 2	267.33	216.12	217.34	233.7	17.65	197.3	216.23	176	197.21	14.4	-1.19	-1	-1.41
AT1G08550	AT1G08550_at	NPQ1, AVDE1	chr1:2706924-2709531 FORWARD LENGTH=1776	non-photochemical quenching 1	169.3	148.7	147.38	155.11	7.81	184.36	208.02	157.14	183.36	15.6	1.18	1	1.38
AT1G08560	AT1G08560_at	SYP111, KN, ATSYP111	chr1:2709632-2710912 REVERSE LENGTH=1191	syntaxin of plants 111	11.31	18.31	5.55	11.78	3.87	19.03	14.39	17.66	17.02	1.66	1.44	0.9	3.18
AT1G08570	AT1G08570_at	ACHT4	chr1:2712883-2714733 FORWARD LENGTH=1340	atypical CYS HIS rich thioredoxin 4	52.49	30.36	92.23	58.4	18.14	369.81	322.45	349.45	347.11	14.2	5.94	3.91	12.18	*
AT1G08580	AT1G08580_at		chr1:2715079-2716404 REVERSE LENGTH=642	unknown protein; Has 39 Blast hits to 39 proteins in 15 species: Archae - 0; Bacteria - 0; Metazoa - 0; Fungi - 0; Plants - 35; Viruses - 0; Other Eukaryotes - 4 (source: NCBI BLink).	112.56	131.69	98.07	114.09	10.43	68.81	56.45	57.1	60.53	4.89	-1.88	-1.54	-2.3	*
AT1G08590	AT1G08590_at		chr1:2718778-2722221 FORWARD LENGTH=3444	Leucine-rich receptor-like protein kinase family protein	10.54	13.17	15	12.77	1.68	11.66	11.45	14.18	12.4	1.41	-1.03	-0.77	-1.37
AT1G08592	AT1G08592_at		chr1:2718875-2721676 REVERSE LENGTH=1614	Potential natural antisense gene, locus overlaps with AT1G08590	30.05	35.09	24.38	29.97	3.75	46.54	39.6	36.23	40.93	3.77	1.37	1.06	1.79
AT1G08600	AT1G08600_at	ATRX, CHR20	chr1:2723824-2733613 FORWARD LENGTH=4809	P-loop containing nucleoside triphosphate hydrolases superfamily protein	37.07	37.99	28.05	34.6	3.83	38.37	27.73	29.24	31.69	3.82	-1.09	-0.83	-1.44
AT1G08610	AT1G08610_at		chr1:2733657-2735819 REVERSE LENGTH=2082	Pentatricopeptide repeat (PPR) superfamily protein	33.16	28.35	22.47	28.25	3.53	23.32	23.99	23.54	23.63	2.42	-1.2	-0.91	-1.55
AT1G08620	AT1G08620_at	PKDM7D	chr1:2736774-2743758 FORWARD LENGTH=4181	Transcription factor jumonji (jmj) family protein / zinc finger (C5HC2 type) family protein	43.47	49.14	38.38	43.87	4.13	55.95	60.9	44.34	53.74	5.66	1.22	0.97	1.54
AT1G08630	AT1G08630_at	THA1	chr1:2743761-2746695 REVERSE LENGTH=1421	threonine aldolase 1	41.47	41.33	26.75	36.64	6.41	484.4	357.05	809.4	550.34	134.63	15.02	8.5	24.25	*
AT1G08640	AT1G08640_at	CJD1	chr1:2748398-2751278 REVERSE LENGTH=1270	Chloroplast J-like domain 1	412.87	300.04	417.48	376.88	38.34	236.4	215.12	207.67	219.18	10.07	-1.72	-1.41	-2.05	*
AT1G08650	AT1G08650_at	PPCK1, ATPPCK1	chr1:2752156-2753703 FORWARD LENGTH=1376	phosphoenolpyruvate carboxylase kinase 1	50.76	55.65	74.8	60.47	8.1	29.65	53.03	25.75	36.23	9.15	-1.67	-1.09	-2.95
AT1G08660	AT1G08660_at	MGP2	chr1:2757041-2759794 REVERSE LENGTH=1617	MALE GAMETOPHYTE DEFECTIVE 2	152.67	161.33	135.09	149.78	8.35	175.87	138.01	117.35	143.59	17.31	-1.04	-0.85	-1.32
AT1G08670	AT1G08670_at		chr1:2760346-2761573 REVERSE LENGTH=791	ENTH/VHS family protein	9.28	14.61	12.28	12.07	1.71	20.73	13.32	17.92	17.37	2.18	1.44	1.05	1.99
AT1G08680	AT1G08680_at	ZIGA4, AGD14	chr1:2762590-2768967 FORWARD LENGTH=2760	ARF GAP-like zinc finger-containing protein ZIGA4	161.13	162.54	115.15	146.09	16.28	269.61	305.63	215.98	264.01	26.78	1.81	1.41	2.33	*
AT1G08695	AT1G08695_at	SCRL3	chr1:2769056-2769483 REVERSE LENGTH=267	SCR-like 3	20.06	22.88	25.21	22.64	1.95	22.05	19.38	32.2	24.52	4.14	1.08	0.76	1.45
AT1G08700	AT1G08700_at	PS1	chr1:2769815-2771477 REVERSE LENGTH=1561	Presenilin-1	78.83	84.35	75.85	79.73	3.5	55.07	82.15	70.22	69.28	8.91	-1.15	-0.94	-1.47
AT1G08710	AT1G08710_at		chr1:2771633-2773047 FORWARD LENGTH=1011	F-box family protein	20.82	28.72	26.68	25.28	2.77	21.64	26.08	21.34	23.02	2.23	-1.1	-0.86	-1.4
AT1G08720	AT1G08720_at	EDR1, ATEDR1	chr1:2774030-2779297 FORWARD LENGTH=3081	Protein kinase superfamily protein	52.07	43.75	43.32	46.34	3.62	111.33	107.41	78.91	99.28	10.67	2.14	1.71	2.65	*
AT1G08730	AT1G08730_at	XIC, ATXIC	chr1:2779963-2788447 FORWARD LENGTH=4739	Myosin family protein with Dil domain	15.98	18.74	15.38	16.6	1.66	15.1	18.28	28.96	20.63	4.62	1.24	0.77	1.79
AT1G08750	AT1G08750_at		chr1:2801067-2804537 FORWARD LENGTH=1528	Peptidase C13 family	117.1	142.37	101.36	120.24	12.89	124.05	117.18	107.99	116.56	5.87	-1.03	-0.84	-1.24
AT1G08760	AT1G08760_at		chr1:2805371-2808621 FORWARD LENGTH=2566	Plant protein of unknown function (DUF936)	46.04	39.95	53.02	46.11	4.34	62.27	57.03	48.88	55.86	4.45	1.21	0.99	1.49
AT1G08770	AT1G08770_at	PRA1.E	chr1:2808883-2809747 FORWARD LENGTH=865	prenylated RAB acceptor 1.E	15.89	21.06	21.48	19.39	2.26	20.84	21.6	18.91	20.25	1.62	1.04	0.83	1.34
AT1G08780	AT1G08780_at	AIP3, PFD4	chr1:2809778-2811191 REVERSE LENGTH=602	ABI3-interacting protein 3	59.41	75.87	48.53	61.22	8.57	53.18	52.79	53.85	53.2	2.25	-1.15	-0.88	-1.43
AT1G08790	AT1G08790_at		chr1:2811989-2812646 FORWARD LENGTH=573	Protein of unknown function (DUF1685)	13.74	23.25	24.47	20.38	3.79	22.76	21.72	20.78	21.75	1.55	1.07	0.79	1.56
AT1G08800	AT1G08800_at		chr1:2813061-2817639 REVERSE LENGTH=4026	Protein of unknown function, DUF593	22.23	29.02	14.54	21.98	4.62	72.12	51.94	36.86	53.73	10.31	2.44	1.51	4.04	*
AT1G08810	AT1G08810_at	MYB60, AtMYB60	chr1:2819065-2820395 REVERSE LENGTH=1123	myb domain protein 60	10.37	13.18	14.02	12.28	1.69	26.67	20.01	29.91	25.41	3.6	2.07	1.48	2.88	*
AT1G08820	AT1G08820_at	VAP27-2	chr1:2821552-2825275 REVERSE LENGTH=1592	vamp/synaptobrevin-associated protein 27-2	118.35	121.52	75.26	105.11	15.49	145.48	145.55	125.7	138.67	7.5	1.32	1.04	1.76
AT1G08830	AT1G08830_at	CSD1	chr1:2827061-2829315 FORWARD LENGTH=872	copper/zinc superoxide dismutase 1	467.33	330.82	383.37	395.01	39.55	430.39	307.15	303.35	347.05	41.73	-1.14	-0.88	-1.49
AT1G08840	AT1G08840_at	emb2411	chr1:2829105-2838469 REVERSE LENGTH=4340	DNA replication helicase, putative	26.56	26.28	27.74	26.85	1.66	20.04	21.15	15.4	18.89	2.37	-1.42	-1.14	-1.83
AT1G08845	AT1G08845_at		chr1:2838789-2840955 FORWARD LENGTH=705	Ribosomal L18p/L5e family protein	112.85	104.81	93.38	104.03	6.31	107.11	87.17	95.12	96.54	6.31	-1.08	-0.93	-1.25
AT1G08860	AT1G08860_at	BON3	chr1:2842153-2846138 FORWARD LENGTH=1755	Calcium-dependent phospholipid-binding Copine family protein	27.04	24.12	26.72	26.11	1.28	33.42	28.45	34.39	32.24	2.1	1.23	1.08	1.41
AT1G08880	AT1G08880_at	HTA5, H2AXA, G-H2AX, GAMMA-H2AX	chr1:2846949-2847800 REVERSE LENGTH=748	Histone superfamily protein	101.06	103.14	124.66	109.38	8.89	145.49	106.23	122.85	123.87	12.09	1.13	0.91	1.39
AT1G08890	AT1G08890_at		chr1:2848348-2852270 FORWARD LENGTH=1675	Major facilitator superfamily protein	88.1	80.54	92.25	86.86	4.83	117.2	131.24	108.14	118.89	8.42	1.37	1.18	1.58
AT1G08900	AT1G08900_at		chr1:2852454-2855775 FORWARD LENGTH=1578	Major facilitator superfamily protein	62.5	38.46	79.52	60.05	12.05	157.84	164.05	186.95	169.45	11.38	2.82	2.07	4.26	*
AT1G08910	AT1G08910_at	EMB3001	chr1:2856227-2861170 FORWARD LENGTH=2844	zinc ion binding;zinc ion binding	102.38	105.54	92.47	100.31	6.3	120.54	118.92	100.63	112.77	8.38	1.12	0.96	1.32
AT1G08920	AT1G08920_at	ESL1	chr1:2867259-2870656 FORWARD LENGTH=1896	ERD (early response to dehydration) six-like 1	50.49	45.58	49.72	48.84	2.52	86.5	82.56	93.53	87.69	4.06	1.8	1.6	2.01	*
AT1G08930	AT1G08930_at	ERD6	chr1:2873465-2877223 FORWARD LENGTH=1874	Major facilitator superfamily protein	659.93	857.12	547.94	687.89	92.87	1238.07	1247.28	1048.3	1177.63	68.55	1.71	1.37	2.23	*
AT1G08940	AT1G08940_at		chr1:2877692-2879169 FORWARD LENGTH=913	Phosphoglycerate mutase family protein	22.27	25.47	18.2	21.84	2.56	38.69	32.97	24.57	32.13	4.32	1.47	1.08	1.97
AT1G08960	AT1G08960_at	CAX11, ATCAX11	chr1:2879642-2882231 FORWARD LENGTH=2051	cation exchanger 11	187.92	215.04	193.73	198.42	10.16	106.16	138.33	137.79	127.65	11.62	-1.55	-1.32	-1.86	*
AT1G08970	AT1G08970_at	HAP5C, NF-YC9	chr1:2882524-2884011 FORWARD LENGTH=1034	nuclear factor Y, subunit C9	58.12	62.05	66.19	61.88	2.91	79.74	70.93	82.54	77.77	4.12	1.26	1.12	1.41
AT1G08980	AT1G08980_at	ATAMI1, AMI1, ATTOC64-I, TOC64-I	chr1:2884411-2886620 FORWARD LENGTH=1512	amidase 1	132.32	99.85	224.66	152.22	37.54	493.98	397.17	488.62	459.97	31.77	3.02	2.1	5.13	*
AT1G08985	AT1G08985_at		chr1:2887285-2887706 FORWARD LENGTH=422	AP2/B3-like transcriptional factor family protein	20.81	13.59	18.85	17.63	2.41	23.3	20.36	27.78	23.56	2.63	1.34	1	1.81
AT1G08990	AT1G08990_at	PGSIP5	chr1:2888753-2890959 FORWARD LENGTH=1907	plant glycogenin-like starch initiation protein 5	11.58	10.02	8.75	10.22	1.26	11.29	15.04	14.44	13.48	1.63	1.32	0.99	1.76
AT1G09000	AT1G09000_at	ANP1, MAPKKK1, NP1	chr1:2891037-2895182 FORWARD LENGTH=2270	NPK1-related protein kinase 1	18.84	13.6	18.21	16.85	1.97	12.56	12.52	12.9	12.67	1.13	-1.33	-1.03	-1.69
AT1G09010	AT1G09010_at		chr1:2895166-2899384 REVERSE LENGTH=3025	glycoside hydrolase family 2 protein	91.08	80.51	101.88	90.67	6.8	164.68	162.22	131.83	153.13	11.27	1.69	1.42	2.01	*
AT1G09020	AT1G09020_at	SNF4, ATSNF4	chr1:2899914-2904815 REVERSE LENGTH=2302	homolog of yeast sucrose nonfermenting 4	423.24	443.87	443.53	435.97	12.13	326.41	347.72	353.19	342.38	11.88	-1.27	-1.18	-1.37
AT1G09026	AT1G09026_at		chr1:2907124-2907279 FORWARD LENGTH=156	unknown protein; LOCATED IN: endomembrane system; Has 30201 Blast hits to 17322 proteins in 780 species: Archae - 12; Bacteria - 1396; Metazoa - 17338; Fungi - 3422; Plants - 5037; Viruses - 0; Other Eukaryotes - 2996 (source: NCBI BLink).	16.58	17.11	17.71	17.05	1.35	17.38	16.5	12.29	15.36	1.95	-1.11	-0.88	-1.45
AT1G09030	AT1G09030_at	NF-YB4	chr1:2908611-2909030 REVERSE LENGTH=420	nuclear factor Y, subunit B4	6.28	12.65	7.33	8.63	2.36	9.79	8.6	9.44	9.31	1	1.08	0.71	2
AT1G09040	AT1G09040_at		chr1:2911317-2915369 FORWARD LENGTH=3095	unknown protein; FUNCTIONS IN: molecular_function unknown; INVOLVED IN: biological_process unknown; LOCATED IN: membrane; EXPRESSED IN: leaf; BEST Arabidopsis thaliana protein match is: unknown protein (TAIR:AT1G09050.1); Has 614 Blast hits to 567 proteins in 104 species: Archae - 2; Bacteria - 12; Metazoa - 344; Fungi - 31; Plants - 81; Viruses - 0; Other Eukaryotes - 144 (source: NCBI BLink).	14.83	10.17	6.71	10.36	2.63	10.43	9.37	13.9	11.08	1.99	1.07	0.65	1.94
AT1G09050	AT1G09050_at		chr1:2918031-2920889 FORWARD LENGTH=2782	unknown protein; BEST Arabidopsis thaliana protein match is: unknown protein (TAIR:AT1G09040.1); Has 552 Blast hits to 499 proteins in 115 species: Archae - 0; Bacteria - 86; Metazoa - 259; Fungi - 14; Plants - 77; Viruses - 0; Other Eukaryotes - 116 (source: NCBI BLink).	9.5	6.32	9.3	8.36	2.2	8.76	6.83	4.4	6.93	1.78	-1.21	-0.62	-2.31
AT1G09060	AT1G09060_at		chr1:2921064-2925723 REVERSE LENGTH=3012	Zinc finger, RING-type;Transcription factor jumonji/aspartyl beta-hydroxylase	51.18	50.14	34.33	45.04	5.9	62.81	60.69	50.64	57.94	4.68	1.29	1.01	1.69
AT1G09070	AT1G09070_at	SRC2, (AT)SRC2	chr1:2927703-2928968 FORWARD LENGTH=1266	soybean gene regulated by cold-2	74.19	121.75	103.09	99.77	14.39	189.45	136.24	166.59	164.06	15.52	1.64	1.25	2.23	*
AT1G09080	AT1G09080_at	BIP3	chr1:2929217-2931841 REVERSE LENGTH=2086	Heat shock protein 70 (Hsp 70) family protein	20.39	27.77	13.8	20.62	4.22	22.69	18.61	30.52	23.86	3.65	1.16	0.77	1.84
AT1G09090	AT1G09090_at	ATRBOHB, ATRBOHB-BETA, RBOHB	chr1:2932739-2936586 FORWARD LENGTH=2701	respiratory burst oxidase homolog B	13.45	13.28	5.13	10.67	2.89	15.44	12.33	14.61	14.12	1.14	1.32	0.89	2.41
AT1G09100	AT1G09100_at	RPT5B	chr1:2936528-2939326 REVERSE LENGTH=1487	26S proteasome AAA-ATPase subunit RPT5B	81.98	112.64	72.35	88.88	12.81	75.82	69.02	41.08	61.8	10.9	-1.44	-0.99	-2.15
AT1G09130	AT1G09130_at		chr1:2939570-2942267 REVERSE LENGTH=1368	ATP-dependent caseinolytic (Clp) protease/crotonase family protein	847.59	892.67	628.55	789.74	83.59	562.01	837.12	627.59	676.01	85.1	-1.17	-0.89	-1.55
AT1G09140	AT1G09140_at	ATSRP30, SR30, At-SR30	chr1:2942564-2945961 REVERSE LENGTH=1273	SERINE-ARGININE PROTEIN 30	348.5	341.52	343.99	345.2	9.42	260.01	195.61	214.04	223.3	19.99	-1.55	-1.34	-1.82	*
AT1G09150	AT1G09150_at		chr1:2946229-2949159 FORWARD LENGTH=1014	pseudouridine synthase and archaeosine transglycosylase (PUA) domain-containing protein	144.76	127.15	152.71	140.92	8.58	128.49	127.49	122.87	126.2	3.91	-1.12	-0.99	-1.25
AT1G09155	AT1G09155_at	AtPP2-B15, PP2-B15	chr1:2949676-2950989 REVERSE LENGTH=1172	phloem protein 2-B15	6.25	6.86	2.76	5.27	1.44	8.11	6.86	8.89	7.95	0.77	1.51	1	2.78
AT1G09157	AT1G09157_at		chr1:2951665-2952396 REVERSE LENGTH=732	Protein of unknown function (DUF679)	61.5	74.29	52.7	61.87	8.11	69.54	67.66	80.96	72.37	6.01	1.17	0.92	1.54
AT1G09160	AT1G09160_at		chr1:2952771-2955667 REVERSE LENGTH=1934	Protein phosphatase 2C family protein	89.81	80.3	97.25	89.01	5.5	105.2	85.6	82.46	90.91	7.54	1.02	0.86	1.21
AT1G09170	AT1G09170_at		chr1:2956589-2962207 REVERSE LENGTH=3033	P-loop nucleoside triphosphate hydrolases superfamily protein with CH (Calponin Homology) domain	12.93	17.98	14.16	14.99	1.79	22.31	14.2	15.47	17.34	2.7	1.16	0.82	1.59
AT1G09176	AT1G09176_at		chr1:2964152-2964604 FORWARD LENGTH=453	unknown protein; FUNCTIONS IN: molecular_function unknown; INVOLVED IN: biological_process unknown; LOCATED IN: endomembrane system; Has 30201 Blast hits to 17322 proteins in 780 species: Archae - 12; Bacteria - 1396; Metazoa - 17338; Fungi - 3422; Plants - 5037; Viruses - 0; Other Eukaryotes - 2996 (source: NCBI BLink).	23.19	21.66	18.15	20.83	1.88	20.06	23.02	24.94	22.44	2.06	1.08	0.87	1.33
AT1G09180	AT1G09180_at	ATSAR1, ATSARA1A, SARA1A	chr1:2965023-2965972 FORWARD LENGTH=737	secretion-associated RAS super family 1	36.47	37.05	40.77	37.78	3.62	27.88	24.17	37.44	30.29	4.45	-1.25	-0.95	-1.7
AT1G09190	AT1G09190_at		chr1:2966120-2967718 REVERSE LENGTH=1599	Tetratricopeptide repeat (TPR)-like superfamily protein	21.41	25.12	21.54	22.9	2.23	25.94	22.22	18.75	22.35	2.65	-1.02	-0.8	-1.33
AT1G09195	AT1G09195_at		chr1:2967940-2971498 REVERSE LENGTH=2041	FUNCTIONS IN: molecular_function unknown; INVOLVED IN: biological_process unknown; CONTAINS InterPro DOMAIN/s: Metal-dependent phosphohydrolase, HD subdomain (InterPro:IPR006674), Ppx/GppA phosphatase (InterPro:IPR003695).	12.16	15.83	11.8	13.22	1.86	26.64	26.77	19.51	24.32	2.89	1.84	1.36	2.52	*
AT1G09200	AT1G09200_at		chr1:2971593-2972199 REVERSE LENGTH=607	Histone superfamily protein	10.67	7.55	43.13	15.16	17.57	4.26	5.03	4.64	4.61	0.93	-3.29	0	-10.45
AT1G09210	AT1G09210_at	CRT1b, AtCRT1b	chr1:2972842-2976750 REVERSE LENGTH=1745	calreticulin 1b	394.52	592.6	361.61	448.26	75.02	110.25	140.41	109.57	119.67	11.53	-3.75	-2.63	-5.05	*
AT1G09220	AT1G09220_at		chr1:2977792-2979466 REVERSE LENGTH=1675	Pentatricopeptide repeat (PPR) superfamily protein	16.27	13.81	17.29	15.83	1.52	16.01	16.07	13.95	15.49	1.46	-1.02	-0.82	-1.28
AT1G09230	AT1G09230_at		chr1:2979520-2982624 REVERSE LENGTH=1507	RNA-binding (RRM/RBD/RNP motifs) family protein	89.93	102.14	67.76	86.83	10.83	104.66	172.42	155.91	144.57	21.18	1.66	1.19	2.28
AT1G09240	AT1G09240_at	NAS3, ATNAS3	chr1:2984881-2986130 FORWARD LENGTH=1250	nicotianamine synthase 3	11.89	16.39	9.67	12.59	2.39	19.74	14.34	13.17	15.7	2.26	1.25	0.85	1.91
AT1G09245	AT1G09245_at		chr1:2986939-2987393 REVERSE LENGTH=455	Plant self-incompatibility protein S1 family	17.26	17.89	17.67	17.62	1.4	20.88	18.13	26.45	21.77	2.8	1.24	0.95	1.57
AT1G09250	AT1G09250_at		chr1:2989378-2990357 FORWARD LENGTH=980	basic helix-loop-helix (bHLH) DNA-binding superfamily protein	27.04	23.25	35.24	28.59	4.21	211.65	163.32	246.47	206.49	25.31	7.22	5.28	10.06	*
AT1G09260	AT1G09260_at		chr1:2993404-2993820 FORWARD LENGTH=417	Chaperone DnaJ-domain superfamily protein	7.1	7.43	12.16	8.84	1.87	7.62	12.66	14.63	11.7	2.47	1.32	0.79	2.22
AT1G09270	AT1G09270_at	IMPA-4	chr1:2994369-2998222 FORWARD LENGTH=2062	importin alpha isoform 4	194.43	211.4	181.27	195.71	10.3	284.79	212.55	221.56	239.8	22.84	1.23	1.01	1.45
AT1G09280	AT1G09280_at		chr1:2998100-3001315 REVERSE LENGTH=1917	CONTAINS InterPro DOMAIN/s: Rhodanese-like (InterPro:IPR001763), Serine hydrolase (InterPro:IPR005645); BEST Arabidopsis thaliana protein match is: Rhodanese/Cell cycle control phosphatase superfamily protein (TAIR:AT2G40760.1); Has 5925 Blast hits to 5912 proteins in 1592 species: Archae - 0; Bacteria - 2946; Metazoa - 156; Fungi - 408; Plants - 229; Viruses - 0; Other Eukaryotes - 2186 (source:…	31.47	33.86	29.02	31.29	2.18	68.57	66.3	49.8	61.28	6.4	1.96	1.58	2.39	*
AT1G09290	AT1G09290_at		chr1:3001517-3003762 REVERSE LENGTH=1259	unknown protein; Has 73 Blast hits to 71 proteins in 26 species: Archae - 0; Bacteria - 0; Metazoa - 5; Fungi - 11; Plants - 54; Viruses - 0; Other Eukaryotes - 3 (source: NCBI BLink).	80.15	78.41	61.85	73.48	6.36	78.05	74	73.34	75.31	3.54	1.02	0.88	1.22
AT1G09300	AT1G09300_at		chr1:3003495-3008213 FORWARD LENGTH=2129	Metallopeptidase M24 family protein	67.38	89.13	55.71	70.78	10.19	59.74	49.38	50.26	53.1	3.66	-1.33	-1	-1.7
AT1G09310	AT1G09310_at		chr1:3009055-3009880 FORWARD LENGTH=826	Protein of unknown function, DUF538	725.99	512.13	617.42	619.28	61.39	227.97	147.44	112.84	161.98	34.39	-3.82	-2.69	-6.01	*
AT1G09320	AT1G09320_at		chr1:3009941-3012363 REVERSE LENGTH=2018	agenet domain-containing protein	30.41	35.83	33	33.05	2.47	40.98	39.27	40.46	40.13	2.65	1.21	1.03	1.43
AT1G09330	AT1G09330_at		chr1:3012762-3015091 REVERSE LENGTH=990	unknown protein; FUNCTIONS IN: molecular_function unknown; INVOLVED IN: biological_process unknown; LOCATED IN: integral to membrane; EXPRESSED IN: 24 plant structures; EXPRESSED DURING: 15 growth stages; CONTAINS InterPro DOMAIN/s: Protein of unknown function DUF846, eukaryotic (InterPro:IPR008564); Has 518 Blast hits to 518 proteins in 206 species: Archae - 0; Bacteria - 0; Metazoa - 193; Fungi…	484.63	618.3	518.58	539.82	42.97	460.93	504.56	508.04	490.27	18.15	-1.1	-0.95	-1.26
AT1G09340	AT1G09340_at	CRB, CSP41B, HIP1.3	chr1:3015328-3018234 FORWARD LENGTH=1481	chloroplast RNA binding	935.1	741.94	770.34	815.98	60.18	255.07	261.03	199.98	238.98	20.66	-3.41	-2.84	-4.13	*
AT1G09350	AT1G09350_at	AtGolS3, GolS3	chr1:3019819-3021441 FORWARD LENGTH=1301	galactinol synthase 3	10.23	9.12	6.26	8.35	1.65	9.96	10.09	6.61	8.79	1.63	1.05	0.67	1.69
AT1G09360	AT1G09360_at		chr1:3021802-3022368 FORWARD LENGTH=567	Plant invertase/pectin methylesterase inhibitor superfamily protein	11.16	11.38	13.03	11.7	1.22	15.29	10.41	8.47	11.27	2.3	-1.04	-0.73	-1.61
AT1G09370	AT1G09370_at		chr1:3024896-3025435 FORWARD LENGTH=540	Plant invertase/pectin methylesterase inhibitor superfamily protein	16.18	14.14	16.64	15.54	1.33	16.97	18.79	20.21	18.52	1.4	1.19	0.99	1.44
AT1G09380	AT1G09380_at		chr1:3026135-3029549 REVERSE LENGTH=1568	nodulin MtN21 /EamA-like transporter family protein	8.51	5.5	9.32	7.7	2.09	13.09	7.63	6.11	8.77	2.77	1.14	0.51	2.34
AT1G09390	AT1G09390_at		chr1:3031203-3033582 FORWARD LENGTH=1341	GDSL-like Lipase/Acylhydrolase superfamily protein	47.29	56.84	51.87	51.78	4.46	125.2	204.05	193.99	174.2	25.71	3.36	2.48	4.39	*
AT1G09400	AT1G09400_at		chr1:3033512-3035036 REVERSE LENGTH=1182	FMN-linked oxidoreductases superfamily protein	13.4	18.37	24.07	18.43	3.39	19.28	22.79	23.97	21.81	2.56	1.18	0.84	1.76
AT1G09410	AT1G09410_at		chr1:3035443-3037560 FORWARD LENGTH=2118	pentatricopeptide (PPR) repeat-containing protein	11.1	18.22	15.72	14.93	2.52	23.4	9.45	11.29	14.62	4.54	-1.02	-0.6	-2.16
AT1G09415	AT1G09415_at	NIMIN-3	chr1:3037754-3038408 REVERSE LENGTH=655	NIM1-interacting 3	12.01	15.83	14.95	14.07	1.76	24.64	20.64	21.86	22.42	1.54	1.59	1.27	2.05	*
AT1G09420	AT1G09420_at	G6PD4	chr1:3038462-3041819 REVERSE LENGTH=2160	glucose-6-phosphate dehydrogenase 4	10.42	13.01	9.47	11.07	1.58	76.23	46.37	66.93	63.11	8.89	5.7	4.07	7.99	*
AT1G09421	AT1G09421_at		chr1:3038631-3039326 FORWARD LENGTH=546	other RNA	20.79	22.43	20.84	21.25	1.57	23.74	26.32	30.22	26.7	2.59	1.26	1.02	1.53
AT1G09430	AT1G09430_at	ACLA-3	chr1:3041996-3045402 FORWARD LENGTH=1838	ATP-citrate lyase A-3	120.55	139.07	102.39	120.22	11.8	439.1	373.28	411.51	407.53	19.74	3.39	2.86	4.11	*
AT1G09440	AT1G09440_at		chr1:3045513-3047893 REVERSE LENGTH=1593	Protein kinase superfamily protein	14.03	17.62	16.62	16.08	1.83	16.55	29.15	23.8	23.18	4.29	1.44	0.97	2.02
AT1G09450	AT1G09450_at		chr1:3049024-3053112 FORWARD LENGTH=2096	Protein kinase superfamily protein	14.93	21.79	11.44	15.98	3.28	15.73	13.77	17.94	15.82	1.58	-1.01	-0.65	-1.42
AT1G09460	AT1G09460_at		chr1:3053901-3055360 FORWARD LENGTH=1263	Carbohydrate-binding X8 domain superfamily protein	41.22	38.83	45.91	42.35	3.32	195.73	211.28	314.73	240.58	37.57	5.68	4.13	7.43	*
AT1G09470	AT1G09470_at		chr1:3055236-3057443 REVERSE LENGTH=1394	unknown protein; FUNCTIONS IN: molecular_function unknown; BEST Arabidopsis thaliana protein match is: unknown protein (TAIR:AT5G26770.1).	13.62	15.4	12.63	13.93	1.44	11.43	16.89	13.74	14.03	2.14	1.01	0.73	1.35
AT1G09480	AT1G09480_at		chr1:3057975-3060661 FORWARD LENGTH=1110	NAD(P)-binding Rossmann-fold superfamily protein	10.95	21.57	15.49	15.87	3.55	9.54	15.11	13.7	12.74	2.56	-1.25	-0.73	-2.07
AT1G09483	AT1G09483_at		chr1:3060992-3061729 REVERSE LENGTH=339	unknown protein; BEST Arabidopsis thaliana protein match is: unknown protein (TAIR:AT1G09470.1); Has 48 Blast hits to 48 proteins in 9 species: Archae - 0; Bacteria - 0; Metazoa - 0; Fungi - 0; Plants - 48; Viruses - 0; Other Eukaryotes - 0 (source: NCBI BLink).	7.43	5.74	5.13	6.43	1.51	4.8	2.06	4.3	3.55	1.11	-1.81	-0.96	-3.96
AT1G09490	AT1G09490_at		chr1:3064124-3065937 FORWARD LENGTH=1139	NAD(P)-binding Rossmann-fold superfamily protein	33.62	23.85	44.6	34.13	6.27	36.46	37.6	27.05	33.88	4.44	-1.01	-0.67	-1.44
AT1G09500	AT1G09500_at		chr1:3066699-3068598 FORWARD LENGTH=1616	NAD(P)-binding Rossmann-fold superfamily protein	6.74	11.15	8.54	8.78	1.48	10.08	8.11	6.43	8.14	1.28	-1.08	-0.72	-1.58
AT1G09510	AT1G09510_at		chr1:3069385-3070910 FORWARD LENGTH=1078	NAD(P)-binding Rossmann-fold superfamily protein	15.46	13.63	11.19	13.7	1.75	13.7	11.56	10.72	11.85	1.66	-1.16	-0.84	-1.6
AT1G09520	AT1G09520_at		chr1:3070946-3072050 REVERSE LENGTH=1105	LOCATED IN: chloroplast; EXPRESSED IN: 21 plant structures; EXPRESSED DURING: 12 growth stages; CONTAINS InterPro DOMAIN/s: Zinc finger, PHD-type, conserved site (InterPro:IPR019786); BEST Arabidopsis thaliana protein match is: PHD finger family protein (TAIR:AT3G17460.1); Has 56 Blast hits to 56 proteins in 17 species: Archae - 0; Bacteria - 2; Metazoa - 0; Fungi - 4; Plants - 46; Viruses - 0; O…	133.66	133.05	129.19	132	3.33	94.54	124.06	136.5	118.28	13.11	-1.12	-0.94	-1.37
AT1G09530	AT1G09530_at	PIF3, POC1, PAP3	chr1:3076582-3079539 FORWARD LENGTH=1957	phytochrome interacting factor 3	64.78	76.5	55.74	65.05	7.73	79.21	95.83	83.17	86.4	6.32	1.33	1.07	1.7
AT1G09540	AT1G09540_at	MYB61, ATMYB61	chr1:3086159-3087912 FORWARD LENGTH=1498	myb domain protein 61	8.71	9.89	8.34	8.9	0.86	12.23	7.83	19.4	13.04	3.5	1.47	0.81	2.2
AT1G09550	AT1G09550_at		chr1:3089733-3092327 REVERSE LENGTH=1240	Pectinacetylesterase family protein	14.61	17	22.5	17.9	2.66	10.68	16.33	13.03	13.35	1.93	-1.34	-0.94	-1.9
AT1G09560	AT1G09560_at	GLP5	chr1:3093839-3094864 FORWARD LENGTH=942	germin-like protein 5	243.74	424.11	233.81	300.29	63.12	511.38	707.91	836.15	684.93	95.43	2.28	1.54	3.65	*
AT1G09570	AT1G09570_at	PHYA, FHY2, FRE1, HY8	chr1:3095256-3100357 REVERSE LENGTH=3738	phytochrome A	42.06	27.43	29.1	32.82	5.12	136.77	149.54	127.93	137.9	8.34	4.2	3.26	5.73	*
AT1G09575	AT1G09575_at		chr1:3101671-3102925 REVERSE LENGTH=1152	Protein of unknown function (DUF607)	11.25	6.48	13.44	10.32	2.22	17.8	23.45	34.99	25.39	5.35	2.46	1.46	4.16	*
AT1G09580	AT1G09580_at		chr1:3104588-3106290 FORWARD LENGTH=921	emp24/gp25L/p24 family/GOLD family protein	97.14	99.08	92.37	95.76	4.14	43.13	46.36	59.2	50.01	6.06	-1.91	-1.57	-2.42	*
AT1G09590	AT1G09590_at		chr1:3106502-3107772 FORWARD LENGTH=708	Translation protein SH3-like family protein	48	41.55	29.33	39.58	5.86	19.05	16.96	16.02	17.05	3.27	-2.32	-1.57	-3.59	*
AT1G09600	AT1G09600_at		chr1:3108617-3111318 FORWARD LENGTH=2145	Protein kinase superfamily protein	14.47	12.98	13.23	13.52	1.33	18	12.67	11.68	14.16	2.36	1.05	0.74	1.42
AT1G09610	AT1G09610_at		chr1:3111694-3112873 FORWARD LENGTH=1180	Protein of unknown function (DUF579)	5.89	6.65	9.91	7.45	1.49	9.62	6.85	11.93	9.45	1.6	1.27	0.82	2.02
AT1G09620	AT1G09620_at		chr1:3112778-3116699 REVERSE LENGTH=3720	ATP binding;leucine-tRNA ligases;aminoacyl-tRNA ligases;nucleotide binding;ATP binding;aminoacyl-tRNA ligases	365.98	353.81	356.63	359.39	9.84	269.87	304.79	250.35	275.21	18.33	-1.31	-1.17	-1.48
AT1G09625	AT1G09625_at		chr1:3117137-3117567 REVERSE LENGTH=431	unknown protein; LOCATED IN: endomembrane system; Has 4 Blast hits to 4 proteins in 2 species: Archae - 0; Bacteria - 0; Metazoa - 0; Fungi - 0; Plants - 4; Viruses - 0; Other Eukaryotes - 0 (source: NCBI BLink).	10.96	11.26	10.12	10.72	0.99	10.97	16.34	9.24	12.18	2.47	1.14	0.74	1.59
AT1G09630	AT1G09630_at	ATRAB11C, ATRABA2A, ATRAB-A2A, RAB-A2A, RAB11c	chr1:3118203-3119708 REVERSE LENGTH=938	RAB GTPase 11C	23.83	23.87	28.7	25.3	2.16	25.41	23.54	21.47	23.18	1.99	-1.09	-0.89	-1.33
AT1G09640	AT1G09640_at		chr1:3119878-3122526 FORWARD LENGTH=1795	Translation elongation factor EF1B, gamma chain	724.25	627.87	533.35	636.61	63.95	494.65	595.77	554.68	549.23	35.43	-1.16	-0.94	-1.4
AT1G09645	AT1G09645_at		chr1:3122956-3124578 FORWARD LENGTH=751	unknown protein; BEST Arabidopsis thaliana protein match is: unknown protein (TAIR:AT1G57765.1); Has 35333 Blast hits to 34131 proteins in 2444 species: Archae - 798; Bacteria - 22429; Metazoa - 974; Fungi - 991; Plants - 531; Viruses - 0; Other Eukaryotes - 9610 (source: NCBI BLink).	114.41	128.63	136.55	126.27	7.86	182.21	203.45	182.05	189.32	8.25	1.5	1.33	1.7	*
AT1G09650	AT1G09650_at		chr1:3125807-3127284 FORWARD LENGTH=1478	F-box and associated interaction domains-containing protein	16.9	12.02	8.51	12.45	2.51	14.21	11.51	10.49	12.16	1.41	-1.02	-0.66	-1.46
AT1G09660	AT1G09660_at		chr1:3127771-3131094 REVERSE LENGTH=1387	RNA-binding KH domain-containing protein	264.83	257.84	268.09	263.86	6.09	192.55	191.58	211.05	198.57	7.42	-1.33	-1.24	-1.43	*
AT1G09665	AT1G09665_at		chr1:3133095-3133674 FORWARD LENGTH=498	Toll-Interleukin-Resistance (TIR) domain family protein	17.82	17.56	13.92	16.3	1.64	21.16	21.91	18.66	20.34	1.66	1.25	1.01	1.55
AT1G09680	AT1G09680_at		chr1:3134107-3135930 REVERSE LENGTH=1824	Pentatricopeptide repeat (PPR) superfamily protein	22.46	23.73	19.03	21.69	1.8	24.43	17.83	27.96	23.24	3.5	1.07	0.78	1.4
AT1G09690	AT1G09690_at		chr1:3136188-3137475 REVERSE LENGTH=759	Translation protein SH3-like family protein	317.2	298.54	332.62	315.77	13.29	142.87	168.06	152.53	154.29	9.49	-2.05	-1.81	-2.32	*
AT1G09700	AT1G09700_at	HYL1, DRB1	chr1:3137767-3140353 REVERSE LENGTH=1688	dsRNA-binding domain-like superfamily protein	125.65	125.54	82.82	111.34	14.63	103.72	91.31	75.88	90.16	8.56	-1.23	-0.93	-1.6
AT1G09710	AT1G09710_at		chr1:3140868-3144262 FORWARD LENGTH=2154	Homeodomain-like superfamily protein	44.4	42.17	35.39	40.71	3.37	49.94	47.47	42.32	46.55	2.78	1.14	0.97	1.36
AT1G09720	AT1G09720_at		chr1:3144438-3147303 REVERSE LENGTH=2787	Kinase interacting (KIP1-like) family protein	16.97	20.8	18.82	18.41	2.51	23.35	23.66	16.66	20.97	3.22	1.14	0.8	1.6
AT1G09730	AT1G09730_at		chr1:3147667-3154380 REVERSE LENGTH=3386	Cysteine proteinases superfamily protein	71.51	67.27	45.96	61.53	8.19	100.27	90.5	71.14	87.06	8.96	1.41	1.08	1.89
AT1G09740	AT1G09740_at		chr1:3154532-3156275 FORWARD LENGTH=843	Adenine nucleotide alpha hydrolases-like superfamily protein	30.46	37.98	37.05	35.04	3.15	57.54	75.04	62.74	65.18	6.02	1.86	1.5	2.3	*
AT1G09750	AT1G09750_at		chr1:3157501-3159148 FORWARD LENGTH=1578	Eukaryotic aspartyl protease family protein	113.47	54.28	157.92	108.46	30.07	43.09	74.44	98.25	71.81	16.63	-1.51	-0.76	-2.77
AT1G09760	AT1G09760_at	U2A'	chr1:3159125-3161692 REVERSE LENGTH=1190	U2 small nuclear ribonucleoprotein A	149.62	145.72	133.8	142.79	6.51	130.49	83.19	109.66	107.71	13.8	-1.33	-1.08	-1.7
AT1G09770	AT1G09770_at	ATCDC5, CDC5, ATMYBCDC5	chr1:3161841-3165360 FORWARD LENGTH=2934	cell division cycle 5	82	91.39	57.89	77.01	10.63	155.2	134.13	91.16	126.76	19.09	1.65	1.16	2.31
AT1G09780	AT1G09780_at		chr1:3165370-3167869 REVERSE LENGTH=1911	Phosphoglycerate mutase, 2,3-bisphosphoglycerate-independent	261.61	535.5	244.42	347.15	95.22	183.38	190.47	137.18	170.59	17.44	-2.03	-1.1	-3.09
AT1G09790	AT1G09790_at	COBL6	chr1:3168482-3170819 REVERSE LENGTH=1451	COBRA-like protein 6 precursor	17.66	20.12	10.48	16.23	3.06	45.93	27.06	25.24	32.75	6.6	2.02	1.25	3.22	*
AT1G09794	AT1G09794_at		chr1:3172108-3173463 FORWARD LENGTH=422	Cox19 family protein (CHCH motif)	37.66	53.67	43.33	44.72	5.3	36.13	39.48	47.86	41.09	4.35	-1.09	-0.83	-1.41
AT1G09795	AT1G09795_at	ATATP-PRT2, HISN1B, ATP-PRT2	chr1:3173534-3176910 FORWARD LENGTH=1516	ATP phosphoribosyl transferase 2	605.34	605.8	621.83	612.51	18.93	408.56	439.18	356.85	401.97	26.05	-1.52	-1.36	-1.72	*
AT1G09800	AT1G09800_at		chr1:3176883-3180421 REVERSE LENGTH=1442	Pseudouridine synthase family protein	36.39	35.73	34.39	35.57	1.6	42.76	27.48	19.11	29.6	7.08	-1.2	-0.85	-1.99
AT1G09810	AT1G09810_at	ECT11	chr1:3180936-3184224 REVERSE LENGTH=1775	evolutionarily conserved C-terminal region 11	105.49	91.83	75.8	91.19	8.96	79.01	81.95	73.62	78.4	3.97	-1.16	-0.96	-1.38
AT1G09812	AT1G09812_at		chr1:3187817-3188580 FORWARD LENGTH=387	unknown protein; BEST Arabidopsis thaliana protein match is: unknown protein (TAIR:AT1G58007.2); Has 93 Blast hits to 93 proteins in 13 species: Archae - 0; Bacteria - 0; Metazoa - 0; Fungi - 0; Plants - 93; Viruses - 0; Other Eukaryotes - 0 (source: NCBI BLink).	40.83	38.3	31.54	37.05	3.31	32.1	26.87	35.47	31.42	3	-1.18	-0.95	-1.47
AT1G09815	AT1G09815_at	POLD4	chr1:3189369-3190242 FORWARD LENGTH=658	polymerase delta 4	77.53	83.54	72.82	77.81	4.34	75.22	65.36	70.11	69.87	3.82	-1.11	-0.98	-1.27
AT1G09820	AT1G09820_at		chr1:3190288-3192414 REVERSE LENGTH=2127	Pentatricopeptide repeat (PPR-like) superfamily protein	34.06	36.87	24.55	31.74	4.21	17.99	18.79	12.93	16.73	2.75	-1.9	-1.35	-2.75	*
AT1G09830	AT1G09830_at		chr1:3192681-3195025 REVERSE LENGTH=1790	Glycinamide ribonucleotide (GAR) synthetase	147.04	134.77	170.36	150.55	10.97	66.63	82.08	76.96	75.37	6.27	-2	-1.67	-2.4	*
AT1G09840	AT1G09840_at	ATSK41, SK41	chr1:3195824-3199969 REVERSE LENGTH=2001	shaggy-like protein kinase 41	110.83	130.53	83.56	108.29	14.03	137.1	146.47	94.66	125.99	16.43	1.16	0.85	1.58
AT1G09850	AT1G09850_at	XBCP3	chr1:3201799-3204150 FORWARD LENGTH=1638	xylem bark cysteine peptidase 3	522.73	525.89	498.67	515.41	10.65	289.46	325.85	270.73	295.44	17.76	-1.74	-1.58	-1.95	*
AT1G09860	AT1G09860_at	ATPUP16, PUP16	chr1:3204016-3205309 REVERSE LENGTH=1294	purine permease 16	25.1	23.16	34.01	27.41	3.47	38.37	37.65	20.95	32.33	5.8	1.18	0.79	1.67
AT1G09870	AT1G09870_at		chr1:3205741-3208598 FORWARD LENGTH=1694	histidine acid phosphatase family protein	121.16	151.2	104.61	125.61	14.31	116.42	133.48	123.48	124.69	6.48	-1.01	-0.81	-1.22
AT1G09880	AT1G09880_at		chr1:3208828-3211653 REVERSE LENGTH=1896	Rhamnogalacturonate lyase family protein	35.08	13.65	29.92	26.28	6.41	34.79	30.09	31.65	32.33	1.62	1.23	0.87	2.07
AT1G09890	AT1G09890_at		chr1:3214237-3217538 REVERSE LENGTH=1899	Rhamnogalacturonate lyase family protein	19.52	20.36	13.42	17.7	2.46	22.68	17.98	7.67	16.01	4.61	-1.11	-0.69	-2.16
AT1G09900	AT1G09900_at		chr1:3218133-3219929 FORWARD LENGTH=1797	Pentatricopeptide repeat (PPR-like) superfamily protein	92.42	99.72	88.5	93.58	4.65	78.4	67.65	51.05	65.56	8.22	-1.43	-1.16	-1.82
AT1G09910	AT1G09910_at		chr1:3220035-3224541 REVERSE LENGTH=2234	Rhamnogalacturonate lyase family protein	43.14	54.15	43.43	46.64	4.81	116.47	112.63	107.3	111.93	4.78	2.4	2.02	2.92	*
AT1G09920	AT1G09920_at		chr1:3224684-3227070 REVERSE LENGTH=968	TRAF-type zinc finger-related	177.9	199.95	160.66	179.47	12.52	233.8	244.61	205.98	227.98	13.32	1.27	1.1	1.48
AT1G09930	AT1G09930_at	ATOPT2, OPT2	chr1:3227490-3230043 REVERSE LENGTH=2205	oligopeptide transporter 2	21.56	26.93	16.42	21.61	3.45	31.99	42.34	17.23	30.31	7.75	1.4	0.78	2.23
AT1G09932	AT1G09932_at		chr1:3230450-3233109 REVERSE LENGTH=1131	Phosphoglycerate mutase family protein	32.43	72.93	26.67	44.02	14.8	26.32	47.51	18.8	30.76	8.96	-1.43	-0.59	-3.12
AT1G09935	AT1G09935_at		chr1:3234060-3235530 REVERSE LENGTH=696	Phosphoglycerate mutase family protein	10.14	9.3	10.88	10.15	0.86	11.33	7.66	10.32	9.79	1.32	-1.04	-0.81	-1.37
AT1G09940	AT1G09940_at	HEMA2	chr1:3236995-3239554 REVERSE LENGTH=2114	Glutamyl-tRNA reductase family protein	18.78	21.75	17.79	19.59	1.91	38.04	23.68	30.63	30.67	4.38	1.57	1.15	2.06
AT1G09950	AT1G09950_at	RAS1	chr1:3240606-3241632 REVERSE LENGTH=1027	RESPONSE TO ABA AND SALT 1	23.2	27.66	21.08	24.17	2.2	33.88	20.37	25.06	26.41	3.96	1.09	0.8	1.44
AT1G09960	AT1G09960_at	SUT4, ATSUT4, SUC4, ATSUC4	chr1:3244213-3247200 FORWARD LENGTH=1974	sucrose transporter 4	23.71	19.82	20.13	21.3	1.68	23.23	23.37	21.74	22.76	1.69	1.07	0.89	1.28
AT1G09970	AT1G09970_at	LRR XI-23, RLK7	chr1:3252240-3255693 FORWARD LENGTH=3364	Leucine-rich receptor-like protein kinase family protein	257.25	283.54	124.22	221.55	49.85	190.47	294.03	214.05	232.82	32.3	1.05	0.7	1.74
AT1G09980	AT1G09980_at		chr1:3256245-3261614 REVERSE LENGTH=3156	Putative serine esterase family protein	67.95	78.66	57.74	68.1	7.05	74.92	78.96	52.31	68.53	9.18	1.01	0.75	1.32
AT1G09995	AT1G09995_at		chr1:3262265-3263612 REVERSE LENGTH=724	DNA repair DEAD helicase RAD3/XP-D subfamily protein	193.63	203.75	215.96	204.83	10.43	189.33	209.04	231.61	209.76	14.81	1.02	0.88	1.18
AT1G10000	AT1G10000_at		chr1:3263877-3264788 REVERSE LENGTH=912	Ribonuclease H-like superfamily protein	16.43	22.98	16.08	18.52	2.63	23.08	22.23	25.52	23.76	1.79	1.28	1	1.71
AT1G10010	AT1G10010_at	AAP8, ATAAP8	chr1:3265976-3268726 FORWARD LENGTH=1428	amino acid permease 8	14.67	14.23	15.13	14.64	1.01	16	14.95	14.67	15.3	1.17	1.05	0.88	1.24
AT1G10020	AT1G10020_at		chr1:3269604-3271987 REVERSE LENGTH=1976	Protein of unknown function (DUF1005)	101.54	103.2	108.09	104.22	4.47	252.79	287.93	341.61	294.45	27.11	2.83	2.37	3.31	*
AT1G10030	AT1G10030_at	ERG28	chr1:3273825-3275837 FORWARD LENGTH=743	homolog of yeast ergosterol28	144.79	131.91	200.82	159.09	21.36	136.58	148.29	178.38	154.3	13.26	-1.03	-0.78	-1.33
AT1G10040	AT1G10040_at		chr1:3275891-3278697 REVERSE LENGTH=1689	alpha/beta-Hydrolases superfamily protein	12.75	13.7	10.71	12.55	1.24	12.64	11.76	19.16	14.36	2.64	1.14	0.78	1.57
AT1G10050	AT1G10050_at		chr1:3279270-3283482 FORWARD LENGTH=3230	glycosyl hydrolase family 10 protein / carbohydrate-binding domain-containing protein	37.96	56.75	35.04	43.26	7.17	38.39	36.96	26.68	33.96	4.25	-1.27	-0.88	-1.78
AT1G10060	AT1G10060_at	ATBCAT-1, BCAT-1	chr1:3284239-3287107 FORWARD LENGTH=1590	branched-chain amino acid transaminase 1	59.86	66.31	63.23	62.82	3.9	68.1	83.09	127.37	92.7	18.43	1.48	0.98	2
AT1G10070	AT1G10070_at	ATBCAT-2, BCAT-2	chr1:3288087-3290471 FORWARD LENGTH=1558	branched-chain amino acid transaminase 2	23.26	64.75	19.52	35.69	14.91	697.6	551.88	1017.7	755.77	137.64	21.17	11.2	69.05	*
AT1G10090	AT1G10090_at		chr1:3290311-3296198 REVERSE LENGTH=2910	Early-responsive to dehydration stress protein (ERD4)	237.48	187.44	223.32	215.89	16.31	298.65	232.56	191.67	240.77	31.45	1.12	0.85	1.41
AT1G10095	AT1G10095_at		chr1:3297324-3300443 REVERSE LENGTH=1507	Protein prenylyltransferase superfamily protein	21	28.84	21.7	23.84	2.95	34.35	34.81	32.6	34.02	1.8	1.43	1.16	1.82
AT1G10100	AT1G10100_at		chr1:3300697-3301489 REVERSE LENGTH=489	unknown protein; Has 9 Blast hits to 9 proteins in 2 species: Archae - 0; Bacteria - 0; Metazoa - 0; Fungi - 0; Plants - 9; Viruses - 0; Other Eukaryotes - 0 (source: NCBI BLink).	15.27	20.73	12.96	16.52	3.19	25.69	17.1	19.84	20.6	2.88	1.25	0.85	1.92
AT1G10110	AT1G10110_at		chr1:3302742-3304092 FORWARD LENGTH=1351	F-box family protein	9.55	8.37	16.51	11.36	2.81	13.82	9.27	5.82	9.41	2.61	-1.21	-0.64	-2.41
AT1G10120	AT1G10120_at		chr1:3304039-3306824 REVERSE LENGTH=2130	basic helix-loop-helix (bHLH) DNA-binding superfamily protein	189.19	167.37	148.57	167.69	12.93	322.68	320.37	315.46	319.72	9.22	1.91	1.68	2.2	*
AT1G10130	AT1G10130_at	ECA3, ATECA3	chr1:3310930-3322213 FORWARD LENGTH=3478	endoplasmic reticulum-type calcium-transporting ATPase 3	123.78	161.59	110.57	132.02	15.9	115.2	123.73	108.17	115.65	6.47	-1.14	-0.9	-1.4
AT1G10140	AT1G10140_at		chr1:3322802-3323548 REVERSE LENGTH=747	Uncharacterised conserved protein UCP031279	14.22	15.2	18.29	15.86	2.7	85.46	138.94	229.54	151.18	42.54	9.53	4.91	15.77	*
AT1G10150	AT1G10150_at		chr1:3325824-3327614 FORWARD LENGTH=1791	Carbohydrate-binding protein	16.81	12.51	16.32	14.98	2.03	43	40.36	43.8	42.48	2.53	2.84	2.26	3.71	*
AT1G10155	AT1G10155_at	ATPP2-A10, PP2-A10	chr1:3327637-3328448 REVERSE LENGTH=555	phloem protein 2-A10	6.65	7.35	67.21	26.91	20.26	19.54	11.61	9.13	12.92	4.67	-2.08	0	-6.96
AT1G10170	AT1G10170_at	ATNFXL1, NFXL1	chr1:3333595-3337491 REVERSE LENGTH=3897	NF-X-like 1	68.42	63.34	49.78	60.25	6.16	83.42	80.65	66.47	76.74	5.67	1.27	1.04	1.58
AT1G10180	AT1G10180_at		chr1:3338303-3341608 REVERSE LENGTH=2502	BEST Arabidopsis thaliana protein match is: exocyst complex component 84B (TAIR:AT5G49830.1); Has 132 Blast hits to 132 proteins in 25 species: Archae - 0; Bacteria - 0; Metazoa - 7; Fungi - 0; Plants - 117; Viruses - 0; Other Eukaryotes - 8 (source: NCBI BLink).	57.73	51.53	36.77	48.62	6.72	77.36	61.43	45.91	61.43	9.39	1.26	0.89	1.78
AT1G10190	AT1G10190_at		chr1:3343686-3345632 REVERSE LENGTH=1311	Protein of Unknown Function (DUF239)	17.19	11.65	8.45	12.56	2.65	15.98	21.24	19.05	18.77	1.79	1.49	1.06	2.34
AT1G10200	AT1G10200_at	WLIM1	chr1:3346390-3347885 REVERSE LENGTH=982	GATA type zinc finger transcription factor family protein	342.41	363.93	387.8	363.51	15.41	376.25	292.27	325.88	331.21	24.55	-1.1	-0.96	-1.27
AT1G10210	AT1G10210_at	ATMPK1, MPK1	chr1:3349219-3351180 FORWARD LENGTH=1631	mitogen-activated protein kinase 1	26.52	33.31	29.25	29.37	2.87	51.24	49.82	66.78	55.93	6.48	1.9	1.47	2.44	*
AT1G10220	AT1G10220_at		chr1:3352159-3354690 FORWARD LENGTH=804	BEST Arabidopsis thaliana protein match is: ZCF37 (TAIR:AT1G59590.1); Has 43 Blast hits to 43 proteins in 15 species: Archae - 0; Bacteria - 2; Metazoa - 7; Fungi - 0; Plants - 27; Viruses - 0; Other Eukaryotes - 7 (source: NCBI BLink).	19.01	14.82	23.44	19.38	3.6	56.97	55.76	156.91	89.86	33.63	4.64	1.73	8.49	*
AT1G10230	AT1G10230_at	ASK18, SK18	chr1:3355571-3356359 FORWARD LENGTH=789	SKP1-like 18	50.79	28.92	47.42	42.26	6.87	24.89	21.65	21.6	22.4	1.98	-1.89	-1.35	-2.51	*
AT1G10240	AT1G10240_at	FRS11	chr1:3356680-3359838 REVERSE LENGTH=2295	FAR1-related sequence 11	51.05	45.23	39.08	45.3	3.65	55.07	44.91	37.94	46.22	5.27	1.02	0.8	1.28
AT1G10250	AT1G10250_at		chr1:3360087-3360508 REVERSE LENGTH=330	BEST Arabidopsis thaliana protein match is: SIN3-like 6 (TAIR:AT1G10450.1); Has 310 Blast hits to 310 proteins in 86 species: Archae - 0; Bacteria - 0; Metazoa - 174; Fungi - 23; Plants - 97; Viruses - 0; Other Eukaryotes - 16 (source: NCBI BLink).	3.71	5.19	1.68	3.75	1.3	8.25	3.69	8.03	6.61	1.53	1.76	0.92	4.31
AT1G10270	AT1G10270_at	GRP23	chr1:3363504-3366488 FORWARD LENGTH=2985	glutamine-rich protein 23	130.28	152.62	73.99	118.94	23.8	55.98	66.96	49.65	57.6	5.76	-2.07	-1.35	-2.89	*
AT1G10280	AT1G10280_at		chr1:3366493-3369095 REVERSE LENGTH=1897	Core-2/I-branching beta-1,6-N-acetylglucosaminyltransferase family protein	111.31	105.28	95.63	104.21	5.19	75.42	70.16	73.99	73.08	2.9	-1.43	-1.28	-1.58	*
AT1G10290	AT1G10290_at	ADL6, DRP2A	chr1:3370558-3377463 FORWARD LENGTH=3304	dynamin-like protein 6	297.27	353.89	242.03	297.44	33.61	250.38	272.55	219.09	247.09	18.02	-1.2	-0.95	-1.49
AT1G10300	AT1G10300_at		chr1:3378142-3380226 FORWARD LENGTH=2064	Nucleolar GTP-binding protein	19.64	22.14	13.62	18.46	2.7	29.32	21.72	33.39	28.02	3.57	1.52	1.1	2.12
AT1G10310	AT1G10310_at		chr1:3381601-3383914 REVERSE LENGTH=901	NAD(P)-binding Rossmann-fold superfamily protein	140.78	183.15	135.81	153.19	15.94	109.89	129.83	90.76	110.1	12.32	-1.39	-1.08	-1.8
AT1G10320	AT1G10320_at		chr1:3384164-3388373 REVERSE LENGTH=2274	Zinc finger C-x8-C-x5-C-x3-H type family protein	35.75	28.98	30.98	31.71	2.85	57.77	41.41	39.06	45.81	6.19	1.44	1.09	1.87
AT1G10330	AT1G10330_at		chr1:3388747-3390150 FORWARD LENGTH=1404	Tetratricopeptide repeat (TPR)-like superfamily protein	17.13	13.56	17.32	15.85	1.82	11.82	12.4	13.71	12.69	1.44	-1.25	-0.95	-1.63
AT1G10340	AT1G10340_at		chr1:3390322-3392524 REVERSE LENGTH=1921	Ankyrin repeat family protein	32.16	43.45	27.57	34.42	5.01	53.47	100.43	94.24	82.75	15.09	2.4	1.59	3.51	*
AT1G10350	AT1G10350_at		chr1:3393407-3395055 REVERSE LENGTH=1433	DNAJ heat shock family protein	60.15	46.65	52.37	53.1	4.43	45.1	56.03	58.83	53.55	5.02	1.01	0.82	1.24
AT1G10360	AT1G10360_at	ATGSTU18, GST29, GSTU18	chr1:3395558-3396849 REVERSE LENGTH=907	glutathione S-transferase TAU 18	261.65	128.36	418.85	269.71	83.61	58.4	49.76	74.17	60.64	7.43	-4.45	-2.14	-7.13	*
AT1G10370	AT1G10370_at	GST30, ATGSTU17, GST30B, ERD9	chr1:3397081-3398358 REVERSE LENGTH=962	Glutathione S-transferase family protein	63.18	87.19	60.51	70.05	9.11	41.37	35.25	35.94	37.39	3.02	-1.87	-1.43	-2.38	*
AT1G10380	AT1G10380_at		chr1:3400606-3402324 FORWARD LENGTH=1232	Putative membrane lipoprotein	75.88	50.26	70.69	65.73	7.85	68.55	75.99	69.54	71.83	4.63	1.09	0.88	1.39
AT1G10385	AT1G10385_at		chr1:3403224-3405856 FORWARD LENGTH=2265	Vps51/Vps67 family (components of vesicular transport) protein	13.7	16.15	13.04	14.28	1.47	12.92	16.63	17.65	15.49	2.07	1.09	0.81	1.42
AT1G10390	AT1G10390_at		chr1:3407024-3412838 REVERSE LENGTH=3672	Nucleoporin autopeptidase	464.64	454.01	322.08	412.96	47.2	414.75	517.44	453.88	462.47	32.86	1.12	0.91	1.42
AT1G10400	AT1G10400_at		chr1:3414852-3416358 REVERSE LENGTH=1421	UDP-Glycosyltransferase superfamily protein	14.56	11.79	16.55	14.53	1.63	13.42	9.34	13.91	12.21	1.68	-1.19	-0.89	-1.62
AT1G10410	AT1G10410_at		chr1:3416680-3419639 REVERSE LENGTH=1995	Protein of unknown function (DUF1336)	248.87	294.38	196.7	246.39	29.37	205.66	206.82	183.31	198.84	9.69	-1.24	-0.98	-1.51
AT1G10417	AT1G10417_at		chr1:3424186-3427457 REVERSE LENGTH=1641	Encodes protein with unknown function whose expression is repressed by inoculation with Agrobacterium tumerifaciens.	14.68	15.42	9.32	13.13	2.1	15.09	16.7	9.54	13.73	2.39	1.05	0.7	1.55
AT1G10430	AT1G10430_at	PP2A-2	chr1:3428478-3430633 REVERSE LENGTH=1344	protein phosphatase 2A-2	114.57	141.64	124.37	125.86	10.17	130.99	125.47	114.06	124.07	7.26	-1.01	-0.86	-1.19
AT1G10450	AT1G10450_at	SNL6	chr1:3431780-3438370 FORWARD LENGTH=4024	SIN3-like 6	39.11	24.86	34.65	32.82	4.83	36.23	38.26	25.47	33.3	4.5	1.01	0.73	1.43
AT1G10455	AT1G10455_at		chr1:3438555-3439013 FORWARD LENGTH=459	unknown protein; BEST Arabidopsis thaliana protein match is: unknown protein (TAIR:AT1G51970.1); Has 75 Blast hits to 73 proteins in 5 species: Archae - 0; Bacteria - 0; Metazoa - 0; Fungi - 0; Plants - 75; Viruses - 0; Other Eukaryotes - 0 (source: NCBI BLink).	8.22	11.84	7.18	9.07	1.73	18.44	25.04	15.05	19.53	3.19	2.15	1.42	3.35	*
AT1G10460	AT1G10460_at	GLP7	chr1:3439322-3440320 REVERSE LENGTH=999	germin-like protein 7	19.01	16.24	17.95	17.78	1.32	18.39	18.07	17.28	17.81	1.44	1	0.83	1.2
AT1G10470	AT1G10470_at	ARR4, MEE7, ATRR1, IBC7	chr1:3442327-3443957 REVERSE LENGTH=1275	response regulator 4	221.72	146.53	392.16	252.77	73.15	252.42	399.44	552.46	401.44	87.34	1.59	0.88	3.23
AT1G10480	AT1G10480_at	ZFP5	chr1:3449691-3451226 FORWARD LENGTH=1536	zinc finger protein 5	20.88	24.83	17.15	20.84	2.77	28.16	18.95	25.98	24.24	3.01	1.16	0.86	1.58
AT1G10490	AT1G10490_at		chr1:3453228-3460620 FORWARD LENGTH=3843	Domain of unknown function (DUF1726) ;Putative ATPase (DUF699)	55.2	67.93	37.92	53.39	10.06	28.56	20.94	21.54	23.75	3.85	-2.25	-1.45	-3.39	*
AT1G10500	AT1G10500_at	ATCPISCA, CPISCA	chr1:3460000-3461485 REVERSE LENGTH=848	chloroplast-localized ISCA-like protein	361.4	292.58	270.62	307.98	27.72	264.88	365.07	465.07	364.64	58.81	1.18	0.85	1.58
AT1G10510	AT1G10510_at	emb2004	chr1:3461635-3465786 FORWARD LENGTH=2150	RNI-like superfamily protein	56.85	62.02	51.89	56.96	3.77	42.6	51.24	38.56	44.18	4.42	-1.29	-1.06	-1.59
AT1G10520	AT1G10520_at		chr1:3465964-3469248 FORWARD LENGTH=1590	DNA polymerase lambda (POLL)	14.61	21.44	10.08	15.39	3.55	20.43	21.27	20.07	20.49	1.59	1.33	0.94	2.17
AT1G10522	AT1G10522_at		chr1:3469580-3471483 FORWARD LENGTH=991	unknown protein; FUNCTIONS IN: molecular_function unknown; INVOLVED IN: biological_process unknown; LOCATED IN: chloroplast; EXPRESSED IN: 23 plant structures; EXPRESSED DURING: 13 growth stages; Has 24 Blast hits to 24 proteins in 8 species: Archae - 0; Bacteria - 0; Metazoa - 0; Fungi - 0; Plants - 24; Viruses - 0; Other Eukaryotes - 0 (source: NCBI BLink).	84.57	43.64	108.49	78.89	18.91	31.85	27.04	23.15	26.79	3.72	-2.94	-1.72	-4.5	*
AT1G10530	AT1G10530_at		chr1:3471456-3472672 REVERSE LENGTH=996	unknown protein; FUNCTIONS IN: molecular_function unknown; INVOLVED IN: N-terminal protein myristoylation; BEST Arabidopsis thaliana protein match is: unknown protein (TAIR:AT1G60010.1); Has 143 Blast hits to 143 proteins in 14 species: Archae - 0; Bacteria - 0; Metazoa - 0; Fungi - 0; Plants - 143; Viruses - 0; Other Eukaryotes - 0 (source: NCBI BLink).	25.57	34.77	16.55	25.61	5.54	34.47	21.77	30.64	29	3.9	1.13	0.76	1.83
AT1G10540	AT1G10540_at	ATNAT8, NAT8	chr1:3474864-3477927 REVERSE LENGTH=1951	nucleobase-ascorbate transporter 8	20.99	40.13	20.56	27.18	6.86	27.67	38.74	30.26	32.18	4.15	1.18	0.78	2.09
AT1G10550	AT1G10550_at	XTH33, XET	chr1:3479153-3480988 REVERSE LENGTH=1068	xyloglucan:xyloglucosyl transferase 33	23.53	51.59	21.76	32.29	10.33	525.43	399.84	428.8	451.26	37.91	13.98	8.91	29.75	*
AT1G10560	AT1G10560_at	PUB18, ATPUB18	chr1:3484580-3486965 FORWARD LENGTH=2386	plant U-box 18	19.44	20.29	24	21.27	2.53	18.04	23.37	17.29	19.56	2.46	-1.09	-0.82	-1.46
AT1G10570	AT1G10570_at	OTS2, ULP1C	chr1:3487584-3491277 FORWARD LENGTH=1943	Cysteine proteinases superfamily protein	20.04	24.34	18.06	20.81	2.31	25.59	20.29	18.03	21.05	2.59	1.01	0.76	1.33
AT1G10580	AT1G10580_at		chr1:3491281-3493737 REVERSE LENGTH=2073	Transducin/WD40 repeat-like superfamily protein	47.39	42.3	39.73	43.09	2.92	25.83	38.41	26.2	30.15	4.79	-1.43	-1.1	-1.97
AT1G10585	AT1G10585_at		chr1:3493940-3495144 REVERSE LENGTH=761	basic helix-loop-helix (bHLH) DNA-binding superfamily protein	42.18	61.61	41.43	48.39	7.54	87.91	76.36	59.57	74.59	8.65	1.54	1.13	2.17
AT1G10586	AT1G10586_at		chr1:3496928-3499437 REVERSE LENGTH=764	basic helix-loop-helix (bHLH) DNA-binding superfamily protein	11.89	31.95	15.12	19.1	7.03	19.63	16.46	12.64	16.24	3.04	-1.18	-0.45	-2.15
AT1G10588	AT1G10588_at		chr1:3501145-3501901 FORWARD LENGTH=647	Gibberellin-regulated family protein	4.12	4.64	6.01	4.89	0.71	4.27	3.28	6.66	4.71	1.13	-1.04	-0.67	-1.79
AT1G10590	AT1G10590_at		chr1:3502004-3503457 REVERSE LENGTH=837	Nucleic acid-binding, OB-fold-like protein	774.22	993.7	762.1	837.8	83.17	1096.06	918.53	978.48	998.98	55.96	1.19	1	1.45
AT1G10600	AT1G10600_at	AMSH2	chr1:3503704-3505502 FORWARD LENGTH=1016	associated molecule with the SH3 domain of STAM 2	121.95	77.16	117.6	105.53	14.34	160.58	121.95	129.2	137.26	12.06	1.3	1.01	1.73
AT1G10610	AT1G10610_at		chr1:3506186-3509006 FORWARD LENGTH=1857	basic helix-loop-helix (bHLH) DNA-binding superfamily protein	14.01	12.39	14.41	13.59	1.3	31.16	22.88	30.63	28.13	3.06	2.07	1.62	2.62	*
AT1G10620	AT1G10620_at		chr1:3509001-3511975 REVERSE LENGTH=2157	Protein kinase superfamily protein	15.87	13.64	14.89	15.01	1.27	21.86	12.59	13.87	16.07	2.99	1.07	0.73	1.46
AT1G10630	AT1G10630_at	ATARFA1F, ARFA1F	chr1:3512795-3514729 REVERSE LENGTH=1043	ADP-ribosylation factor A1F	69.99	52.53	72.57	65	7.64	34.39	41.96	89.12	47.49	26.16	-1.37	-0.69	-14.58
AT1G10640	AT1G10640_at		chr1:3515365-3517888 REVERSE LENGTH=1793	Pectin lyase-like superfamily protein	11.47	12.57	14.88	12.8	1.38	10.06	10.02	17.41	12.51	2.72	-1.02	-0.71	-1.64
AT1G10650	AT1G10650_at		chr1:3524018-3526346 REVERSE LENGTH=1519	SBP (S-ribonuclease binding protein) family protein	210.73	188.72	135.43	178.04	22.9	87.34	77.77	70.22	78.98	6.22	-2.25	-1.73	-2.86	*
AT1G10652	AT1G10652_at		chr1:3527709-3527831 FORWARD LENGTH=123	unknown protein; LOCATED IN: mitochondrion; Has 30201 Blast hits to 17322 proteins in 780 species: Archae - 12; Bacteria - 1396; Metazoa - 17338; Fungi - 3422; Plants - 5037; Viruses - 0; Other Eukaryotes - 2996 (source: NCBI BLink).	18.03	25.25	21.86	21.59	2.51	24.02	19.31	23.73	22.1	2.07	1.02	0.8	1.32
AT1G10657	AT1G10657_at		chr1:3530467-3531788 FORWARD LENGTH=893	Plant protein 1589 of unknown function	25.98	14.31	27.68	22.61	4.31	10.87	15.57	12.18	12.82	2.07	-1.76	-1.13	-2.66
AT1G10660	AT1G10660_at		chr1:3532428-3535131 FORWARD LENGTH=1570	unknown protein; LOCATED IN: endomembrane system; EXPRESSED IN: 24 plant structures; EXPRESSED DURING: 15 growth stages; BEST Arabidopsis thaliana protein match is: unknown protein (TAIR:AT5G62960.1); Has 155 Blast hits to 154 proteins in 22 species: Archae - 0; Bacteria - 0; Metazoa - 10; Fungi - 4; Plants - 139; Viruses - 0; Other Eukaryotes - 2 (source: NCBI BLink).	241.85	208.48	248.01	232.69	12.88	418.48	366.54	385.33	389.77	16.5	1.68	1.5	1.88	*
AT1G10670	AT1G10670_at	ACLA-1	chr1:3535383-3538281 FORWARD LENGTH=1724	ATP-citrate lyase A-1	261.17	295.96	279.72	278.33	13.5	320.36	279.95	242.45	280.29	23.21	1.01	0.85	1.17
AT1G10680	AT1G10680_at	PGP10	chr1:3538470-3543782 REVERSE LENGTH=3684	P-glycoprotein 10	24.63	36.47	36.92	32.62	4.45	24.73	28.73	30.14	27.98	2.35	-1.17	-0.88	-1.5
AT1G10682	AT1G10682_at		chr1:3544991-3545471 REVERSE LENGTH=481	other RNA	55.26	42.64	73.23	56.97	9.16	96.5	97.85	116.76	103.63	7.64	1.82	1.39	2.52	*
AT1G10690	AT1G10690_at		chr1:3549992-3550632 REVERSE LENGTH=641	unknown protein; BEST Arabidopsis thaliana protein match is: unknown protein (TAIR:AT1G60783.1); Has 59 Blast hits to 59 proteins in 9 species: Archae - 0; Bacteria - 0; Metazoa - 0; Fungi - 0; Plants - 59; Viruses - 0; Other Eukaryotes - 0 (source: NCBI BLink).	70.71	114.8	41.13	75.4	21.89	57.91	115.48	71.07	81.47	17.98	1.08	0.6	2.2
AT1G10700	AT1G10700_at	PRS3	chr1:3554104-3556503 FORWARD LENGTH=1518	phosphoribosyl pyrophosphate (PRPP) synthase 3	40.8	51.82	51.69	47.85	4.56	39.24	48.38	43.31	43.67	4.24	-1.1	-0.87	-1.37
AT1G10710	AT1G10710_at	PHS1	chr1:3558358-3560705 FORWARD LENGTH=1413	poor homologous synapsis 1	12.09	10.75	12.92	11.81	1.07	9.88	15.12	10.07	11.6	1.97	-1.02	-0.76	-1.45
AT1G10717	AT1G10717_at		chr1:3562180-3562554 FORWARD LENGTH=273	Encodes a Maternally expressed gene (MEG) family protein	14.16	22.25	24.12	20.3	3.55	21.59	18.84	33.96	24.62	4.84	1.21	0.76	1.88
AT1G10720	AT1G10720_at		chr1:3562952-3564759 FORWARD LENGTH=1615	BSD domain-containing protein	87.93	101.35	89.06	92.8	5.54	186.02	149.29	169	168.11	10.61	1.81	1.57	2.09	*
AT1G10730	AT1G10730_at		chr1:3565463-3567779 FORWARD LENGTH=1287	Clathrin adaptor complexes medium subunit family protein	17.9	25.99	23.75	22.65	3.21	29.72	35.56	30.16	32.24	3.39	1.42	1.07	1.94
AT1G10740	AT1G10740_at		chr1:3567905-3570838 REVERSE LENGTH=1874	alpha/beta-Hydrolases superfamily protein	111.61	99.94	120.79	109.96	7.5	210.17	259.1	333.1	266.93	37.03	2.43	1.84	3.08	*
AT1G10745	AT1G10745_at		chr1:3572710-3573066 FORWARD LENGTH=249	Maternally expressed gene (MEG) family protein	29.05	37.71	22.03	29.59	5.16	15.64	20.64	24.81	20.46	3.35	-1.45	-0.96	-2.16
AT1G10747	AT1G10747_at		chr1:3574312-3574830 FORWARD LENGTH=446	Maternally expressed gene (MEG) family protein	7.04	5.57	11.63	7.87	2.03	8.24	2.78	3.99	4.98	1.71	-1.58	-0.78	-3.86
AT1G10750	AT1G10750_at		chr1:3574807-3578474 REVERSE LENGTH=1747	Protein of Unknown Function (DUF239)	16.19	14.59	23.77	18.01	3.24	18.48	18.3	20.96	19.2	1.91	1.07	0.78	1.56
AT1G10760	AT1G10760_at	SEX1, SOP1, SOP, GWD1, GWD	chr1:3581034-3590928 REVERSE LENGTH=4670	Pyruvate phosphate dikinase, PEP/pyruvate binding domain	524.6	469.81	306.95	433.43	65.95	76.93	85.34	61.89	74.4	8	-5.83	-4.19	-7.84	*
AT1G10770	AT1G10770_at		chr1:3591633-3592411 REVERSE LENGTH=779	Plant invertase/pectin methylesterase inhibitor superfamily protein	14.88	16.86	8.42	13.52	2.86	25.38	12.17	11.8	16.32	4.56	1.21	0.61	2.13
AT1G10780	AT1G10780_at		chr1:3592746-3595077 REVERSE LENGTH=1470	F-box/RNI-like superfamily protein	17.76	18.75	18.22	18.19	1.11	16.37	14.98	12.33	14.57	1.62	-1.25	-1.02	-1.56
AT1G10790	AT1G10790_at		chr1:3596360-3597847 FORWARD LENGTH=1011	BEST Arabidopsis thaliana protein match is: hydroxyproline-rich glycoprotein family protein (TAIR:AT3G56590.2); Has 78 Blast hits to 78 proteins in 11 species: Archae - 0; Bacteria - 0; Metazoa - 0; Fungi - 0; Plants - 78; Viruses - 0; Other Eukaryotes - 0 (source: NCBI BLink).	27.29	23.32	29.9	26.61	2.42	15.36	18.08	24.58	19.3	3.11	-1.38	-1.04	-1.93
AT1G10800	AT1G10800_at		chr1:3598158-3598591 REVERSE LENGTH=434	unknown protein; FUNCTIONS IN: molecular_function unknown; INVOLVED IN: biological_process unknown; LOCATED IN: endomembrane system; EXPRESSED IN: inflorescence meristem, hypocotyl, root, flower; EXPRESSED DURING: petal differentiation and expansion stage; Has 23 Blast hits to 23 proteins in 9 species: Archae - 0; Bacteria - 0; Metazoa - 0; Fungi - 0; Plants - 22; Viruses - 0; Other Eukaryotes - …	25.56	19.26	15.48	20.1	3.13	17.36	18.68	23.84	19.83	2.24	-1.01	-0.72	-1.38
AT1G10810	AT1G10810_at		chr1:3599271-3600877 FORWARD LENGTH=1253	NAD(P)-linked oxidoreductase superfamily protein	7.02	7.79	8.95	7.89	1.1	12.09	8.3	10.43	10.21	1.41	1.29	0.93	1.8
AT1G10820	AT1G10820_at		chr1:3600910-3605024 REVERSE LENGTH=1573	Protein of unknown function (DUF3755)	114.7	99.89	90.22	101.38	8.31	148.48	98.95	103.8	116.32	16.26	1.15	0.86	1.48
AT1G10830	AT1G10830_at	Z-ISO, Z-ISO1.1	chr1:3605576-3607493 REVERSE LENGTH=1308	15-cis-zeta-carotene isomerase	67.28	49.45	87.02	67.86	10.99	48.97	60.2	63.01	57.48	5.25	-1.18	-0.84	-1.57
AT1G10840	AT1G10840_at	TIF3H1	chr1:3607631-3610386 REVERSE LENGTH=1471	translation initiation factor 3 subunit H1	395.28	386.8	498.57	427.16	36.67	566.88	433.61	461.93	487.56	40.59	1.14	0.94	1.39
AT1G10850	AT1G10850_at		chr1:3611747-3614613 FORWARD LENGTH=2743	Leucine-rich repeat protein kinase family protein	51.79	37.56	44.09	44.46	4.41	29.92	31.48	33.82	31.86	2.46	-1.4	-1.13	-1.71
AT1G10865	AT1G10865_at		chr1:3614539-3616155 REVERSE LENGTH=538	FUNCTIONS IN: molecular_function unknown; INVOLVED IN: biological_process unknown; LOCATED IN: cellular_component unknown; CONTAINS InterPro DOMAIN/s: Cytochrome c oxidase assembly protein PET191, N-terminal (InterPro:IPR018793); Has 241 Blast hits to 241 proteins in 124 species: Archae - 0; Bacteria - 0; Metazoa - 100; Fungi - 94; Plants - 38; Viruses - 0; Other Eukaryotes - 9 (source: NCBI BLin…	91.11	117.77	96.01	101.33	9.56	248.05	252.49	335.76	278.87	28.9	2.75	2.17	3.47	*
AT1G10870	AT1G10870_at	AGD4	chr1:3616610-3623758 REVERSE LENGTH=2769	ARF-GAP domain 4	25.29	28.45	19.81	24.33	3.37	32.15	31.43	24.76	29.32	3.32	1.2	0.9	1.64
AT1G10880	AT1G10880_at		chr1:3624035-3627082 REVERSE LENGTH=2017	Core-2/I-branching beta-1,6-N-acetylglucosaminyltransferase family protein	11.03	12.97	11.62	11.74	1.04	15.96	15.52	14.64	15.34	0.93	1.31	1.1	1.57
AT1G10890	AT1G10890_at		chr1:3627726-3630765 FORWARD LENGTH=1254	unknown protein; FUNCTIONS IN: molecular_function unknown; INVOLVED IN: biological_process unknown; LOCATED IN: chloroplast; EXPRESSED IN: petal, flower, leaf; EXPRESSED DURING: LP.04 four leaves visible, 4 anthesis, petal differentiation and expansion stage; BEST Arabidopsis thaliana protein match is: unknown protein (TAIR:AT5G13340.1); Has 11769 Blast hits to 8435 proteins in 698 species: Archa…	87.28	94.79	74.9	85.39	7.27	120.84	144.39	148.98	139.08	10.58	1.63	1.35	1.97	*
AT1G10900	AT1G10900_at		chr1:3632234-3637141 REVERSE LENGTH=2644	Phosphatidylinositol-4-phosphate 5-kinase family protein	34.34	41.2	31.3	35.8	3.61	32.41	34.37	21.67	29.56	4.31	-1.21	-0.91	-1.66
AT1G10910	AT1G10910_at		chr1:3639878-3644162 FORWARD LENGTH=2213	Pentatricopeptide repeat (PPR) superfamily protein	85.19	75.66	74.21	78.59	4.15	110.12	86.47	83.28	93.42	8.69	1.19	0.99	1.41
AT1G10920	AT1G10920_at	LOV1	chr1:3644420-3647546 REVERSE LENGTH=2798	NB-ARC domain-containing disease resistance protein	20.69	22.5	16.33	19.93	2.54	19.36	19.81	16.67	18.76	1.75	-1.06	-0.81	-1.37
AT1G10930	AT1G10930_at	ATSGS1, RECQ4A, ATRECQ4A	chr1:3647894-3655590 REVERSE LENGTH=3916	DNA helicase (RECQl4A)	20.66	23.49	17.22	20.26	2.39	10.33	18.05	13.16	13.67	2.89	-1.48	-1.02	-2.35
AT1G10940	AT1G10940_at	ASK1, SNRK2-4, SNRK2.4, SRK2A	chr1:3655777-3658578 REVERSE LENGTH=1773	Protein kinase superfamily protein	18.25	13.83	20.79	17.64	2.3	20.01	36.07	32.25	29.32	5.28	1.66	1.11	2.37
AT1G10950	AT1G10950_at	TMN1, AtTMN1	chr1:3659209-3663984 FORWARD LENGTH=2245	transmembrane nine 1	649.71	696.04	634.2	658.32	23.63	705.81	734.01	650.14	696.52	28.35	1.06	0.97	1.16
AT1G10960	AT1G10960_at	ATFD1, FD1	chr1:3664386-3665039 FORWARD LENGTH=654	ferredoxin 1	1324.94	1085.05	1381.47	1262.11	94.29	327.3	369.76	392.12	362.62	23.5	-3.48	-2.95	-4.09	*
AT1G10970	AT1G10970_at	ZIP4, ATZIP4	chr1:3665087-3667139 REVERSE LENGTH=1547	zinc transporter 4 precursor	35.64	45.72	45.76	42.52	4.08	43.85	25.21	36.09	34.97	5.67	-1.22	-0.91	-1.71
AT1G10980	AT1G10980_at		chr1:3667248-3669902 REVERSE LENGTH=1915	Lung seven transmembrane receptor family protein	13.78	10.13	14.22	12.81	1.38	11.64	18.04	19.65	16.38	2.67	1.28	0.9	1.74
AT1G10990	AT1G10990_at		chr1:3670278-3671187 REVERSE LENGTH=832	unknown protein; Has 4 Blast hits to 4 proteins in 1 species: Archae - 0; Bacteria - 0; Metazoa - 0; Fungi - 0; Plants - 4; Viruses - 0; Other Eukaryotes - 0 (source: NCBI BLink).	23.45	29.77	35.16	29.41	3.85	29.8	32.51	29.38	30.82	2.34	1.05	0.83	1.37
AT1G11000	AT1G11000_at	MLO4, ATMLO4	chr1:3671756-3675979 REVERSE LENGTH=1971	Seven transmembrane MLO family protein	11.28	7.49	9.62	9.38	1.55	18.34	19.91	26.84	21.66	2.94	2.31	1.63	3.36	*
AT1G11020	AT1G11020_at		chr1:3676691-3678524 FORWARD LENGTH=1417	RING/FYVE/PHD zinc finger superfamily protein	43.65	56.18	46.55	48.6	4.5	58.45	61.97	46.92	55.74	5.47	1.15	0.91	1.43
AT1G11040	AT1G11040_at		chr1:3679225-3680924 REVERSE LENGTH=1317	HSP40/DnaJ peptide-binding protein	23.39	23.88	23.11	23.48	1.29	25.79	21.78	26.9	24.72	2.05	1.05	0.89	1.23
AT1G11050	AT1G11050_at		chr1:3681888-3684169 FORWARD LENGTH=2282	Protein kinase superfamily protein	49.75	50.75	39.91	46.9	4.11	46.08	49	36.03	43.51	4.77	-1.08	-0.86	-1.37
AT1G11060	AT1G11060_at		chr1:3684568-3689847 FORWARD LENGTH=3103	WAPL (Wings apart-like protein regulation of heterochromatin) protein	46.14	40.9	32.88	40.08	4.57	46.86	45.24	33.04	41.69	4.81	1.04	0.79	1.36
AT1G11070	AT1G11070_at		chr1:3690212-3693648 REVERSE LENGTH=2486	BEST Arabidopsis thaliana protein match is: Hydroxyproline-rich glycoprotein family protein (TAIR:AT1G61080.1); Has 579 Blast hits to 567 proteins in 152 species: Archae - 0; Bacteria - 68; Metazoa - 159; Fungi - 113; Plants - 172; Viruses - 0; Other Eukaryotes - 67 (source: NCBI BLink).	6.62	7.15	10.63	8.13	1.43	7.08	9.23	8.33	8.2	1.01	1.01	0.72	1.49
AT1G11080	AT1G11080_at	scpl31	chr1:3694672-3697808 REVERSE LENGTH=1674	serine carboxypeptidase-like 31	3.44	3.89	5.29	4.15	0.82	5.35	3.9	3.01	4.07	0.86	-1.02	-0.62	-1.7
AT1G11090	AT1G11090_at		chr1:3702608-3703779 FORWARD LENGTH=1172	alpha/beta-Hydrolases superfamily protein	76.9	86.53	83.45	82.42	4.36	82.46	69.08	72.13	74.68	5.95	-1.1	-0.95	-1.3
AT1G11100	AT1G11100_at		chr1:3703672-3709302 REVERSE LENGTH=4072	SNF2 domain-containing protein / helicase domain-containing protein / zinc finger protein-related	18.29	23.42	14.67	18.85	2.96	17.17	19.08	15.23	17.31	1.97	-1.09	-0.77	-1.48
AT1G11110	AT1G11110_at		chr1:3710208-3712503 FORWARD LENGTH=1297	LisH and RanBPM domains containing protein	35.59	25.21	29.06	30.08	3.2	38.17	41.86	22.29	34.16	6.18	1.14	0.77	1.57
AT1G11112	AT1G11112_at		chr1:3712999-3713735 REVERSE LENGTH=737	unknown protein; FUNCTIONS IN: molecular_function unknown; INVOLVED IN: biological_process unknown; LOCATED IN: cellular_component unknown; Has 30201 Blast hits to 17322 proteins in 780 species: Archae - 12; Bacteria - 1396; Metazoa - 17338; Fungi - 3422; Plants - 5037; Viruses - 0; Other Eukaryotes - 2996 (source: NCBI BLink).	7.29	8.34	10.08	8.64	1.08	9.23	6.48	11.74	9.16	1.75	1.06	0.7	1.51
AT1G11120	AT1G11120_at		chr1:3715184-3717320 FORWARD LENGTH=609	unknown protein; BEST Arabidopsis thaliana protein match is: unknown protein (TAIR:AT1G09812.1); Has 270 Blast hits to 255 proteins in 62 species: Archae - 0; Bacteria - 2; Metazoa - 93; Fungi - 14; Plants - 126; Viruses - 0; Other Eukaryotes - 35 (source: NCBI BLink).	18.54	16.42	21.7	18.85	2.08	26.61	31.41	53.43	36.74	8.93	1.95	1.14	2.89
AT1G11125	AT1G11125_at		chr1:3718783-3719711 FORWARD LENGTH=929	unknown protein; BEST Arabidopsis thaliana protein match is: unknown protein (TAIR:AT1G61170.1).	21.73	24.56	14.75	20.33	3.09	12.9	16.59	19.51	16.23	2.23	-1.25	-0.88	-1.76
AT1G11130	AT1G11130_at	SUB, SCM, SRF9	chr1:3722857-3727450 FORWARD LENGTH=2857	Leucine-rich repeat protein kinase family protein	360.48	360.83	280.32	334.06	27.63	38.74	56.44	45.13	46.8	6.18	-7.14	-5.58	-9.4	*
AT1G11145	AT1G11145_at		chr1:3727532-3728166 REVERSE LENGTH=489	Protein of unknown function (DUF674)	31.56	22.01	16.44	23.25	4.53	27.17	21.74	23.22	24.18	2.2	1.04	0.75	1.57
AT1G11160	AT1G11160_at		chr1:3733139-3739842 FORWARD LENGTH=3812	Transducin/WD40 repeat-like superfamily protein	14.22	7.58	8.41	10.12	2.16	9.78	13.84	6.53	10.05	2.32	-1.01	-0.59	-1.76
AT1G11170	AT1G11170_at		chr1:3740765-3744675 FORWARD LENGTH=1763	Protein of unknown function (DUF707)	42.28	49.28	49.92	47.16	3.29	48.43	42.12	43.33	44.37	2.66	-1.06	-0.91	-1.24
AT1G11175	AT1G11175_at		chr1:3744858-3745655 FORWARD LENGTH=798	other RNA	41.86	26.98	44.59	37.53	5.99	193.9	201.59	185.78	193.63	6.68	5.16	4.05	7.03	*
AT1G11180	AT1G11180_at		chr1:3745774-3748521 FORWARD LENGTH=1145	Secretory carrier membrane protein (SCAMP) family protein	60.65	44.68	69.02	57.77	7.74	56.73	64.92	93.6	71.49	11.71	1.24	0.85	1.75
AT1G11185	AT1G11185_at		chr1:3749510-3750035 FORWARD LENGTH=526	other RNA	55.84	54.78	48.71	53.62	2.86	56.26	55.62	35.32	49.01	7.12	-1.09	-0.87	-1.45
AT1G11190	AT1G11190_at	BFN1, ENDO1	chr1:3750066-3752780 REVERSE LENGTH=1274	bifunctional nuclease i	22.66	24.64	26.35	24.46	1.79	12.84	16.91	10.59	13.56	2.25	-1.8	-1.37	-2.53	*
AT1G11200	AT1G11200_at		chr1:3753365-3755641 FORWARD LENGTH=1153	Protein of unknown function (DUF300)	45.04	58.18	65.89	56.31	6.59	41.89	52.9	63.36	52.75	6.48	-1.07	-0.81	-1.42
AT1G11210	AT1G11210_at		chr1:3755677-3756998 REVERSE LENGTH=1213	Protein of unknown function (DUF761)	51.26	72.13	30.87	51.45	12.14	30.09	36.84	37.98	35.04	3.15	-1.47	-0.88	-2.12
AT1G11220	AT1G11220_at		chr1:3759862-3761165 REVERSE LENGTH=1093	Protein of unknown function (DUF761)	17.83	22.76	11.81	17.34	3.5	18.4	18.87	18.16	18.5	1.14	1.07	0.78	1.61
AT1G11230	AT1G11230_at		chr1:3763268-3764483 REVERSE LENGTH=1096	Protein of unknown function (DUF761)	7.25	5.97	9.68	7.57	1.2	16.04	9.39	6.41	10.67	2.92	1.41	0.75	2.28
AT1G11240	AT1G11240_at		chr1:3766754-3768294 REVERSE LENGTH=867	CONTAINS InterPro DOMAIN/s: Nucleolar protein 12 (InterPro:IPR019186); Has 2484 Blast hits to 1934 proteins in 262 species: Archae - 0; Bacteria - 90; Metazoa - 921; Fungi - 378; Plants - 144; Viruses - 18; Other Eukaryotes - 933 (source: NCBI BLink).	91.2	98.79	71.51	87.15	8.6	98.39	91.75	64.28	84.75	10.82	-1.03	-0.79	-1.36
AT1G11250	AT1G11250_at	SYP125, ATSYP125	chr1:3768724-3769706 FORWARD LENGTH=897	syntaxin of plants 125	5.97	5.04	6.81	5.94	0.94	2.88	3.76	7.33	4.65	1.55	-1.28	-0.75	-2.91
AT1G11260	AT1G11260_at	STP1, ATSTP1	chr1:3777328-3780337 FORWARD LENGTH=1905	sugar transporter 1	98.81	103.26	106.07	102.85	6.92	1701.8	1667.5	1870.62	1744.91	68.95	16.97	14.97	19.38	*
AT1G11270	AT1G11270_at		chr1:3780429-3786988 REVERSE LENGTH=1438	F-box and associated interaction domains-containing protein	38.35	40.47	30.1	36.33	3.81	65.3	54.52	47.44	55.67	5.83	1.53	1.2	1.96
AT1G11280	AT1G11280_at		chr1:3787334-3790812 REVERSE LENGTH=2663	S-locus lectin protein kinase family protein	38.27	23.14	28.12	29.72	4.91	33.74	31.11	38.22	33.93	3.55	1.14	0.84	1.63
AT1G11290	AT1G11290_at	CRR22	chr1:3791454-3793883 REVERSE LENGTH=2430	Pentatricopeptide repeat (PPR) superfamily protein	30.46	48.42	28.28	35.36	7.11	32.14	36.01	24.74	31	3.73	-1.14	-0.74	-1.64
AT1G11300	AT1G11300_at		chr1:3794238-3800719 FORWARD LENGTH=5104	protein serine/threonine kinases;protein kinases;ATP binding;sugar binding;kinases;carbohydrate binding	27.12	41.25	38.96	35.73	4.62	31.02	31.04	38.32	33.39	2.66	-1.07	-0.82	-1.36
AT1G11310	AT1G11310_at	MLO2, ATMLO2, PMR2	chr1:3800738-3804185 REVERSE LENGTH=2198	Seven transmembrane MLO family protein	253.4	223.8	161.44	212.98	28.13	172.45	181.59	139.13	165.41	14.51	-1.29	-0.97	-1.66
AT1G11320	AT1G11320_at		chr1:3807128-3808875 FORWARD LENGTH=1535	unknown protein; FUNCTIONS IN: molecular_function unknown; INVOLVED IN: biological_process unknown; LOCATED IN: mitochondrion, plastid; EXPRESSED IN: 7 plant structures; EXPRESSED DURING: C globular stage, F mature embryo stage, petal differentiation and expansion stage, E expanded cotyledon stage, D bilateral stage; Has 46 Blast hits to 46 proteins in 14 species: Archae - 0; Bacteria - 2; Metazo…	19.23	30	12.15	20.41	5.49	12.45	14.93	13.91	13.71	1.66	-1.49	-0.81	-2.29
AT1G11330	AT1G11330_at		chr1:3810093-3813558 FORWARD LENGTH=2950	S-locus lectin protein kinase family protein	85.8	163.13	81.62	110.02	27.14	36.25	47.35	21.42	34.86	8.08	-3.16	-1.72	-5.67	*
AT1G11340	AT1G11340_at		chr1:3814116-3817420 REVERSE LENGTH=2706	S-locus lectin protein kinase family protein	9.67	9.11	17.65	11.97	3.04	18.22	14.14	14.05	15.29	1.73	1.28	0.85	2.24
AT1G11350	AT1G11350_at	CBRLK1, SD1-13, RKS2	chr1:3817591-3820805 REVERSE LENGTH=2680	S-domain-1 13	54.01	50.13	34.97	46.25	6.39	51.96	46.87	39.08	45.68	4.71	-1.01	-0.75	-1.34
AT1G11360	AT1G11360_at		chr1:3821443-3823088 REVERSE LENGTH=1278	Adenine nucleotide alpha hydrolases-like superfamily protein	33.19	35.66	23.75	30.77	4.19	66.95	59.34	70.6	65.52	3.87	2.13	1.7	2.79	*
AT1G11362	AT1G11362_at		chr1:3824510-3825196 REVERSE LENGTH=687	Plant invertase/pectin methylesterase inhibitor superfamily protein	8.2	6.38	7.6	7.47	1.24	14.76	14.57	25.51	18.19	3.94	2.43	1.48	3.79	*
AT1G11370	AT1G11370_at		chr1:3828098-3830945 REVERSE LENGTH=867	Pectin lyase-like superfamily protein	42.79	42.11	73.76	52.79	10.68	69.29	58.67	51.54	59.77	5.46	1.13	0.81	1.73
AT1G11380	AT1G11380_at		chr1:3832623-3834191 FORWARD LENGTH=1107	PLAC8 family protein	103.58	73.79	111.06	95.82	11.93	650.77	498.37	604.83	584.44	45.26	6.1	4.84	7.89	*
AT1G11390	AT1G11390_at		chr1:3834459-3837629 REVERSE LENGTH=2502	Protein kinase superfamily protein	101.72	126.75	74.78	101	15.38	65.62	88.4	75.69	76.41	7.4	-1.32	-0.96	-1.76
AT1G11400	AT1G11400_at	PYM	chr1:3837821-3840207 FORWARD LENGTH=1080	partner of Y14-MAGO	31.59	28.74	23.46	27.99	3.07	93.42	61.9	62.65	72.48	10.45	2.59	1.89	3.47	*
AT1G11410	AT1G11410_at		chr1:3841286-3844432 FORWARD LENGTH=2686	S-locus lectin protein kinase family protein	70	52.01	37.07	53.02	9.6	19.6	19.19	13.53	17.42	2.88	-3.04	-1.99	-4.58	*
AT1G11420	AT1G11420_at	ATDUF2, DUF2	chr1:3844581-3846872 REVERSE LENGTH=1815	DOMAIN OF UNKNOWN FUNCTION 724 2	20.75	27.72	23.22	23.65	2.87	28.03	33.21	25.35	28.65	2.93	1.21	0.93	1.59
AT1G11430	AT1G11430_at		chr1:3847243-3849162 FORWARD LENGTH=953	plastid developmental protein DAG, putative	1293.1	1156.85	1144.95	1200.98	56.25	900.72	856.07	802.45	850.59	33.01	-1.41	-1.28	-1.56	*
AT1G11440	AT1G11440_at		chr1:3849360-3850662 FORWARD LENGTH=1303	BEST Arabidopsis thaliana protein match is: glycine-rich protein (TAIR:AT3G29075.1); Has 19337 Blast hits to 8589 proteins in 488 species: Archae - 26; Bacteria - 641; Metazoa - 7852; Fungi - 2167; Plants - 955; Viruses - 616; Other Eukaryotes - 7080 (source: NCBI BLink).	82.53	95.97	85.57	87.98	5.13	61.11	71.06	48.26	60.23	7.39	-1.46	-1.18	-1.86
AT1G11450	AT1G11450_at		chr1:3853243-3855385 FORWARD LENGTH=1433	nodulin MtN21 /EamA-like transporter family protein	5.5	4.91	3.71	4.7	0.83	6.16	6.73	8.7	7.21	1.06	1.53	1.05	2.3
AT1G11460	AT1G11460_at		chr1:3857005-3859268 FORWARD LENGTH=1014	nodulin MtN21 /EamA-like transporter family protein	7.3	8.48	5.81	7.08	1.34	8.38	7.22	9.57	8.53	1.12	1.21	0.84	1.83
AT1G11470	AT1G11470_at		chr1:3859662-3860604 REVERSE LENGTH=747	Pentatricopeptide repeat (PPR) superfamily protein	16.73	12.79	12.33	14.16	1.69	18.31	12.77	14.34	15.15	1.9	1.07	0.8	1.43
AT1G11475	AT1G11475_at	NRPB10, NRPD10, NRPE10	chr1:3862399-3864030 FORWARD LENGTH=562	RNA polymerases N / 8 kDa subunit	166.05	144.81	145.9	152.19	8.09	98.72	85.86	93.43	92.31	5.06	-1.65	-1.45	-1.87	*
AT1G11480	AT1G11480_at		chr1:3864153-3866969 REVERSE LENGTH=2171	eukaryotic translation initiation factor-related	123.63	132.83	86.73	114.47	14.75	215.53	211.92	160.25	196.28	18.75	1.71	1.33	2.27	*
AT1G11490	AT1G11490_at		chr1:3868884-3870065 REVERSE LENGTH=1098	zinc finger (C2H2 type) family protein	14.15	14.64	14.31	14.33	0.8	17.47	10.4	22.12	16.67	3.46	1.16	0.76	1.59
AT1G11500	AT1G11500_at		chr1:3870833-3871570 FORWARD LENGTH=555	Protein of unknown function (DUF1218)	22.33	22.28	27.52	23.96	2	27.53	31.45	24.02	27.82	2.74	1.16	0.93	1.43
AT1G11510	AT1G11510_at		chr1:3871778-3872836 REVERSE LENGTH=1059	DNA-binding storekeeper protein-related transcriptional regulator	13.01	25.37	14.96	17.73	4.02	18.56	24.72	13.35	18.91	3.47	1.07	0.66	1.82
AT1G11520	AT1G11520_at		chr1:3873029-3873619 FORWARD LENGTH=591	pliceosome associated protein-related	18.48	19.63	14.56	17.73	2.62	36.52	22.31	16.9	24.84	6.33	1.4	0.78	2.19
AT1G11530	AT1G11530_at	ATCXXS1, CXXS1	chr1:3874437-3875484 FORWARD LENGTH=611	C-terminal cysteine residue is changed to a serine 1	38.11	22.11	54.78	38.28	9.52	133.05	109.26	154.05	132.21	13.2	3.45	2.34	5.96	*
AT1G11540	AT1G11540_at		chr1:3875442-3877155 REVERSE LENGTH=1320	Sulfite exporter TauE/SafE family protein	21.18	34.13	26.39	27.28	4.34	42.86	35.26	37.81	38.89	2.6	1.43	1.1	1.96
AT1G11545	AT1G11545_at	XTH8	chr1:3878550-3880361 REVERSE LENGTH=1132	xyloglucan endotransglucosylase/hydrolase 8	66.8	50.07	96.15	71.07	13.62	160.85	91.86	191.92	148.14	29.58	2.08	1.29	3.34	*
AT1G11560	AT1G11560_at		chr1:3881788-3882819 FORWARD LENGTH=1032	Oligosaccharyltransferase complex/magnesium transporter family protein	20.12	15.37	18.19	17.85	1.69	18.96	17.66	16.53	17.82	1.32	-1	-0.82	-1.22
AT1G11570	AT1G11570_at	NTL	chr1:3883280-3883809 FORWARD LENGTH=530	NTF2-like	6.95	7.93	8.61	7.79	0.96	7.48	5.54	6.73	6.48	0.78	-1.2	-0.9	-1.6
AT1G11572	AT1G11572_at		chr1:3884356-3884952 FORWARD LENGTH=597	Plant thionin family protein	11.42	12.21	12.11	11.85	0.83	12.91	13.29	11.85	12.61	1.08	1.06	0.88	1.27
AT1G11580	AT1G11580_at	ATPMEPCRA, PMEPCRA	chr1:3888690-3890811 FORWARD LENGTH=1876	methylesterase PCR A	180.28	306.26	148.48	211.68	48.57	73.46	112.62	40.9	75.7	21.01	-2.8	-1.53	-5.54	*
AT1G11590	AT1G11590_at		chr1:3892580-3894677 FORWARD LENGTH=1686	Plant invertase/pectin methylesterase inhibitor superfamily	27.19	38.69	26.2	30.71	4.2	28.07	29.73	13.43	23.79	5.32	-1.29	-0.86	-2.12
AT1G11592	AT1G11592_at		chr1:3895179-3896917 REVERSE LENGTH=1359	other RNA	84.23	46.77	56.5	62.67	11.43	98.39	77	132.93	102.6	16.58	1.64	1.09	2.51
AT1G11593	AT1G11593_at		chr1:3898002-3898609 FORWARD LENGTH=608	Plant invertase/pectin methylesterase inhibitor superfamily protein	6.47	4.05	6.6	5.69	1.26	19.06	2.39	6.21	9.01	5.15	1.58	0.1	3.56
AT1G11600	AT1G11600_at	CYP77B1	chr1:3902012-3903782 FORWARD LENGTH=1771	cytochrome P450, family 77, subfamily B, polypeptide 1	6.35	11.23	10.63	9.4	1.76	13.02	15.29	11.38	13.26	1.45	1.41	1.01	2.11
AT1G11608	AT1G11608_at		chr1:3905579-3906818 FORWARD LENGTH=1240	F-box associated ubiquitination effector family protein	22.31	15.06	17.55	18.28	2.2	5.41	16.62	6.3	9.46	3.81	-1.93	-1.11	-5.78
AT1G11610	AT1G11610_at	CYP71A18	chr1:3906862-3909338 REVERSE LENGTH=1683	cytochrome P450, family 71, subfamily A, polypeptide 18	19	12.93	10.12	14.12	2.74	13.52	9.98	12.99	12.09	1.2	-1.17	-0.77	-1.62
AT1G11620	AT1G11620_at		chr1:3910833-3911924 FORWARD LENGTH=1092	F-box and associated interaction domains-containing protein	6.51	8.49	7.93	7.54	1.03	12.22	5.99	9.83	9.29	2.05	1.23	0.75	1.84
AT1G11630	AT1G11630_at		chr1:3912902-3914407 REVERSE LENGTH=1506	Tetratricopeptide repeat (TPR)-like superfamily protein	25.53	24.33	20.67	23.68	2.36	26.79	28.85	26.21	27.09	2.69	1.14	0.91	1.45
AT1G11650	AT1G11650_at	ATRBP45B, RBP45B	chr1:3914774-3918176 FORWARD LENGTH=1574	RNA-binding (RRM/RBD/RNP motifs) family protein	770.57	794.89	792.81	785.92	15.38	740.24	687.62	687.13	702.27	21.04	-1.12	-1.06	-1.19
AT1G11655	AT1G11655_at		chr1:3919272-3919774 FORWARD LENGTH=503	unknown protein; BEST Arabidopsis thaliana protein match is: unknown protein (TAIR:AT4G21902.1); Has 22 Blast hits to 22 proteins in 6 species: Archae - 0; Bacteria - 0; Metazoa - 0; Fungi - 0; Plants - 22; Viruses - 0; Other Eukaryotes - 0 (source: NCBI BLink).	31.51	33.37	17.44	27.23	5.56	31.57	28.33	36.68	31.86	3.44	1.17	0.82	1.81
AT1G11660	AT1G11660_at		chr1:3920543-3924555 FORWARD LENGTH=2617	heat shock protein 70 (Hsp 70) family protein	83.45	109.48	59.51	83.97	14.88	68.51	85.07	49.32	67.64	10.64	-1.24	-0.82	-1.84
AT1G11670	AT1G11670_at		chr1:3928162-3931576 REVERSE LENGTH=1964	MATE efflux family protein	37.96	57.49	46.24	47.33	6.34	44.55	39.47	39.32	41.12	2.83	-1.15	-0.88	-1.45
AT1G11680	AT1G11680_at	CYP51G1, EMB1738, CYP51A2, CYP51	chr1:3938501-3940754 FORWARD LENGTH=1832	CYTOCHROME P450 51G1	567.86	670.13	469.9	570.04	61.12	492.01	576.53	525.63	532.36	30.9	-1.07	-0.86	-1.3
AT1G11684	AT1G11684_at		chr1:3941103-3941300 REVERSE LENGTH=198	unknown protein; Has 30201 Blast hits to 17322 proteins in 780 species: Archae - 12; Bacteria - 1396; Metazoa - 17338; Fungi - 3422; Plants - 5037; Viruses - 0; Other Eukaryotes - 2996 (source: NCBI BLink).	13.08	16.56	13.33	14.12	1.98	23.21	19.1	19.83	20.49	1.74	1.45	1.12	1.94
AT1G11690	AT1G11690_at		chr1:3941469-3942212 FORWARD LENGTH=744	unknown protein; BEST Arabidopsis thaliana protein match is: unknown protein (TAIR:AT3G20350.1); Has 5959 Blast hits to 4807 proteins in 476 species: Archae - 156; Bacteria - 436; Metazoa - 2789; Fungi - 309; Plants - 336; Viruses - 9; Other Eukaryotes - 1924 (source: NCBI BLink).	8.53	11.43	8.16	9.34	1.28	7.44	10.86	12.52	10.29	1.75	1.1	0.75	1.57
AT1G11700	AT1G11700_at		chr1:3945737-3946613 FORWARD LENGTH=877	Protein of unknown function, DUF584	73.77	73.95	85.83	77.52	4.66	28.18	29.68	24.49	27.69	2.59	-2.8	-2.35	-3.39	*
AT1G11710	AT1G11710_at		chr1:3948714-3951359 FORWARD LENGTH=2646	Pentatricopeptide repeat (PPR) superfamily protein	12.74	25.69	15.47	17.92	4.17	24.25	20.74	16.77	20.53	2.48	1.15	0.77	1.91
AT1G11720	AT1G11720_at	ATSS3, SS3	chr1:3951553-3957044 FORWARD LENGTH=3609	starch synthase 3	128.45	110.67	87.83	108.86	11.94	147.65	153.61	100.08	133.67	17.41	1.23	0.92	1.62
AT1G11730	AT1G11730_at		chr1:3957473-3960113 FORWARD LENGTH=1155	Galactosyltransferase family protein	24.25	38.04	21.18	27.77	5.39	37.14	30.69	29.49	32.39	2.55	1.17	0.85	1.74
AT1G11735	AT1G11735_at	MIR171B	chr1:3961348-3961464 REVERSE LENGTH=117	MIR171B; miRNA	21.96	9.59	30.24	20.44	6.24	122.47	41.79	51.04	71.7	25.4	3.51	1.35	8.02	*
AT1G11740	AT1G11740_at		chr1:3963054-3966824 REVERSE LENGTH=2198	ankyrin repeat family protein	13.13	14.62	23.7	17.23	3.54	67.15	62.91	93.44	74.42	9.74	4.32	2.95	6.8	*
AT1G11750	AT1G11750_at	CLPP6	chr1:3967483-3969877 FORWARD LENGTH=1338	CLP protease proteolytic subunit 6	420.9	314.98	390.12	375.29	31.39	246.17	263.36	275.28	261.47	10.11	-1.44	-1.22	-1.66	*
AT1G11755	AT1G11755_at	LEW1	chr1:3969681-3971840 REVERSE LENGTH=1331	Undecaprenyl pyrophosphate synthetase family protein	182.24	162.12	179.7	174.66	7.55	124.07	114.32	117.2	118.32	4.7	-1.48	-1.34	-1.63	*
AT1G11760	AT1G11760_at	MED32	chr1:3972032-3973286 REVERSE LENGTH=847	MED32; Has 41 Blast hits to 40 proteins in 14 species: Archae - 0; Bacteria - 0; Metazoa - 0; Fungi - 0; Plants - 41; Viruses - 0; Other Eukaryotes - 0 (source: NCBI BLink).	33.19	36.49	36.71	35.19	2.31	36.12	47.17	55.51	46.19	6.02	1.31	1.01	1.65
AT1G11765	AT1G11765_at		chr1:3973875-3974509 FORWARD LENGTH=635	Plant self-incompatibility protein S1 family	6.71	6.93	7.25	6.99	0.51	8.61	6.31	6.86	7.3	0.81	1.04	0.83	1.29
AT1G11770	AT1G11770_at		chr1:3975679-3977379 FORWARD LENGTH=1701	FAD-binding Berberine family protein	13.77	16.31	12.37	14.19	1.64	23.55	18.78	18.71	20.07	2.06	1.41	1.1	1.84
AT1G11780	AT1G11780_at		chr1:3976839-3979195 REVERSE LENGTH=1831	oxidoreductase, 2OG-Fe(II) oxygenase family protein	127.08	124.14	106.3	119.26	7.21	60.37	74.98	74.73	69.99	5.95	-1.7	-1.44	-2.04	*
AT1G11785	AT1G11785_at		chr1:3979862-3980956 REVERSE LENGTH=481	unknown protein; FUNCTIONS IN: molecular_function unknown; INVOLVED IN: biological_process unknown; LOCATED IN: cellular_component unknown; Has 2 Blast hits to 2 proteins in 1 species: Archae - 0; Bacteria - 0; Metazoa - 0; Fungi - 0; Plants - 2; Viruses - 0; Other Eukaryotes - 0 (source: NCBI BLink).	11.2	11.38	11.15	11.23	1.54	20.04	15.82	16.67	17.59	2.31	1.57	1.14	2.16
AT1G11790	AT1G11790_at	ADT1	chr1:3981248-3985215 FORWARD LENGTH=1660	arogenate dehydratase 1	172.11	154.57	171.44	166.22	6.69	53.6	67.5	65.83	62.2	5.81	-2.67	-2.28	-3.19	*
AT1G11800	AT1G11800_at		chr1:3985225-3987290 REVERSE LENGTH=1648	endonuclease/exonuclease/phosphatase family protein	75.37	64.3	76.32	71.7	4.51	53.08	56.42	53.1	54.09	2.72	-1.33	-1.16	-1.51
AT1G11810	AT1G11810_at		chr1:3989763-3991066 FORWARD LENGTH=1304	F-box associated ubiquitination effector family protein	5.96	7.62	11.13	8.13	1.94	15.51	9.94	19.15	14.79	2.96	1.82	1.08	3.22
AT1G11820	AT1G11820_at		chr1:3991027-3993598 REVERSE LENGTH=1924	O-Glycosyl hydrolases family 17 protein	188.86	131.57	171.26	164.27	16.86	244.48	164.71	224.33	211.07	23.99	1.28	0.99	1.65
AT1G11840	AT1G11840_at	ATGLX1, GLX1	chr1:3995169-3997853 FORWARD LENGTH=1483	glyoxalase I homolog	668.29	762.86	475.21	634.85	86.52	170.19	187.28	130.28	163.33	19.43	-3.89	-2.85	-5.23	*
AT1G11850	AT1G11850_at		chr1:3999199-3999828 FORWARD LENGTH=504	unknown protein; FUNCTIONS IN: molecular_function unknown; INVOLVED IN: biological_process unknown; LOCATED IN: endomembrane system; EXPRESSED IN: 19 plant structures; EXPRESSED DURING: 12 growth stages; Has 27 Blast hits to 26 proteins in 6 species: Archae - 0; Bacteria - 0; Metazoa - 2; Fungi - 0; Plants - 25; Viruses - 0; Other Eukaryotes - 0 (source: NCBI BLink).	41.19	39.83	43.03	41.38	1.63	48.32	30.81	41.76	40.41	5.15	-1.02	-0.84	-1.31
AT1G11860	AT1G11860_at		chr1:4001113-4003267 FORWARD LENGTH=1666	Glycine cleavage T-protein family	630.86	428.28	607.95	555.83	63.8	150.05	137.03	174.69	153.83	12.05	-3.61	-2.84	-4.51	*
AT1G11870	AT1G11870_at	ATSRS, OVA7, SRS	chr1:4003846-4006738 FORWARD LENGTH=1770	Seryl-tRNA synthetase	117.68	112.08	116.93	116.24	3.59	88.31	86.6	73.73	82.79	5.65	-1.4	-1.25	-1.6	*
AT1G11880	AT1G11880_at		chr1:4007705-4010433 REVERSE LENGTH=1780	transferases, transferring hexosyl groups	68.55	64.69	54.33	62.65	4.63	68.84	63.24	69.41	67.2	3.31	1.07	0.93	1.25
AT1G11890	AT1G11890_at	SEC22, ATSEC22	chr1:4010779-4013125 FORWARD LENGTH=1094	Synaptobrevin family protein	426.97	553.55	409.83	463.34	47.07	356.52	379.59	387.85	374.58	11.55	-1.24	-1.02	-1.46
AT1G11900	AT1G11900_at		chr1:4013121-4014681 REVERSE LENGTH=1200	Tetratricopeptide repeat (TPR)-like superfamily protein	14.34	12.19	12.75	13.06	1	14.21	19.06	17.19	16.77	1.92	1.28	1.01	1.6
AT1G11905	AT1G11905_at		chr1:4014847-4016540 FORWARD LENGTH=1095	B-cell receptor-associated protein 31-like	30.76	33.95	35.19	33.36	2.14	44.71	37.56	39.24	40.64	3.49	1.22	1.02	1.45
AT1G11910	AT1G11910_at	APA1, ATAPA1	chr1:4016784-4020983 REVERSE LENGTH=1970	aspartic proteinase A1	757.04	973.6	765.93	828.04	77.47	1574.15	1573.88	1166.24	1436.91	138.56	1.74	1.39	2.17	*
AT1G11915	AT1G11915_at		chr1:4021825-4023292 FORWARD LENGTH=1203	unknown protein; FUNCTIONS IN: molecular_function unknown; INVOLVED IN: biological_process unknown; LOCATED IN: endomembrane system; EXPRESSED IN: root; BEST Arabidopsis thaliana protein match is: unknown protein (TAIR:AT3G17350.1); Has 261 Blast hits to 261 proteins in 13 species: Archae - 0; Bacteria - 0; Metazoa - 0; Fungi - 0; Plants - 261; Viruses - 0; Other Eukaryotes - 0 (source: NCBI BLin…	22.8	17.71	25.52	21.9	2.56	27.68	12.67	24.42	21.69	4.59	-1.01	-0.7	-1.6
AT1G11920	AT1G11920_at		chr1:4023667-4025097 REVERSE LENGTH=1155	Pectin lyase-like superfamily protein	48.23	58.17	32.2	46.35	8.47	51.63	62.25	45.17	52.95	5.8	1.14	0.82	1.69
AT1G11925	AT1G11925_at		chr1:4025930-4026732 REVERSE LENGTH=803	Stigma-specific Stig1 family protein	9.68	15.08	16.92	13.82	2.47	21.66	19.04	24.43	21.89	1.85	1.58	1.17	2.29
AT1G11930	AT1G11930_at		chr1:4028692-4030535 FORWARD LENGTH=1102	Predicted pyridoxal phosphate-dependent enzyme, YBL036C type	41.92	53.86	39.19	44.81	5.15	73.33	65.72	61.87	66.87	4.21	1.49	1.22	1.88	*
AT1G11940	AT1G11940_at		chr1:4031574-4034078 REVERSE LENGTH=1478	Core-2/I-branching beta-1,6-N-acetylglucosaminyltransferase family protein	39.26	46.08	37.93	40.96	3.02	33.1	38.48	43.84	38.25	3.83	-1.07	-0.88	-1.32
AT1G11950	AT1G11950_at		chr1:4034587-4038758 REVERSE LENGTH=2955	Transcription factor jumonji (jmjC) domain-containing protein	9.31	19.23	13.32	13.83	3.47	17.66	17.88	12.11	16.02	2.93	1.16	0.7	2.09
AT1G11960	AT1G11960_at		chr1:4039711-4043880 REVERSE LENGTH=2660	ERD (early-responsive to dehydration stress) family protein	88.59	89.69	76.29	85.1	5.11	93.47	109.05	88.8	97.29	7.48	1.14	0.97	1.34
AT1G11970	AT1G11970_at		chr1:4044370-4044669 FORWARD LENGTH=300	Ubiquitin-like superfamily protein	15.97	22.34	14.46	17.56	2.65	12.18	8.58	17.72	12.71	2.89	-1.38	-0.9	-2.31
AT1G11980	AT1G11980_at	RUB3	chr1:4045619-4045855 FORWARD LENGTH=237	ubiquitin-related protein 3	10.11	10.94	10.97	10.64	1.28	9.62	12.46	11.07	10.98	1.49	1.03	0.76	1.39
AT1G11990	AT1G11990_at		chr1:4046246-4049060 REVERSE LENGTH=1773	O-fucosyltransferase family protein	15.86	13.93	16.44	15.4	1.22	24.62	19.53	14.12	19.43	3.19	1.26	0.9	1.67
AT1G12000	AT1G12000_at		chr1:4049896-4053835 REVERSE LENGTH=2072	Phosphofructokinase family protein	246.74	304.53	177.94	242.12	38.33	100.71	131.45	91.95	108.14	13	-2.24	-1.58	-3.08	*
AT1G12010	AT1G12010_at		chr1:4056207-4057933 FORWARD LENGTH=1293	2-oxoglutarate (2OG) and Fe(II)-dependent oxygenase superfamily protein	10.07	10.72	8.98	9.93	1.48	26.92	17.71	27.45	23.96	3.44	2.41	1.71	3.43	*
AT1G12013	AT1G12013_at	SNOR111	chr1:4058287-4058416 FORWARD LENGTH=130	SNOR111; snoRNA	139.49	102.63	213.23	151.57	32.81	393.45	107.81	116.13	205.51	93.56	1.36	0.33	2.77
AT1G12015	AT1G12015_at		chr1:4058487-4058576 FORWARD LENGTH=90	snoRNA	153.26	79.45	200.06	144.23	35.09	101.93	89.49	112.91	101.81	7.77	-1.42	-0.84	-2.04
AT1G12020	AT1G12020_at		chr1:4062462-4063337 REVERSE LENGTH=876	unknown protein; BEST Arabidopsis thaliana protein match is: unknown protein (TAIR:AT1G62422.1); Has 89 Blast hits to 88 proteins in 16 species: Archae - 0; Bacteria - 0; Metazoa - 0; Fungi - 0; Plants - 87; Viruses - 0; Other Eukaryotes - 2 (source: NCBI BLink).	120.07	81.29	153.35	118.18	20.89	78.14	65.54	84.61	75.97	6.11	-1.56	-1.08	-2.09
AT1G12030	AT1G12030_at		chr1:4064667-4066341 REVERSE LENGTH=994	Protein of unknown function (DUF506)	17.42	19.2	22.68	19.76	2.77	22.42	11.03	17.26	16.02	4.61	-1.23	-0.77	-2.41
AT1G12040	AT1G12040_at	LRX1	chr1:4070124-4072567 FORWARD LENGTH=2444	leucine-rich repeat/extensin 1	11.56	13.2	8.99	11.21	1.51	12.63	13.99	11.27	12.69	1.41	1.13	0.85	1.53
AT1G12050	AT1G12050_at		chr1:4072752-4076207 FORWARD LENGTH=1675	fumarylacetoacetase, putative	175.5	185.99	167.88	176.21	6.93	206.49	191.68	198.76	198.53	7.11	1.13	1.03	1.23
AT1G12060	AT1G12060_at	ATBAG5, BAG5	chr1:4076334-4076981 FORWARD LENGTH=648	BCL-2-associated athanogene 5	49.16	47.06	50.95	49.11	2.18	41.06	37.14	52.85	43.43	5.17	-1.13	-0.93	-1.42
AT1G12064	AT1G12064_at		chr1:4077498-4078095 REVERSE LENGTH=598	unknown protein; LOCATED IN: endomembrane system; Has 35333 Blast hits to 34131 proteins in 2444 species: Archae - 798; Bacteria - 22429; Metazoa - 974; Fungi - 991; Plants - 531; Viruses - 0; Other Eukaryotes - 9610 (source: NCBI BLink).	22.08	21.14	19.42	20.85	1.09	18.64	19.64	23.3	20.34	1.88	-1.03	-0.87	-1.23
AT1G12070	AT1G12070_at		chr1:4078913-4080106 REVERSE LENGTH=672	Immunoglobulin E-set superfamily protein	13.08	16.32	9.54	12.87	2.28	17.14	16.12	16.12	16.43	1.35	1.28	0.95	1.84
AT1G12080	AT1G12080_at		chr1:4084162-4085036 FORWARD LENGTH=590	Vacuolar calcium-binding protein-related	25.79	10.94	20.79	19.05	4.72	67.3	43.06	115.36	75.22	21.37	3.95	1.94	7.53	*
AT1G12090	AT1G12090_at	ELP	chr1:4089847-4090725 REVERSE LENGTH=879	extensin-like protein	658.19	507.64	809.46	658.17	87.35	545.52	647.72	706.97	633.2	49.15	-1.04	-0.79	-1.32
AT1G12100	AT1G12100_at		chr1:4095246-4095845 FORWARD LENGTH=399	Bifunctional inhibitor/lipid-transfer protein/seed storage 2S albumin superfamily protein	20.53	20.08	27.31	22.53	2.75	17.94	24.68	31.43	24.57	4.28	1.09	0.74	1.53
AT1G12110	AT1G12110_at	NRT1.1, CHL1-1, NRT1, B-1, ATNRT1, CHL1	chr1:4105233-4109545 FORWARD LENGTH=2136	nitrate transporter 1.1	513.42	532.94	574.33	538.7	21.6	493.45	433.09	352.44	426.07	41.61	-1.26	-1.07	-1.52
AT1G12120	AT1G12120_at		chr1:4114771-4117594 REVERSE LENGTH=1955	Plant protein of unknown function (DUF863)	150.71	195.83	113.96	153.4	24.33	252.54	223.25	151.82	209.09	30.08	1.36	0.96	1.97
AT1G12130	AT1G12130_at		chr1:4118594-4120871 FORWARD LENGTH=1413	Flavin-binding monooxygenase family protein	22.37	21.04	39.96	27.62	6.26	25.23	32.05	24.66	26.88	3.08	-1.03	-0.63	-1.5
AT1G12140	AT1G12140_at	FMO GS-OX5	chr1:4121369-4123542 FORWARD LENGTH=1567	flavin-monooxygenase glucosinolate S-oxygenase 5	81.3	86.35	65.94	78.07	6.79	56.42	53.01	55.6	55.15	2.66	-1.42	-1.19	-1.66
AT1G12150	AT1G12150_at		chr1:4123530-4125648 REVERSE LENGTH=1759	Plant protein of unknown function (DUF827)	36.5	31.44	32.96	33.74	2.4	27.62	36.43	27.02	30.33	3.71	-1.11	-0.89	-1.43
AT1G12160	AT1G12160_at		chr1:4126066-4128310 FORWARD LENGTH=1629	Flavin-binding monooxygenase family protein	27.05	34	28.88	29.95	3.09	37.44	36.89	37.99	37.35	2.38	1.25	1.03	1.54
AT1G12170	AT1G12170_at		chr1:4128607-4129701 REVERSE LENGTH=1095	F-box family protein	10.3	11.84	9.25	10.48	1.05	9.59	5.84	10.14	8.73	1.45	-1.2	-0.89	-1.71
AT1G12180	AT1G12180_at		chr1:4130421-4131137 FORWARD LENGTH=613	BEST Arabidopsis thaliana protein match is: HSP20-like chaperones superfamily protein (TAIR:AT5G47600.1); Has 8 Blast hits to 8 proteins in 3 species: Archae - 0; Bacteria - 0; Metazoa - 0; Fungi - 0; Plants - 8; Viruses - 0; Other Eukaryotes - 0 (source: NCBI BLink).	49.34	27.22	25.56	34.04	7.66	23.53	27.75	11.71	21.06	5.08	-1.62	-0.92	-2.92
AT1G12190	AT1G12190_at		chr1:4132967-4134094 REVERSE LENGTH=1128	F-box and associated interaction domains-containing protein	8.46	5.26	6.24	6.72	1.24	7.78	11.92	8.21	9.27	1.68	1.38	0.89	2.15
AT1G12200	AT1G12200_at		chr1:4137533-4140028 FORWARD LENGTH=1685	Flavin-binding monooxygenase family protein	45.01	52.11	34.97	43.76	5.89	22.67	20.57	21.47	21.56	4.05	-2.03	-1.4	-3.08	*
AT1G12210	AT1G12210_at	RFL1	chr1:4140948-4143605 FORWARD LENGTH=2658	RPS5-like 1	16.62	16.63	12.15	15.11	2.32	14.16	20.95	10.78	15.28	3.84	1.01	0.57	1.59
AT1G12211	AT1G12211_at		chr1:4143866-4144114 REVERSE LENGTH=249	unknown protein; Has 30201 Blast hits to 17322 proteins in 780 species: Archae - 12; Bacteria - 1396; Metazoa - 17338; Fungi - 3422; Plants - 5037; Viruses - 0; Other Eukaryotes - 2996 (source: NCBI BLink).	10.37	14.78	10.79	11.93	1.72	14.4	9.54	12.97	12.37	1.58	1.04	0.75	1.44
AT1G12220	AT1G12220_at	RPS5	chr1:4144572-4147911 FORWARD LENGTH=2965	Disease resistance protein (CC-NBS-LRR class) family	17.3	10.82	13.58	13.95	2.16	10.99	12.39	15.45	12.86	1.83	-1.09	-0.76	-1.54
AT1G12230	AT1G12230_at		chr1:4147962-4151056 FORWARD LENGTH=1720	Aldolase superfamily protein	442.35	365.32	429.54	413.59	24.16	841.77	718.09	935.03	831.45	63.36	2.01	1.71	2.35	*
AT1G12240	AT1G12240_at	ATBETAFRUCT4, VAC-INV	chr1:4153652-4157644 FORWARD LENGTH=2229	Glycosyl hydrolases family 32 protein	189.74	120.63	285.14	198.45	47.77	138.69	200.9	214.61	184.01	25.29	-1.08	-0.63	-1.64
AT1G12244	AT1G12244_at		chr1:4157654-4159046 FORWARD LENGTH=983	Polynucleotidyl transferase, ribonuclease H-like superfamily protein	36.02	26.33	42.59	35.12	4.96	18.51	17.82	20.83	18.93	2.5	-1.86	-1.34	-2.56	*
AT1G12250	AT1G12250_at		chr1:4159265-4161455 FORWARD LENGTH=1046	Pentapeptide repeat-containing protein	136.56	94.96	218.5	149.8	36.51	138.36	105.03	116.13	119.98	10.58	-1.25	-0.74	-1.81
AT1G12260	AT1G12260_at	VND4, EMB2749, ANAC007, NAC007	chr1:4162832-4165852 REVERSE LENGTH=1871	NAC 007	24.69	16.19	16.3	19.33	3.13	18.46	17.48	18.12	18.07	1.92	-1.07	-0.76	-1.45
AT1G12270	AT1G12270_at	Hop1	chr1:4172075-4174775 FORWARD LENGTH=1949	stress-inducible protein, putative	59.43	76.39	56.44	64.12	7.64	59.52	59.33	55.65	57.96	4.3	-1.11	-0.87	-1.38
AT1G12280	AT1G12280_at		chr1:4174875-4177559 REVERSE LENGTH=2685	LRR and NB-ARC domains-containing disease resistance protein	51.4	56.41	62.36	56.71	4.48	17.06	16.32	11.52	15.16	2.46	-3.74	-2.84	-5.21	*
AT1G12290	AT1G12290_at		chr1:4178359-4181247 REVERSE LENGTH=2889	Disease resistance protein (CC-NBS-LRR class) family	28.52	36.35	32.86	32.54	2.68	58.26	40.53	52.86	50.42	5.41	1.55	1.23	1.93	*
AT1G12294	AT1G12294_at	MIR472A	chr1:4182132-4182299 REVERSE LENGTH=168	MIR472a; miRNA	31.73	44.58	36.97	37.69	4.32	69.62	44.02	57.26	56.79	7.59	1.51	1.11	2.01
AT1G12300	AT1G12300_at		chr1:4183066-4186124 REVERSE LENGTH=3059	Tetratricopeptide repeat (TPR)-like superfamily protein	13.17	13.97	15.48	14.05	1.42	19.59	19.19	14.71	17.66	2.18	1.26	0.96	1.63
AT1G12310	AT1G12310_at		chr1:4187165-4188056 REVERSE LENGTH=892	Calcium-binding EF-hand family protein	83.55	69.06	53.76	68.79	8.98	60.81	56.38	84.81	67.18	9.25	-1.02	-0.75	-1.41
AT1G12320	AT1G12320_at		chr1:4189355-4190342 FORWARD LENGTH=841	Protein of unknown function (DUF1442)	14.28	7.29	13.68	11.55	2.48	14.83	7.21	12.11	11.33	2.39	-1.02	-0.6	-1.72
AT1G12330	AT1G12330_at		chr1:4194658-4196749 FORWARD LENGTH=1655	unknown protein; INVOLVED IN: biological_process unknown; LOCATED IN: chloroplast; EXPRESSED IN: 21 plant structures; EXPRESSED DURING: 12 growth stages; BEST Arabidopsis thaliana protein match is: unknown protein (TAIR:AT5G12900.1); Has 249 Blast hits to 249 proteins in 27 species: Archae - 0; Bacteria - 0; Metazoa - 7; Fungi - 14; Plants - 217; Viruses - 0; Other Eukaryotes - 11 (source: NCBI B…	33.05	24.6	28.61	28.67	2.68	26.23	13.55	27.04	22.34	4.6	-1.28	-0.92	-1.98
AT1G12350	AT1G12350_at	ATCOAB, COAB	chr1:4198413-4200802 FORWARD LENGTH=1279	4-phospho-panto-thenoylcysteine synthetase	74.97	67.42	72.03	71.4	3.21	117.88	88.11	91.54	99.08	9.76	1.39	1.15	1.64
AT1G12360	AT1G12360_at	KEU	chr1:4200876-4206404 FORWARD LENGTH=2557	Sec1/munc18-like (SM) proteins superfamily	118.64	125.91	74.66	106.36	16.43	183.07	176.93	130.89	163.56	17.01	1.54	1.15	2.14
AT1G12370	AT1G12370_at	PHR1, UVR2	chr1:4206374-4208951 REVERSE LENGTH=1726	photolyase 1	25.4	27.09	26.6	26.28	1.2	29.79	31.37	29.31	30.21	1.42	1.15	1.03	1.28
AT1G12380	AT1G12380_at		chr1:4214262-4217132 REVERSE LENGTH=2871	unknown protein; BEST Arabidopsis thaliana protein match is: unknown protein (TAIR:AT1G62870.1); Has 173 Blast hits to 170 proteins in 34 species: Archae - 0; Bacteria - 4; Metazoa - 25; Fungi - 8; Plants - 123; Viruses - 7; Other Eukaryotes - 6 (source: NCBI BLink).	48.07	61.59	28.9	46.25	10.02	13.96	15.24	22.99	17.29	4.19	-2.68	-1.54	-4.82	*
AT1G12390	AT1G12390_at		chr1:4220100-4221774 FORWARD LENGTH=954	Cornichon family protein	67.15	65.73	64.72	66.08	3.02	65.62	58.72	97.67	74.23	12.65	1.12	0.8	1.46
AT1G12400	AT1G12400_at		chr1:4221863-4222837 FORWARD LENGTH=607	Nucleotide excision repair, TFIIH, subunit TTDA	13.52	11.55	15.68	13.38	1.63	6.34	11.87	9.27	9.08	1.94	-1.47	-1.01	-2.35
AT1G12410	AT1G12410_at	CLPR2, NCLPP2, CLP2	chr1:4223030-4225124 FORWARD LENGTH=1079	CLP protease proteolytic subunit 2	475.75	438.15	452.94	456.73	12.59	509.86	495.81	444.29	483	21.7	1.06	0.97	1.15
AT1G12411	AT1G12411_at		chr1:4225321-4225482 REVERSE LENGTH=162	unknown protein; Has 30201 Blast hits to 17322 proteins in 780 species: Archae - 12; Bacteria - 1396; Metazoa - 17338; Fungi - 3422; Plants - 5037; Viruses - 0; Other Eukaryotes - 2996 (source: NCBI BLink).	9.09	4.78	7.42	6.94	1.64	9.57	6.88	5.7	7.27	1.48	1.05	0.62	1.85
AT1G12420	AT1G12420_at	ACR8	chr1:4226362-4229138 REVERSE LENGTH=1858	ACT domain repeat 8	80.91	74.08	52.19	69.03	9.09	110.89	76.52	85.5	90.9	10.37	1.32	0.99	1.77
AT1G12423	AT1G12423_at		chr1:4231027-4231146 REVERSE LENGTH=120	unknown protein; Has 30201 Blast hits to 17322 proteins in 780 species: Archae - 12; Bacteria - 1396; Metazoa - 17338; Fungi - 3422; Plants - 5037; Viruses - 0; Other Eukaryotes - 2996 (source: NCBI BLink).	13.23	16.98	14.73	14.84	2.01	33.46	37.56	21.36	30.81	5.48	2.08	1.39	2.97	*
AT1G12430	AT1G12430_at	ARK3	chr1:4233873-4238764 REVERSE LENGTH=3224	armadillo repeat kinesin 3	40.39	43.51	29.27	37.79	4.74	45.86	37.22	36.08	39.72	3.62	1.05	0.82	1.38
AT1G12440	AT1G12440_at		chr1:4241592-4242963 REVERSE LENGTH=1372	A20/AN1-like zinc finger family protein	150.36	98.79	199.77	149.58	29.21	613.82	443.82	455.18	504.3	54.67	3.37	2.4	5.12	*
AT1G12450	AT1G12450_at		chr1:4244308-4245993 FORWARD LENGTH=1285	SNARE associated Golgi protein family	103.92	101.28	93.63	99.78	4.79	291.58	325.77	346.89	321.38	17.41	3.22	2.86	3.63	*
AT1G12451	AT1G12451_at		chr1:4246109-4246291 REVERSE LENGTH=183	unknown protein; Has 30201 Blast hits to 17322 proteins in 780 species: Archae - 12; Bacteria - 1396; Metazoa - 17338; Fungi - 3422; Plants - 5037; Viruses - 0; Other Eukaryotes - 2996 (source: NCBI BLink).	96.9	102.46	83.14	93.71	7.27	158.01	115.56	112.16	128.23	15.12	1.37	1.07	1.71
AT1G12460	AT1G12460_at		chr1:4247249-4250630 FORWARD LENGTH=3289	Leucine-rich repeat protein kinase family protein	48.72	55.56	38.81	48.12	5.42	24.07	25.53	24.34	24.6	1.63	-1.96	-1.56	-2.4	*
AT1G12470	AT1G12470_at		chr1:4251032-4257392 FORWARD LENGTH=3236	zinc ion binding	56.09	56.78	39.92	50.71	6.71	54.3	62.02	46.09	53.75	6.1	1.06	0.8	1.43
AT1G12480	AT1G12480_at	OZS1, SLAC1, RCD3, CDI3	chr1:4257268-4259300 REVERSE LENGTH=1881	C4-dicarboxylate transporter/malic acid transport protein	81.62	51.6	56.85	63.33	9.35	48.87	35.17	42.25	42.2	4.34	-1.5	-1.09	-2
AT1G12490	AT1G12490_at		chr1:4260783-4261869 FORWARD LENGTH=1059	F-box associated ubiquitination effector family protein	10.57	8	12.98	10.48	1.59	18.34	9.37	15.44	14.13	2.89	1.35	0.85	2.03
AT1G12500	AT1G12500_at		chr1:4263150-4265044 REVERSE LENGTH=1565	Nucleotide-sugar transporter family protein	46.61	54.98	67.69	56.48	6.98	68.52	61.14	76.81	68.22	5.98	1.21	0.95	1.57
AT1G12520	AT1G12520_at	ATCCS, CCS	chr1:4267106-4268914 REVERSE LENGTH=1229	copper chaperone for SOD1	82.27	54.21	45.4	60.62	11.28	128.64	78.59	98.01	101.73	14.66	1.68	1.15	2.56
AT1G12530	AT1G12530_at		chr1:4268986-4270787 REVERSE LENGTH=734	unknown protein; BEST Arabidopsis thaliana protein match is: unknown protein (TAIR:AT1G56420.1); Has 54 Blast hits to 53 proteins in 13 species: Archae - 0; Bacteria - 0; Metazoa - 0; Fungi - 0; Plants - 54; Viruses - 0; Other Eukaryotes - 0 (source: NCBI BLink).	74.21	86.3	89.56	83.03	5.83	93.23	105.61	92.43	96.96	5.74	1.17	1.01	1.36
AT1G12540	AT1G12540_at		chr1:4272960-4274206 FORWARD LENGTH=1000	basic helix-loop-helix (bHLH) DNA-binding superfamily protein	6.86	9.66	7.37	7.93	1.25	5.75	7.18	7.28	6.69	0.83	-1.19	-0.83	-1.64
AT1G12550	AT1G12550_at		chr1:4274594-4275981 FORWARD LENGTH=1177	D-isomer specific 2-hydroxyacid dehydrogenase family protein	40.64	54.18	41.56	45.33	5.09	27.62	31.25	24.95	27.92	2.89	-1.62	-1.26	-2.09	*
AT1G12560	AT1G12560_at	ATEXPA7, EXP7, ATEXP7, ATHEXP ALPHA 1.26, EXPA7	chr1:4276519-4277899 FORWARD LENGTH=1033	expansin A7	32.93	30.27	31.46	31.61	2.5	48.42	38.44	64.49	50.58	7.63	1.6	1.17	2.08
AT1G12570	AT1G12570_at		chr1:4277993-4280862 REVERSE LENGTH=2027	Glucose-methanol-choline (GMC) oxidoreductase family protein	17.6	20.28	16.93	18.24	1.37	19.79	15.28	20.65	18.49	1.93	1.01	0.81	1.25
AT1G12580	AT1G12580_at	PEPKR1	chr1:4282899-4285829 FORWARD LENGTH=1972	phosphoenolpyruvate carboxylase-related kinase 1	89.62	117.48	72.55	93.2	13.61	125.08	174.5	120.61	140.18	17.99	1.5	1.09	2.1
AT1G12600	AT1G12600_at		chr1:4286204-4288878 REVERSE LENGTH=1279	UDP-N-acetylglucosamine (UAA) transporter family	9.93	9.43	8.06	9.23	0.91	7.3	8.12	12.18	9.15	1.75	-1.01	-0.73	-1.51
AT1G12610	AT1G12610_at	DDF1	chr1:4289944-4291017 REVERSE LENGTH=1074	Integrase-type DNA-binding superfamily protein	12.18	9.33	5.97	9.2	1.88	4.84	9.13	11.63	8.55	2.16	-1.08	-0.63	-1.97
AT1G12620	AT1G12620_at		chr1:4294594-4297084 REVERSE LENGTH=2407	Pentatricopeptide repeat (PPR) superfamily protein	38.3	42.42	29.51	36.82	4.48	47.49	44.27	33.29	41.61	5.02	1.13	0.85	1.51
AT1G12630	AT1G12630_at		chr1:4298889-4299475 FORWARD LENGTH=587	Integrase-type DNA-binding superfamily protein	20.06	17.04	16.91	18.08	1.73	26.57	15.13	17.48	19.6	3.65	1.08	0.73	1.49
AT1G12640	AT1G12640_at		chr1:4303312-4305798 REVERSE LENGTH=1795	MBOAT (membrane bound O-acyl transferase) family protein	116.51	160.13	106.83	127.56	17.24	301.14	322.93	260.59	295.26	19.55	2.31	1.84	3.03	*
AT1G12650	AT1G12650_at		chr1:4305933-4308005 FORWARD LENGTH=1189	unknown protein; CONTAINS InterPro DOMAIN/s: Protein of unknown function DUF947 (InterPro:IPR009292); Has 35333 Blast hits to 34131 proteins in 2444 species: Archae - 798; Bacteria - 22429; Metazoa - 974; Fungi - 991; Plants - 531; Viruses - 0; Other Eukaryotes - 9610 (source: NCBI BLink).	64.39	60.13	50.33	58.22	4.57	78.1	46.38	52.87	59.16	9.69	1.02	0.73	1.34
AT1G12660	AT1G12660_at		chr1:4308943-4309583 FORWARD LENGTH=414	Predicted to encode a PR (pathogenesis-related) protein. Belongs to the plant thionin (PR-13) family with the following members: At1g66100, At5g36910, At1g72260, At2g15010, At1g12663, At1g12660.	21.64	25.69	20.57	22.69	2.25	21.77	24.58	22.67	22.85	2.01	1.01	0.81	1.26
AT1G12663	AT1G12663_at		chr1:4310969-4311457 FORWARD LENGTH=348	Predicted to encode a PR (pathogenesis-related) protein. Belongs to the plant thionin (PR-13) family with the following members: At1g66100, At5g36910, At1g72260, At2g15010, At1g12663, At1g12660.	4.6	4.47	4.5	4.52	0.58	4.76	6.37	5.42	5.49	0.91	1.21	0.84	1.7
AT1G12665	AT1G12665_at		chr1:4312331-4312935 FORWARD LENGTH=519	Encodes a Plant thionin family protein	10.47	7.28	8.28	8.7	1.17	9.2	6.75	17.77	11.23	3.47	1.29	0.62	2.09
AT1G12672	AT1G12672_at		chr1:4318309-4319090 FORWARD LENGTH=600	unknown protein; LOCATED IN: endomembrane system; BEST Arabidopsis thaliana protein match is: unknown protein (TAIR:AT1G12663.1).	16.26	16.94	4.99	12.7	4.04	6.77	8.56	7.87	7.61	1.26	-1.67	-0.77	-2.83
AT1G12680	AT1G12680_at	PEPKR2	chr1:4319886-4322945 REVERSE LENGTH=1933	phosphoenolpyruvate carboxylase-related kinase 2	54.57	52.56	60.08	55.72	3.24	110.86	78.02	101.04	96.34	10.05	1.73	1.4	2.09	*
AT1G12700	AT1G12700_at		chr1:4323556-4326333 REVERSE LENGTH=2480	ATP binding;nucleic acid binding;helicases	13.68	10.45	17.59	13.73	2.36	12.09	13.39	13.2	12.92	1.2	-1.06	-0.74	-1.43
AT1G12710	AT1G12710_at	AtPP2-A12, PP2-A12	chr1:4326739-4328481 REVERSE LENGTH=1274	phloem protein 2-A12	97.67	125.93	119.88	114.27	10	97.22	82.31	109.19	96	8.38	-1.19	-0.97	-1.46
AT1G12730	AT1G12730_at		chr1:4334615-4337773 FORWARD LENGTH=1629	GPI transamidase subunit PIG-U	58.11	66.57	66.43	63.43	4.33	74.59	71.02	82.94	75.71	5.26	1.19	1.02	1.4
AT1G12740	AT1G12740_at	CYP87A2	chr1:4342282-4344857 FORWARD LENGTH=1887	cytochrome P450, family 87, subfamily A, polypeptide 2	13	14.22	18.28	15.01	1.82	16.23	16.39	16.01	16.23	0.94	1.08	0.88	1.37
AT1G12750	AT1G12750_at	ATRBL6, RBL6	chr1:4344985-4348327 REVERSE LENGTH=1354	RHOMBOID-like protein 6	142.86	101.16	142.01	128.75	13.83	114.44	107.19	131.4	117.37	8.02	-1.1	-0.88	-1.34
AT1G12760	AT1G12760_at		chr1:4348498-4350867 FORWARD LENGTH=1757	Zinc finger, C3HC4 type (RING finger) family protein	223.54	238.96	228.12	229.75	9.27	304.16	283.18	297.82	294.3	9.79	1.28	1.18	1.4
AT1G12770	AT1G12770_at	ISE1, EMB1586	chr1:4351064-4353685 FORWARD LENGTH=2069	P-loop containing nucleoside triphosphate hydrolases superfamily protein	43.3	43.23	43.25	43.27	1.56	23.39	28.49	24.01	25.43	2.48	-1.7	-1.45	-2.04	*
AT1G12775	AT1G12775_at		chr1:4353906-4355929 FORWARD LENGTH=2024	Pentatricopeptide repeat (PPR) superfamily protein	15.74	21.21	10.82	15.63	3.52	21.42	12.22	14.8	15.79	3.07	1.01	0.61	1.73
AT1G12780	AT1G12780_at	UGE1, ATUGE1	chr1:4355926-4358328 REVERSE LENGTH=1462	UDP-D-glucose/UDP-D-galactose 4-epimerase 1	79.04	93.18	63.92	78.97	10.14	486.64	358.36	428.34	424.33	37.31	5.37	4.19	7.05	*
AT1G12790	AT1G12790_at		chr1:4359151-4361272 REVERSE LENGTH=1172	CONTAINS InterPro DOMAIN/s: RuvA domain 2-like (InterPro:IPR010994); Has 29 Blast hits to 29 proteins in 9 species: Archae - 0; Bacteria - 2; Metazoa - 0; Fungi - 0; Plants - 27; Viruses - 0; Other Eukaryotes - 0 (source: NCBI BLink).	35.7	37.8	35.77	36.33	1.81	164.14	170.18	181.14	171.46	6.78	4.72	4.26	5.25	*
AT1G12800	AT1G12800_at		chr1:4361551-4365331 REVERSE LENGTH=2673	Nucleic acid-binding, OB-fold-like protein	169.84	147.65	104.34	140.56	19.61	88.35	88.92	61.61	79.69	9.57	-1.76	-1.29	-2.38	*
AT1G12805	AT1G12805_at		chr1:4366597-4367119 FORWARD LENGTH=523	nucleotide binding	21.18	23.93	19.02	21.51	1.75	24.27	33.57	17.07	24.91	4.96	1.16	0.77	1.59
AT1G12810	AT1G12810_at		chr1:4367256-4368804 FORWARD LENGTH=849	proline-rich family protein	87.27	102.67	79.1	89.66	7.89	102.66	115.96	149.13	122.27	14.85	1.36	1.05	1.73
AT1G12820	AT1G12820_at	AFB3	chr1:4368760-4371293 REVERSE LENGTH=2229	auxin signaling F-box 3	246.47	228.26	291.25	255.31	19.06	359.61	289.45	296.84	313.23	23.46	1.23	1.03	1.46
AT1G12830	AT1G12830_at		chr1:4374250-4375170 REVERSE LENGTH=921	unknown protein; FUNCTIONS IN: molecular_function unknown; INVOLVED IN: biological_process unknown; LOCATED IN: cellular_component unknown; EXPRESSED IN: 23 plant structures; EXPRESSED DURING: 13 growth stages; Has 39778 Blast hits to 22088 proteins in 1060 species: Archae - 152; Bacteria - 6161; Metazoa - 14109; Fungi - 6144; Plants - 2156; Viruses - 601; Other Eukaryotes - 10455 (source: NCBI B…	47.32	32.14	36.84	38.6	4.64	38.76	27.21	34.62	33.55	3.66	-1.15	-0.87	-1.5
AT1G12840	AT1G12840_at	DET3, ATVHA-C	chr1:4375515-4378514 FORWARD LENGTH=1491	vacuolar ATP synthase subunit C (VATC) / V-ATPase C subunit / vacuolar proton pump C subunit (DET3)	915.11	992.14	1006.2	970.97	36.9	726.05	841.51	779.42	780.88	38.08	-1.24	-1.12	-1.38
AT1G12845	AT1G12845_at		chr1:4378939-4379516 REVERSE LENGTH=578	unknown protein; FUNCTIONS IN: molecular_function unknown; INVOLVED IN: biological_process unknown; LOCATED IN: endomembrane system; EXPRESSED IN: 22 plant structures; EXPRESSED DURING: 13 growth stages; Has 8 Blast hits to 8 proteins in 4 species: Archae - 0; Bacteria - 0; Metazoa - 0; Fungi - 0; Plants - 8; Viruses - 0; Other Eukaryotes - 0 (source: NCBI BLink).	178.29	168.38	185.14	177.22	6.11	44.38	43.14	69.7	52.3	9.09	-3.39	-2.62	-4.76	*
AT1G12850	AT1G12850_at		chr1:4379707-4381612 REVERSE LENGTH=1568	Phosphoglycerate mutase family protein	111	125.45	117.82	117.9	5.24	110.53	124.26	118.12	117.13	5.35	-1.01	-0.91	-1.12
AT1G12855	AT1G12855_at		chr1:4382160-4383611 FORWARD LENGTH=1452	F-box family protein	23.05	21.82	16.69	20.56	2.51	23.01	18.1	22.72	21.13	2.09	1.03	0.8	1.35
AT1G12860	AT1G12860_at	SCRM2, ICE2	chr1:4384353-4386610 FORWARD LENGTH=1976	basic helix-loop-helix (bHLH) DNA-binding superfamily protein	113.46	45.5	101.04	86.8	20.67	43.67	53.26	62.71	53.5	5.96	-1.62	-0.96	-2.39
AT1G12870	AT1G12870_at		chr1:4387129-4389110 REVERSE LENGTH=1251	F-box and associated interaction domains-containing protein	8.38	7.68	9.92	8.76	1.22	7.39	11.18	16.12	11.52	2.76	1.31	0.77	2.01
AT1G12880	AT1G12880_at	atnudt12, NUDT12	chr1:4389751-4391151 FORWARD LENGTH=1002	nudix hydrolase homolog 12	46.87	31.98	18.82	32.58	8.2	18.17	15.59	14.46	15.9	1.85	-2.05	-1.17	-3.08
AT1G12890	AT1G12890_at		chr1:4391734-4392393 FORWARD LENGTH=660	Integrase-type DNA-binding superfamily protein	8.08	11.42	12.86	10.76	1.68	12.72	6.13	5.54	8.09	2.36	-1.33	-0.81	-2.64
AT1G12900	AT1G12900_at	GAPA-2	chr1:4392450-4394400 REVERSE LENGTH=1501	glyceraldehyde 3-phosphate dehydrogenase A subunit 2	420.31	251.72	505.46	392.41	74.46	176.42	128.79	184.33	162.91	17.75	-2.41	-1.6	-3.37	*
AT1G12910	AT1G12910_at	ATAN11, LWD1	chr1:4394897-4396291 REVERSE LENGTH=1395	Transducin/WD40 repeat-like superfamily protein	14.19	12.14	11.12	12.49	1.06	14.49	14.97	17.94	15.76	1.37	1.26	1.03	1.54
AT1G12920	AT1G12920_at	ERF1-2	chr1:4396348-4398193 REVERSE LENGTH=1656	eukaryotic release factor 1-2	37.19	37.51	40.6	37.93	2.52	29.36	45.59	25.91	33.59	6.4	-1.13	-0.84	-1.66
AT1G12930	AT1G12930_at		chr1:4398375-4405605 REVERSE LENGTH=3341	ARM repeat superfamily protein	65.65	79.92	55.24	66.82	8.02	67.9	68.82	60.25	65.86	4.02	-1.01	-0.8	-1.25
AT1G12938	AT1G12938_at		chr1:4412887-4413057 FORWARD LENGTH=171	unknown protein; Has 30201 Blast hits to 17322 proteins in 780 species: Archae - 12; Bacteria - 1396; Metazoa - 17338; Fungi - 3422; Plants - 5037; Viruses - 0; Other Eukaryotes - 2996 (source: NCBI BLink).	16.72	13.75	18.76	16.45	1.51	19.51	20.84	23.07	21.1	1.29	1.28	1.08	1.55
AT1G12940	AT1G12940_at	ATNRT2.5, NRT2.5	chr1:4416405-4418590 FORWARD LENGTH=1762	nitrate transporter2.5	13.31	22.02	11.54	15.6	3.47	8.99	14.78	13.3	12.21	2.09	-1.28	-0.76	-2.01
AT1G12950	AT1G12950_at	RSH2	chr1:4419770-4422638 FORWARD LENGTH=1824	root hair specific 2	16.98	12.39	10.67	13.25	2	14.58	14.06	20.54	16.28	2.45	1.23	0.86	1.76
AT1G12960	AT1G12960_at		chr1:4422707-4423155 REVERSE LENGTH=315	Ribosomal protein L18e/L15 superfamily protein	6.1	56.03	6.47	22.84	16.81	16.02	27.71	11.71	18.65	5.23	-1.22	0	-3.37
AT1G12970	AT1G12970_at	PIRL3	chr1:4423640-4425789 FORWARD LENGTH=1639	plant intracellular ras group-related LRR 3	109.22	120.48	146.75	125.58	11.77	221.86	166.97	192.22	193.4	16.35	1.54	1.25	1.9	*
AT1G12980	AT1G12980_at	ESR1, DRN	chr1:4429718-4430965 FORWARD LENGTH=1248	Integrase-type DNA-binding superfamily protein	9.58	10.34	8.41	9.47	0.92	12.51	12.31	10.19	11.68	1.03	1.23	0.99	1.54
AT1G12990	AT1G12990_at		chr1:4433640-4436075 FORWARD LENGTH=2035	beta-1,4-N-acetylglucosaminyltransferase family protein	180.05	227.88	200.23	202.16	15.25	367.78	297.51	312.47	325.52	21.64	1.61	1.37	1.9	*
AT1G13000	AT1G13000_at		chr1:4436105-4439464 REVERSE LENGTH=1901	Protein of unknown function (DUF707)	62.31	91.78	56.77	70.37	11.37	108.24	117	80.15	101.78	11.48	1.45	1.06	2.05
AT1G13020	AT1G13020_at	EIF4B2	chr1:4440544-4443684 REVERSE LENGTH=2197	eukaryotic initiation factor 4B2	35.51	43.18	28.94	35.81	4.61	38.14	34.62	33.43	35.34	2.37	-1.01	-0.78	-1.27
AT1G13030	AT1G13030_at		chr1:4444043-4447406 REVERSE LENGTH=2196	sphere organelles protein-related	110.01	101.07	73.21	94.9	11.4	57.24	50.02	46.14	50.96	4.05	-1.86	-1.45	-2.34	*
AT1G13040	AT1G13040_at		chr1:4447647-4449200 FORWARD LENGTH=1554	Pentatricopeptide repeat (PPR-like) superfamily protein	33.74	36.75	23.4	31.23	4.5	36.03	25.76	9.2	23.61	8	-1.32	-0.78	-3.05
AT1G13050	AT1G13050_at		chr1:4450382-4451742 FORWARD LENGTH=1361	unknown protein; BEST Arabidopsis thaliana protein match is: unknown protein (TAIR:AT3G26350.1); Has 538 Blast hits to 510 proteins in 88 species: Archae - 0; Bacteria - 23; Metazoa - 81; Fungi - 36; Plants - 361; Viruses - 8; Other Eukaryotes - 29 (source: NCBI BLink).	24.41	23.4	18.05	21.76	2.5	11.45	18.58	17.87	16.1	2.68	-1.35	-0.98	-1.94
AT1G13060	AT1G13060_at	PBE1	chr1:4452212-4454876 FORWARD LENGTH=1280	20S proteasome beta subunit E1	223.17	221.6	232.52	225.66	7.27	194.95	183.16	190.38	188.51	7.44	-1.2	-1.1	-1.3
AT1G13080	AT1G13080_at	CYP71B2	chr1:4459166-4460940 FORWARD LENGTH=1615	cytochrome P450, family 71, subfamily B, polypeptide 2	58.49	66.05	58.32	61.31	3.66	50.19	73.34	42.31	55.29	9.87	-1.11	-0.84	-1.59
AT1G13090	AT1G13090_at	CYP71B28	chr1:4461806-4463543 FORWARD LENGTH=1656	cytochrome P450, family 71, subfamily B, polypeptide 28	75.85	70.47	55.71	67.57	6.47	78.39	48.73	27.5	51.43	14.8	-1.31	-0.86	-2.53
AT1G13100	AT1G13100_at	CYP71B29	chr1:4463924-4465538 FORWARD LENGTH=1532	cytochrome P450, family 71, subfamily B, polypeptide 29	72.08	95.29	65	76.93	10.58	99.11	91.52	85.6	92.9	5.62	1.21	0.96	1.59
AT1G13110	AT1G13110_at	CYP71B7	chr1:4467220-4469033 FORWARD LENGTH=1743	cytochrome P450, family 71 subfamily B, polypeptide 7	9.19	13.95	11.56	11.44	2.05	10.53	16.08	9.7	12.08	3.11	1.06	0.58	1.73
AT1G13120	AT1G13120_at	emb1745	chr1:4469181-4473213 REVERSE LENGTH=2427	embryo defective 1745	53.65	66.83	41.59	53.82	8.12	60.16	49.71	45.77	52.05	5.18	-1.03	-0.75	-1.38
AT1G13130	AT1G13130_at		chr1:4474720-4477941 FORWARD LENGTH=1786	Cellulase (glycosyl hydrolase family 5) protein	13.28	11.71	71.06	31.97	19.61	16.27	17.29	9.85	14.56	3.22	-2.2	0	-5.08
AT1G13140	AT1G13140_at	CYP86C3	chr1:4478491-4480325 REVERSE LENGTH=1835	cytochrome P450, family 86, subfamily C, polypeptide 3	8.67	2.56	6.35	5.82	1.97	6.29	6.72	8	7.03	1.22	1.21	0.69	2.81
AT1G13150	AT1G13150_at	CYP86C4	chr1:4481875-4483696 REVERSE LENGTH=1822	cytochrome P450, family 86, subfamily C, polypeptide 4	6.11	7.01	5.66	6.23	0.9	5.21	16.2	11.9	11.13	3.39	1.79	0.87	2.92
AT1G13160	AT1G13160_at		chr1:4484584-4488577 FORWARD LENGTH=2654	ARM repeat superfamily protein	58.27	33.69	37.65	43.18	8.17	26.34	24.19	20.43	23.79	3.24	-1.81	-1.19	-2.63
AT1G13170	AT1G13170_at	ORP1D	chr1:4488533-4492587 REVERSE LENGTH=3116	OSBP(oxysterol binding protein)-related protein 1D	35.64	43.39	22.71	33.84	6.34	29.12	29.55	24.77	27.95	2.39	-1.21	-0.82	-1.65
AT1G13180	AT1G13180_at	DIS1, ARP3, ATARP3	chr1:4495028-4498469 FORWARD LENGTH=1915	Actin-like ATPase superfamily protein	36.2	42.03	43.4	40.46	2.94	48.91	47.88	51.83	49.44	2.31	1.22	1.06	1.42
AT1G13190	AT1G13190_at		chr1:4498881-4501613 FORWARD LENGTH=2179	RNA-binding (RRM/RBD/RNP motifs) family protein	52.36	54.03	67.26	57.28	5.71	83.37	75.27	81.15	80.03	3.85	1.4	1.18	1.7
AT1G13195	AT1G13195_at		chr1:4501581-4503543 REVERSE LENGTH=1554	RING/U-box superfamily protein	57.67	74.28	54.97	62.44	6.61	71.51	61.71	69.36	67.02	4.5	1.07	0.88	1.33
AT1G13200	AT1G13200_at		chr1:4507221-4508528 REVERSE LENGTH=1308	F-box and associated interaction domains-containing protein	22.16	12.64	30.81	21.91	5.28	25.9	19.25	36.58	27.28	5.11	1.24	0.76	2.2
AT1G13210	AT1G13210_at	ACA.l	chr1:4508963-4513938 REVERSE LENGTH=4065	autoinhibited Ca2+/ATPase II	128.95	206.11	81.59	138.95	37.3	82.46	118.32	52.98	84.62	19.92	-1.64	-0.85	-3.02
AT1G13220	AT1G13220_at	LINC2	chr1:4515606-4517534 FORWARD LENGTH=1349	nuclear matrix constituent protein-related	17.38	11.92	15.45	14.81	1.94	16.14	11.48	16.84	14.67	2	-1.01	-0.74	-1.39
AT1G13230	AT1G13230_at		chr1:4520631-4522544 FORWARD LENGTH=1428	Leucine-rich repeat (LRR) family protein	18.97	9.6	13.84	14.31	2.74	21.81	15.72	28.56	21.93	3.84	1.53	0.99	2.41
AT1G13245	AT1G13245_at	RTFL17, DVL4	chr1:4525486-4526064 REVERSE LENGTH=579	ROTUNDIFOLIA like 17	35.16	48.07	69.35	50.81	10.69	153.35	158.47	211.62	174.44	19.24	3.43	2.4	5.41	*
AT1G13250	AT1G13250_at	GATL3	chr1:4528623-4530063 REVERSE LENGTH=1441	galacturonosyltransferase-like 3	94.1	88.46	80.9	88.09	4.7	28.24	40.83	44.27	37.59	6.14	-2.34	-1.81	-3.24	*
AT1G13260	AT1G13260_at	RAV1, EDF4	chr1:4542168-4543742 FORWARD LENGTH=1575	related to ABI3/VP1 1	39.66	32.74	34.94	35.77	2.38	68.15	57.78	56.59	60.71	4.13	1.7	1.45	1.99	*
AT1G13270	AT1G13270_at	MAP1C, MAP1B	chr1:4544953-4547312 FORWARD LENGTH=1313	methionine aminopeptidase 1B	396.4	287.1	357.31	347.29	31.85	210.81	190.02	162.47	187.68	14.88	-1.85	-1.51	-2.26	*
AT1G13280	AT1G13280_at	AOC4	chr1:4547454-4548875 FORWARD LENGTH=1258	allene oxide cyclase 4	249.8	225.84	326.11	267.1	30.53	190.98	242.14	275.64	236.78	25.7	-1.13	-0.87	-1.46
AT1G13290	AT1G13290_at	DOT5, WIP6	chr1:4550153-4551620 REVERSE LENGTH=1215	C2H2-like zinc finger protein	27.64	32.9	27.65	29.44	2.45	44.62	35.43	36.26	38.73	3.15	1.32	1.09	1.6
AT1G13300	AT1G13300_at	HRS1	chr1:4556892-4558708 FORWARD LENGTH=1237	myb-like transcription factor family protein	13.51	9.64	11.85	11.77	1.36	27.2	20.03	24.27	23.89	2.19	2.03	1.6	2.61	*
AT1G13310	AT1G13310_at		chr1:4561068-4563061 REVERSE LENGTH=1406	Endosomal targeting BRO1-like domain-containing protein	13.96	11.47	12.85	12.59	1.18	10.8	8.54	9.1	9.32	1.08	-1.35	-1.06	-1.74
AT1G13320	AT1G13320_at	PP2AA3	chr1:4563471-4567807 REVERSE LENGTH=2128	protein phosphatase 2A subunit A3	172.87	203.12	142.66	173.01	18.38	185.84	187.13	144.86	172.43	14.91	-1	-0.79	-1.25
AT1G13330	AT1G13330_at	AHP2	chr1:4567935-4570598 FORWARD LENGTH=1020	Arabidopsis Hop2 homolog	9.93	21.59	9.14	13.5	4.33	15.65	14.44	7.24	12.32	2.89	-1.1	-0.49	-2.09
AT1G13340	AT1G13340_at		chr1:4569448-4571118 REVERSE LENGTH=1479	Regulator of Vps4 activity in the MVB pathway protein	33.24	56.13	31.59	40.41	8.35	38.73	61.42	29.53	43.09	9.93	1.07	0.61	1.8
AT1G13350	AT1G13350_at		chr1:4572419-4576632 REVERSE LENGTH=2454	Protein kinase superfamily protein	41.74	25.68	37.13	34.84	4.88	47.5	43.76	37.72	42.98	3.32	1.23	0.96	1.64
AT1G13360	AT1G13360_at		chr1:4576957-4577893 REVERSE LENGTH=937	unknown protein; BEST Arabidopsis thaliana protein match is: unknown protein (TAIR:AT3G25870.1); Has 69 Blast hits to 69 proteins in 16 species: Archae - 0; Bacteria - 0; Metazoa - 6; Fungi - 0; Plants - 63; Viruses - 0; Other Eukaryotes - 0 (source: NCBI BLink).	68.82	76.54	101.34	81.95	10.35	66.26	65.07	72.37	67.6	3.56	-1.21	-0.95	-1.5
AT1G13370	AT1G13370_at		chr1:4587780-4588613 REVERSE LENGTH=648	Histone superfamily protein	2.4	3.18	5.01	3.49	0.95	2.87	1.55	3.84	2.58	0.93	-1.35	-0.64	-3.54
AT1G13380	AT1G13380_at		chr1:4589071-4590423 REVERSE LENGTH=775	Protein of unknown function (DUF1218)	270.05	322.22	211.06	267.22	33.67	289.98	392.62	458.59	380.5	50.21	1.42	1.05	1.93
AT1G13390	AT1G13390_at		chr1:4592481-4594391 REVERSE LENGTH=1169	unknown protein; BEST Arabidopsis thaliana protein match is: unknown protein (TAIR:AT1G68490.1); Has 114 Blast hits to 114 proteins in 18 species: Archae - 0; Bacteria - 0; Metazoa - 0; Fungi - 0; Plants - 114; Viruses - 0; Other Eukaryotes - 0 (source: NCBI BLink).	27.14	30.69	41.61	32.95	4.79	99	72.25	92.91	87.99	8.33	2.67	2.03	3.63	*
AT1G13400	AT1G13400_at	NUB, JGL	chr1:4597627-4598911 FORWARD LENGTH=781	C2H2 and C2HC zinc fingers superfamily protein	9.62	9.53	8.97	9.38	0.91	8.05	10.54	8.42	8.93	1.28	-1.05	-0.8	-1.43
AT1G13410	AT1G13410_at		chr1:4601261-4603298 FORWARD LENGTH=1814	Tetratricopeptide repeat (TPR)-like superfamily protein	15.93	25.37	12.79	17.89	4.1	21.27	20.95	18.62	20.28	1.64	1.13	0.8	1.84
AT1G13420	AT1G13420_at	ATST4B, ST4B	chr1:4604841-4606053 FORWARD LENGTH=1213	sulfotransferase 4B	7.37	5.08	3.84	5.35	1.22	3.45	5.85	7.48	5.67	1.51	1.06	0.55	1.92
AT1G13430	AT1G13430_at	ATST4C, ST4C	chr1:4606500-4607747 FORWARD LENGTH=1248	sulfotransferase 4C	4	3.93	6.47	4.64	1.08	3.91	5.68	3.97	4.48	0.79	-1.04	-0.6	-1.66
AT1G13440	AT1G13440_at	GAPC-2, GAPC2	chr1:4608196-4610647 REVERSE LENGTH=1355	glyceraldehyde-3-phosphate dehydrogenase C2	702.49	659.07	612.43	655.59	30.94	495	549.22	381.14	474.47	52.43	-1.38	-1.15	-1.71
AT1G13448	AT1G13448_at		chr1:4612243-4612929 FORWARD LENGTH=592	other RNA	18	18.06	22.09	19.31	2.2	93.94	107.3	69.13	90.17	11.6	4.67	3.48	6.19	*
AT1G13450	AT1G13450_at	GT-1	chr1:4612731-4615125 REVERSE LENGTH=1737	Homeodomain-like superfamily protein	117.08	103.76	79.31	100.12	11.28	255.39	305.38	223.27	261.41	24.28	2.61	2.06	3.35	*
AT1G13460	AT1G13460_at		chr1:4615813-4618329 FORWARD LENGTH=1870	Protein phosphatase 2A regulatory B subunit family protein	29.94	27.69	14.36	24.03	5.01	30.23	24.62	22.52	25.47	2.93	1.06	0.74	1.66
AT1G13470	AT1G13470_at		chr1:4620228-4621580 REVERSE LENGTH=1272	Protein of unknown function (DUF1262)	55.91	119.51	30.27	68.57	26.66	17.38	22.94	15.03	18.51	2.76	-3.71	-1.31	-6.57	*
AT1G13480	AT1G13480_at		chr1:4622634-4624070 REVERSE LENGTH=1340	Protein of unknown function (DUF1262)	14.45	18.1	12.18	14.97	2.19	15.99	12.93	19.83	16.4	2.33	1.1	0.78	1.55
AT1G13485	AT1G13485_at		chr1:4624171-4624344 REVERSE LENGTH=174	unknown protein; FUNCTIONS IN: molecular_function unknown; INVOLVED IN: biological_process unknown; LOCATED IN: cellular_component unknown; Has 0 Blast hits to 0 proteins in 0 species (source: NCBI BLink).	2.97	2.65	3.19	2.96	0.38	2.81	2.48	5.08	3.42	0.9	1.16	0.64	1.78
AT1G13490	AT1G13490_at		chr1:4624715-4626064 REVERSE LENGTH=1092	Protein of unknown function (DUF1262)	16	13.85	18.75	16.42	1.75	17.77	10.42	24.54	17.56	4.18	1.07	0.64	1.57
AT1G13500	AT1G13500_at		chr1:4627789-4629169 REVERSE LENGTH=1161	Protein of unknown function (DUF1262)	32.2	31.74	26.2	29.93	2.38	23.77	18.19	18.18	19.86	2.55	-1.51	-1.19	-1.97
AT1G13510	AT1G13510_at		chr1:4629203-4630821 REVERSE LENGTH=1533	Protein of unknown function (DUF1262)	7.6	8.54	10.18	8.74	1.01	6.35	13.68	12.61	10.96	2.5	1.25	0.76	1.84
AT1G13520	AT1G13520_at		chr1:4631778-4633248 REVERSE LENGTH=1268	Protein of unknown function (DUF1262)	12.25	11.94	12.93	12.33	1.75	9.11	7.71	10.61	8.9	1.55	-1.39	-0.96	-2.06
AT1G13530	AT1G13530_at		chr1:4633740-4635129 REVERSE LENGTH=1158	Protein of unknown function (DUF1262)	39.63	33.14	19.94	30.97	5.93	35.18	39.24	27.86	34.1	3.63	1.1	0.79	1.66
AT1G13540	AT1G13540_at		chr1:4635463-4636805 REVERSE LENGTH=1254	Protein of unknown function (DUF1262)	29.39	20.77	20.97	23.66	3.07	30.73	27.98	30.15	29.53	1.39	1.25	1.01	1.6
AT1G13550	AT1G13550_at		chr1:4636984-4638330 REVERSE LENGTH=1270	Protein of unknown function (DUF1262)	34.97	46.09	23.55	34.93	6.86	36.46	43.41	39.48	39.65	2.62	1.14	0.84	1.7
AT1G13560	AT1G13560_at	AAPT1, ATAAPT1	chr1:4638514-4642088 REVERSE LENGTH=1649	aminoalcoholphosphotransferase 1	221.19	267.25	228.94	238.79	15.84	162.45	150.73	132.34	148.28	9.64	-1.61	-1.38	-1.88	*
AT1G13570	AT1G13570_at		chr1:4642346-4644422 REVERSE LENGTH=1614	F-box/RNI-like superfamily protein	45.92	37.4	44.02	42.34	3.34	124.45	123.78	136.79	128.31	5.72	3.03	2.62	3.54	*
AT1G13580	AT1G13580_at	LAG13	chr1:4644521-4647007 REVERSE LENGTH=1567	LAG1 longevity assurance homolog 3	23.54	36.15	35.12	31.6	4.28	32.25	32.88	35.53	33.57	1.66	1.06	0.85	1.38
AT1G13590	AT1G13590_at	ATPSK1, PSK1	chr1:4647949-4648740 FORWARD LENGTH=422	phytosulfokine 1 precursor	12.53	13.88	9.26	11.8	2.04	10.83	14.51	10.32	12.17	2.05	1.03	0.68	1.56
AT1G13600	AT1G13600_at	AtbZIP58, bZIP58	chr1:4650787-4651469 REVERSE LENGTH=683	basic leucine-zipper 58	18.62	13.6	16.82	16.46	1.8	15.04	7.76	8.92	10.4	2.43	-1.58	-1.08	-2.63
AT1G13605	AT1G13605_at		chr1:4658538-4659106 FORWARD LENGTH=473	Encodes a defensin-like (DEFL) family protein.	4.41	3.82	4.32	4.16	0.43	3.05	5.07	5.12	4.34	0.9	1.04	0.67	1.48
AT1G13607	AT1G13607_at		chr1:4660778-4661218 FORWARD LENGTH=339	Defensin-like (DEFL) family protein	7.72	7.41	5.79	7	0.96	8.34	5.2	9.39	7.54	1.49	1.08	0.69	1.58
AT1G13608	AT1G13608_at		chr1:4661682-4662029 FORWARD LENGTH=237	Defensin-like (DEFL) family protein	11.14	17.14	10.69	13.03	2.34	15.28	13.11	12.95	13.81	1.35	1.06	0.77	1.55
AT1G13609	AT1G13609_at		chr1:4662721-4663192 FORWARD LENGTH=380	Defensin-like (DEFL) family protein	16.33	18.79	24.87	19.96	2.84	8.79	10	5.28	8.08	1.83	-2.47	-1.63	-4.1	*
AT1G13610	AT1G13610_at		chr1:4663831-4666017 REVERSE LENGTH=1296	alpha/beta-Hydrolases superfamily protein	10.41	6.89	10.72	9.42	1.49	9.48	6.23	8.15	7.87	1.21	-1.2	-0.82	-1.73
AT1G13620	AT1G13620_at	RGF2	chr1:4668443-4669471 FORWARD LENGTH=627	Encodes a root meristem growth factor (RGF). Belongs to a family of functionally redundant homologous peptides that are secreted, tyrosine-sulfated, and expressed mainly in the stem cell area and the innermost layer of central columella cells. RGFs are required for maintenance of the root stem cell niche and transit amplifying cell proliferation. Members of this family include: At5g60810 (RGF1), …	31.51	10.48	25.71	22.61	6.23	19.53	20.34	28.45	22.74	2.95	1.01	0.64	1.89
AT1G13630	AT1G13630_at		chr1:4669784-4672826 REVERSE LENGTH=2421	Tetratricopeptide repeat (TPR)-like superfamily protein	16.63	23.66	14.59	18.3	3.08	18.7	14.55	13.83	15.69	1.82	-1.17	-0.81	-1.61
AT1G13635	AT1G13635_at		chr1:4674152-4676170 FORWARD LENGTH=1357	DNA glycosylase superfamily protein	8.02	9.73	11.18	9.59	1.17	12.98	8.93	11.89	11.19	1.38	1.17	0.87	1.56
AT1G13640	AT1G13640_at		chr1:4677027-4679812 REVERSE LENGTH=2489	Phosphatidylinositol 3- and 4-kinase family protein	103.78	94.58	78.67	92.24	8.02	195.05	151.19	135.07	160.39	18.15	1.74	1.36	2.19	*
AT1G13650	AT1G13650_at		chr1:4680432-4682097 REVERSE LENGTH=1194	BEST Arabidopsis thaliana protein match is: 18S pre-ribosomal assembly protein gar2-related (TAIR:AT2G03810.4); Has 3688 Blast hits to 1629 proteins in 255 species: Archae - 22; Bacteria - 222; Metazoa - 684; Fungi - 292; Plants - 62; Viruses - 14; Other Eukaryotes - 2392 (source: NCBI BLink).	5.51	5.88	6.58	5.96	0.66	6.23	4.57	7.44	5.97	1.1	1	0.67	1.4
AT1G13670	AT1G13670_at		chr1:4688156-4688966 FORWARD LENGTH=811	unknown protein; Has 22 Blast hits to 22 proteins in 7 species: Archae - 0; Bacteria - 0; Metazoa - 0; Fungi - 0; Plants - 22; Viruses - 0; Other Eukaryotes - 0 (source: NCBI BLink).	19.01	20.84	22.01	20.72	1.96	36.22	23.11	41.98	33.56	5.97	1.62	1.12	2.2
AT1G13680	AT1G13680_at		chr1:4690409-4692841 FORWARD LENGTH=1180	PLC-like phosphodiesterases superfamily protein	7.49	9.1	6.76	7.76	0.9	11.08	9.79	12.07	11.02	0.98	1.42	1.12	1.83
AT1G13690	AT1G13690_at	ATE1	chr1:4693289-4694410 FORWARD LENGTH=856	ATPase E1	68.81	72.03	82.18	74.23	4.44	76.5	60.01	68.21	68.36	5	-1.09	-0.93	-1.27
AT1G13700	AT1G13700_at	PGL1	chr1:4694372-4696023 REVERSE LENGTH=1018	6-phosphogluconolactonase 1	22.1	19.46	20.75	20.67	3.48	181.82	165.44	195.27	180.6	10.19	8.74	6.71	12.22	*
AT1G13710	AT1G13710_at	CYP78A5, KLU	chr1:4702725-4704657 REVERSE LENGTH=1826	cytochrome P450, family 78, subfamily A, polypeptide 5	26.09	25.52	22.56	24.85	1.87	23.98	22.91	20.03	22.44	1.87	-1.11	-0.92	-1.34
AT1G13730	AT1G13730_at		chr1:4709824-4712550 FORWARD LENGTH=1773	Nuclear transport factor 2 (NTF2) family protein with RNA binding (RRM-RBD-RNP motifs) domain	185.16	155.85	113.76	151.41	21.11	81.99	82.3	44.68	69.66	12.82	-2.17	-1.5	-3.29	*
AT1G13740	AT1G13740_at	AFP2	chr1:4713674-4715407 FORWARD LENGTH=1591	ABI five binding protein 2	19.33	15.14	25.32	19.78	3.17	22.33	13.52	13.61	16.12	3.29	-1.23	-0.81	-1.96
AT1G13750	AT1G13750_at		chr1:4715394-4718235 REVERSE LENGTH=2082	Purple acid phosphatases superfamily protein	106.15	193.17	106.81	135.27	29.54	63.6	115.8	60.99	80.17	18.37	-1.69	-0.98	-2.96
AT1G13755	AT1G13755_at		chr1:4718673-4719354 REVERSE LENGTH=564	Defensin-like (DEFL) family protein	4.95	7.08	6.99	6.31	0.84	5.74	7.01	4.27	5.7	1.15	-1.11	-0.76	-1.74
AT1G13760	AT1G13760_at		chr1:4720243-4721342 REVERSE LENGTH=561	unknown protein; FUNCTIONS IN: molecular_function unknown; INVOLVED IN: biological_process unknown; LOCATED IN: endomembrane system; Has 30201 Blast hits to 17322 proteins in 780 species: Archae - 12; Bacteria - 1396; Metazoa - 17338; Fungi - 3422; Plants - 5037; Viruses - 0; Other Eukaryotes - 2996 (source: NCBI BLink).	5	6.78	3.19	4.92	1.16	6.1	4.46	7.35	5.92	0.99	1.2	0.76	2.07
AT1G13770	AT1G13770_at	RUS3	chr1:4721695-4724510 FORWARD LENGTH=1510	Protein of unknown function, DUF647	115.91	112.86	133.15	120.87	6.68	104.35	129.62	114.23	116.3	8.44	-1.04	-0.9	-1.21
AT1G13780	AT1G13780_at		chr1:4724608-4726499 FORWARD LENGTH=1629	F-box/RNI-like/FBD-like domains-containing protein	20.06	18.54	16.57	18.35	1.73	20.05	17.54	20.81	19.35	1.87	1.06	0.84	1.32
AT1G13790	AT1G13790_at		chr1:4727438-4730425 FORWARD LENGTH=2407	XH/XS domain-containing protein	13.92	13.62	13.17	13.59	1.09	11.01	12.4	13.05	12.12	1.63	-1.12	-0.88	-1.48
AT1G13800	AT1G13800_at		chr1:4731056-4733707 REVERSE LENGTH=2652	Tetratricopeptide repeat (TPR)-like superfamily protein	22.49	22.35	20.27	21.73	1.9	24.7	17.58	21.22	21.1	2.35	-1.03	-0.82	-1.31
AT1G13810	AT1G13810_at		chr1:4734036-4735389 FORWARD LENGTH=1189	Restriction endonuclease, type II-like superfamily protein	41.38	47.83	37.13	42.1	3.84	35.49	31.78	32.53	33.32	2.31	-1.26	-1.04	-1.52
AT1G13820	AT1G13820_at		chr1:4735547-4737808 FORWARD LENGTH=1286	alpha/beta-Hydrolases superfamily protein	203.69	154.33	200.1	185.95	15.96	87.4	88.67	91.51	88.94	3.12	-2.09	-1.78	-2.42	*
AT1G13830	AT1G13830_at		chr1:4739873-4741038 REVERSE LENGTH=832	Carbohydrate-binding X8 domain superfamily protein	45.68	136.61	56.63	79.64	29.05	30.39	43.81	27.34	34.16	5.88	-2.33	-0.91	-4.16
AT1G13860	AT1G13860_at	QUL1	chr1:4743205-4746911 REVERSE LENGTH=2740	QUASIMODO2 LIKE 1	87.22	116.4	51.16	85.03	19.24	54.05	47.53	35.62	45.91	6.02	-1.85	-1.12	-2.76
AT1G13870	AT1G13870_at	DRL1, AtKTI12	chr1:4747265-4748642 REVERSE LENGTH=1148	calmodulin binding;purine nucleotide binding	21.99	26.37	24.21	24.13	1.81	25.39	35.07	26.98	29.12	3.58	1.21	0.94	1.51
AT1G13880	AT1G13880_at		chr1:4748873-4751212 FORWARD LENGTH=1705	ELM2 domain-containing protein	58.69	48.15	50.72	52.57	3.83	118.85	99.77	88.06	101.97	9.24	1.94	1.59	2.34	*
AT1G13890	AT1G13890_at	SNAP30, ATSNAP30	chr1:4751581-4752844 FORWARD LENGTH=792	soluble N-ethylmaleimide-sensitive factor adaptor protein 30	16.21	32.38	12.61	20.41	6.27	23.35	22.66	23.6	23.11	1.4	1.13	0.74	2.3
AT1G13900	AT1G13900_at		chr1:4753145-4755580 REVERSE LENGTH=2346	Purple acid phosphatases superfamily protein	70.42	86.28	66.25	74.36	6.75	95.87	87.11	67.22	83.53	8.97	1.12	0.88	1.41
AT1G13910	AT1G13910_at		chr1:4755784-4757991 FORWARD LENGTH=1341	Leucine-rich repeat (LRR) family protein	62.89	55.58	53.99	57.87	3.76	55.6	75.82	47.41	59.25	9.4	1.02	0.75	1.33
AT1G13920	AT1G13920_at		chr1:4758188-4759754 FORWARD LENGTH=1038	Remorin family protein	34	30.39	25.49	29.92	2.75	30.99	13.34	18.34	20.84	5.24	-1.44	-0.98	-2.49
AT1G13930	AT1G13930_at		chr1:4761012-4762666 FORWARD LENGTH=738	Involved in response to salt stress. Knockout mutants are hypersensitive to salt stress.	2.89	4.53	3.7	3.68	0.71	3.43	2.89	4.54	3.64	0.88	-1.01	-0.61	-1.8
AT1G13940	AT1G13940_at		chr1:4762703-4766749 REVERSE LENGTH=3374	Plant protein of unknown function (DUF863)	58.09	56.96	43.23	52.96	5.67	111.5	117.13	73.11	100.63	14.48	1.9	1.39	2.53	*
AT1G13950	AT1G13950_at	EIF-5A, ELF5A-1, ATELF5A-1, EIF5A	chr1:4773576-4774867 FORWARD LENGTH=731	eukaryotic elongation factor 5A-1	316.79	308.26	271.44	298.02	16.01	171.93	266.8	204.23	214.61	29.21	-1.39	-1.11	-1.81
AT1G13960	AT1G13960_at	WRKY4	chr1:4776463-4779350 FORWARD LENGTH=1930	WRKY DNA-binding protein 4	139.71	153.06	99.43	130.55	16.65	279.91	414.16	347.62	347.36	39.59	2.66	2.01	3.56	*
AT1G13970	AT1G13970_at		chr1:4779523-4782542 REVERSE LENGTH=2050	Protein of unknown function (DUF1336)	16.91	9.76	22.25	16.25	3.76	18.83	14.06	21.17	18.08	2.34	1.11	0.74	1.86
AT1G13980	AT1G13980_at	GN	chr1:4788463-4794553 FORWARD LENGTH=4799	sec7 domain-containing protein	39.58	42.85	24.4	35.57	6.23	65.31	64.11	41.19	56.97	8.2	1.6	1.11	2.39
AT1G13990	AT1G13990_at		chr1:4794756-4796597 FORWARD LENGTH=1009	unknown protein; FUNCTIONS IN: molecular_function unknown; INVOLVED IN: biological_process unknown; LOCATED IN: chloroplast; EXPRESSED IN: 23 plant structures; EXPRESSED DURING: 13 growth stages; CONTAINS InterPro DOMAIN/s: Protein of unknown function DUF3110 (InterPro:IPR021503); Has 25 Blast hits to 25 proteins in 8 species: Archae - 0; Bacteria - 0; Metazoa - 0; Fungi - 0; Plants - 25; Viruses…	87.46	110.88	111.72	103.44	8.85	343.46	238.84	277.78	286.61	30.43	2.77	2.2	3.46	*
AT1G14000	AT1G14000_at	VIK	chr1:4797358-4800283 FORWARD LENGTH=1805	VH1-interacting kinase	256.47	307.7	178.82	247.36	38.54	323.16	308.51	262.67	299	19.22	1.21	0.94	1.65
AT1G14010	AT1G14010_at		chr1:4800169-4801850 REVERSE LENGTH=915	emp24/gp25L/p24 family/GOLD family protein	145.47	178.33	135.99	153.03	13.89	54.45	90.54	79.32	74.68	11.3	-2.05	-1.56	-2.81	*
AT1G14020	AT1G14020_at		chr1:4802720-4805375 FORWARD LENGTH=1974	O-fucosyltransferase family protein	55.16	62.54	53.55	56.83	3.91	43.22	36.69	41.13	40.17	2.92	-1.41	-1.2	-1.67
AT1G14030	AT1G14030_at		chr1:4805306-4807517 REVERSE LENGTH=1713	Rubisco methyltransferase family protein	103.88	54.06	96.34	84.6	15.58	51.53	58.18	55.52	55.27	3.52	-1.53	-1.05	-2.04
AT1G14040	AT1G14040_at		chr1:4810488-4814543 FORWARD LENGTH=2442	EXS (ERD1/XPR1/SYG1) family protein	39.85	41.15	21.37	34.4	6.84	32.11	22.6	18.36	23.69	4.97	-1.45	-0.89	-2.41
AT1G14048	AT1G14048_at		chr1:4815683-4815988 REVERSE LENGTH=306	GCK domain-containing protein	8.36	9.69	5.74	7.85	1.68	13.84	12.31	16.93	14.52	1.73	1.85	1.27	2.95	*
AT1G14060	AT1G14060_at		chr1:4817144-4818020 REVERSE LENGTH=877	GCK domain-containing protein	52.3	59.64	61.83	58.03	3.71	33.5	26.31	38.75	32.79	4.38	-1.77	-1.41	-2.31	*
AT1G14070	AT1G14070_at	FUT7	chr1:4818548-4820150 FORWARD LENGTH=1530	fucosyltransferase 7	8.83	10.27	10.09	9.65	1.38	15.67	17.45	17.1	16.81	2.12	1.74	1.27	2.41	*
AT1G14071	AT1G14071_at	MIR830A	chr1:4820405-4820499 REVERSE LENGTH=95	MIR830a; miRNA	2.57	2.51	3.65	2.95	0.66	3.29	4.56	5.17	4.33	0.94	1.47	0.85	2.55
AT1G14080	AT1G14080_at	FUT6, ATFUT6	chr1:4822528-4824414 FORWARD LENGTH=1808	fucosyltransferase 6	12.56	11.75	22.93	15.64	3.74	11.96	11.12	11.62	11.6	0.98	-1.35	-0.81	-1.94
AT1G14100	AT1G14100_at	FUT8	chr1:4827961-4829587 FORWARD LENGTH=1551	fucosyltransferase 8	6.9	6.43	6.55	6.62	0.74	9.34	7.12	6.82	7.75	1.1	1.17	0.85	1.57
AT1G14110	AT1G14110_at	FUT9, ATFUT9	chr1:4830297-4831915 FORWARD LENGTH=1425	fucosyltransferase 9	5.34	11.85	8.99	8.61	2.2	11.27	6.47	11.52	9.57	1.91	1.11	0.65	2.05
AT1G14120	AT1G14120_at		chr1:4833518-4835089 REVERSE LENGTH=1190	2-oxoglutarate (2OG) and Fe(II)-dependent oxygenase superfamily protein	7.35	9.71	8.09	8.37	1.03	9.93	10.2	10.15	10.08	0.83	1.2	0.95	1.56
AT1G14130	AT1G14130_at		chr1:4835724-4837616 REVERSE LENGTH=1400	2-oxoglutarate (2OG) and Fe(II)-dependent oxygenase superfamily protein	32.74	36.69	31.94	33.82	1.98	16.82	22.63	15.63	18.22	2.55	-1.86	-1.47	-2.45	*
AT1G14140	AT1G14140_at		chr1:4837927-4839633 REVERSE LENGTH=1153	Mitochondrial substrate carrier family protein	55.91	63.35	54.06	57.8	3.51	48.15	52.28	51.18	50.77	2.65	-1.14	-1	-1.3
AT1G14150	AT1G14150_at	PQL1, PQL2	chr1:4839853-4840452 FORWARD LENGTH=600	PsbQ-like 2	479.49	254.56	525.52	419.96	83.31	125.65	110.08	162.22	132.61	17.94	-3.17	-2.04	-4.63	*
AT1G14160	AT1G14160_at		chr1:4840697-4841848 REVERSE LENGTH=919	Uncharacterised protein family (UPF0497)	13.33	12.92	12.5	13.03	0.88	22.23	15.11	16.72	17.93	2.33	1.38	1.06	1.73
AT1G14170	AT1G14170_at		chr1:4843234-4845810 REVERSE LENGTH=1740	RNA-binding KH domain-containing protein	22.39	40.31	23.61	28.9	6.33	73.61	39.5	37.14	50.06	11.82	1.73	0.97	3.01
AT1G14180	AT1G14180_at		chr1:4847162-4849205 FORWARD LENGTH=1604	RING/U-box superfamily protein	30.1	21.44	33.82	28.53	3.78	24.07	17.28	18.89	19.98	2.42	-1.43	-1.05	-1.92
AT1G14185	AT1G14185_at		chr1:4850274-4852096 FORWARD LENGTH=1733	Glucose-methanol-choline (GMC) oxidoreductase family protein	13.48	14.45	18.29	15.14	2.06	12.53	14.03	17.27	14.67	1.8	-1.03	-0.76	-1.4
AT1G14190	AT1G14190_at		chr1:4852802-4854307 FORWARD LENGTH=1506	Glucose-methanol-choline (GMC) oxidoreductase family protein	29.6	26.83	28.85	28.5	2.35	29.06	20.02	27.69	25.58	3.29	-1.11	-0.88	-1.46
AT1G14200	AT1G14200_at		chr1:4854384-4855200 REVERSE LENGTH=817	RING/U-box superfamily protein	44.23	28.57	40.15	37.68	4.81	61.99	59.6	65.52	62.26	2.81	1.65	1.34	2.11	*
AT1G14205	AT1G14205_at		chr1:4855533-4856930 FORWARD LENGTH=575	Ribosomal L18p/L5e family protein	36.45	35.85	37.23	36.63	1.94	40.23	48.27	39.75	42.72	3.65	1.17	0.98	1.37
AT1G14210	AT1G14210_at		chr1:4856778-4857964 REVERSE LENGTH=891	Ribonuclease T2 family protein	70.7	57.92	70.72	66.38	5.12	137.16	117.35	137.7	130.73	7.09	1.97	1.69	2.31	*
AT1G14220	AT1G14220_at		chr1:4858642-4859601 REVERSE LENGTH=687	Ribonuclease T2 family protein	14.64	13.4	15.69	14.55	0.97	13.38	12.57	18.03	14.5	2.02	-1	-0.79	-1.33
AT1G14225	AT1G14225_at		chr1:4860515-4860649 REVERSE LENGTH=135	unknown protein; Has 30201 Blast hits to 17322 proteins in 780 species: Archae - 12; Bacteria - 1396; Metazoa - 17338; Fungi - 3422; Plants - 5037; Viruses - 0; Other Eukaryotes - 2996 (source: NCBI BLink).	17.77	19.41	18.69	18.63	1.67	18.82	16.27	24.69	20.03	2.84	1.08	0.8	1.4
AT1G14230	AT1G14230_at		chr1:4861266-4864094 FORWARD LENGTH=1846	GDA1/CD39 nucleoside phosphatase family protein	56.24	78.61	49.9	61.61	9.37	79.43	91.51	100.84	90.55	7.42	1.47	1.13	2.01
AT1G14240	AT1G14240_at		chr1:4864902-4867998 FORWARD LENGTH=1745	GDA1/CD39 nucleoside phosphatase family protein	17.19	11.38	18.08	15.52	2.21	12.36	10.88	15.08	12.71	1.6	-1.22	-0.88	-1.67
AT1G14250	AT1G14250_at		chr1:4868452-4871488 FORWARD LENGTH=1846	GDA1/CD39 nucleoside phosphatase family protein	48.76	18.01	13.01	26.19	11.33	8.1	4.64	5.06	5.76	1.64	-4.54	-1.26	-10.37	*
AT1G14260	AT1G14260_at		chr1:4872856-4874826 FORWARD LENGTH=1401	RING/FYVE/PHD zinc finger superfamily protein	7.33	8.15	7.85	7.82	0.89	10.39	8.35	11.69	10.13	1.2	1.3	0.98	1.7
AT1G14270	AT1G14270_at		chr1:4874875-4877248 REVERSE LENGTH=1339	CAAX amino terminal protease family protein	327.28	257.84	400.14	327.96	41.53	405.76	313.85	371.19	363.39	26.91	1.11	0.88	1.44
AT1G14280	AT1G14280_at	PKS2	chr1:4877627-4879149 FORWARD LENGTH=1523	phytochrome kinase substrate 2	66.05	42.7	54.88	54.83	6.98	420.97	301.41	242.75	321.22	52.5	5.86	4.07	8.19	*
AT1G14290	AT1G14290_at	SBH2	chr1:4880051-4881964 REVERSE LENGTH=1216	sphingoid base hydroxylase 2	176.71	119.64	246.02	180.44	36.87	683.32	584.81	683.38	650.52	33.47	3.61	2.66	5.47	*
AT1G14300	AT1G14300_at		chr1:4882376-4884791 REVERSE LENGTH=1403	ARM repeat superfamily protein	156.5	144.69	110.89	137.3	13.9	174.74	155.18	129.97	153.42	13.31	1.12	0.9	1.4
AT1G14310	AT1G14310_at		chr1:4885044-4886793 FORWARD LENGTH=891	Haloacid dehalogenase-like hydrolase (HAD) superfamily protein	87.22	66.32	77.18	76.84	6.34	78.02	79.77	92.02	83.2	5.61	1.08	0.91	1.3
AT1G14315	AT1G14315_at		chr1:4886768-4887439 REVERSE LENGTH=672	F-box and associated interaction domains-containing protein	9.26	7.41	9.48	8.68	1.06	12.02	10.57	10.65	11.08	0.98	1.28	1	1.66
AT1G14320	AT1G14320_at	SAC52, RPL10A	chr1:4888214-4889661 FORWARD LENGTH=801	Ribosomal protein L16p/L10e family protein	432.68	492.95	513.92	479.99	28.32	363.29	299.26	257.14	304.79	35	-1.57	-1.29	-1.98	*
AT1G14330	AT1G14330_at		chr1:4890118-4892251 REVERSE LENGTH=2134	Galactose oxidase/kelch repeat superfamily protein	59.27	90.16	83.36	77.63	9.78	189.58	156.4	199.08	181.59	13.07	2.34	1.86	3.02	*
AT1G14340	AT1G14340_at		chr1:4897346-4898961 FORWARD LENGTH=1039	RNA-binding (RRM/RBD/RNP motifs) family protein	48.31	41.72	56.27	48.3	4.86	73.31	56.38	50.38	60.02	7.15	1.24	0.95	1.6
AT1G14345	AT1G14345_at		chr1:4899145-4899979 FORWARD LENGTH=835	NAD(P)-linked oxidoreductase superfamily protein	226.52	144.35	226.04	198.89	27.29	25.5	54.26	27.71	35.82	9.66	-5.55	-3.54	-10.28	*
AT1G14350	AT1G14350_at	FLP, AtMYB124, MYB124	chr1:4908255-4911168 FORWARD LENGTH=2004	Duplicated homeodomain-like superfamily protein	37.91	47.52	30.78	38.9	5.58	21.96	19.48	18.28	20.27	2.88	-1.92	-1.36	-2.7	*
AT1G14360	AT1G14360_at	ATUTR3, UTR3	chr1:4911093-4913152 REVERSE LENGTH=1388	UDP-galactose transporter 3	387.03	386.83	372.41	382.2	10.8	122.05	130.22	112.46	121.75	7.08	-3.14	-2.83	-3.51	*
AT1G14370	AT1G14370_at	APK2A, PBL2	chr1:4915576-4918138 FORWARD LENGTH=1743	protein kinase 2A	84.18	112.25	54.72	83.12	17.61	139.24	161.49	122.59	141.49	12.66	1.7	1.21	2.66	*
AT1G14380	AT1G14380_at	IQD28	chr1:4918010-4921535 REVERSE LENGTH=2384	IQ-domain 28	19.63	18.09	15.87	17.95	1.65	26.84	25.33	25.29	25.66	2.35	1.43	1.15	1.77
AT1G14390	AT1G14390_at		chr1:4924277-4926794 FORWARD LENGTH=2244	Leucine-rich repeat protein kinase family protein	14.06	12.68	17	14.54	1.84	17.28	9.63	18	14.54	3.31	-1	-0.67	-1.65
AT1G14400	AT1G14400_at	UBC1, ATUBC1	chr1:4927011-4928533 REVERSE LENGTH=834	ubiquitin carrier protein 1	762.39	698.92	937.2	800.35	73.29	1248.1	1195.23	1350.42	1266.28	54.63	1.58	1.35	1.89	*
AT1G14410	AT1G14410_at	ATWHY1, PTAC1, WHY1	chr1:4929123-4930904 REVERSE LENGTH=1115	ssDNA-binding transcriptional regulator	100.72	99.12	88.51	96.25	5.16	43.31	40.97	44.08	42.61	3.07	-2.26	-1.95	-2.63	*
AT1G14420	AT1G14420_at	AT59	chr1:4931566-4933515 REVERSE LENGTH=1768	Pectate lyase family protein	7.62	8.72	9.96	8.66	1.33	10.97	11.06	13.02	11.55	1.18	1.33	1	1.85
AT1G14430	AT1G14430_at		chr1:4934120-4936100 FORWARD LENGTH=1981	glyoxal oxidase-related protein	19.76	25.41	24.49	23.32	2.19	31.58	39.72	27.2	32.7	4.03	1.4	1.07	1.8
AT1G14440	AT1G14440_at	AtHB31, HB31, ZHD4	chr1:4938824-4940903 REVERSE LENGTH=1577	homeobox protein 31	20.86	17.49	30.88	23.08	4.12	17.01	20.85	23.14	20.03	2.52	-1.15	-0.78	-1.63
AT1G14450	AT1G14450_at		chr1:4946218-4947576 REVERSE LENGTH=535	NADH dehydrogenase (ubiquinone)s	151.82	132.39	210.2	164.68	23.57	113.69	125.88	126.81	122.03	5.51	-1.35	-1.02	-1.69
AT1G14455	AT1G14455_at		chr1:4947819-4948400 REVERSE LENGTH=582	unknown protein; FUNCTIONS IN: molecular_function unknown; INVOLVED IN: biological_process unknown; LOCATED IN: endomembrane system; Has 30201 Blast hits to 17322 proteins in 780 species: Archae - 12; Bacteria - 1396; Metazoa - 17338; Fungi - 3422; Plants - 5037; Viruses - 0; Other Eukaryotes - 2996 (source: NCBI BLink).	7.11	5.7	9	7.29	1.09	9.92	10.59	10.23	10.22	0.74	1.4	1.09	1.9
AT1G14460	AT1G14460_at		chr1:4948748-4952927 REVERSE LENGTH=3742	AAA-type ATPase family protein	67.69	45.61	52.4	55.24	6.53	72.24	64.94	48.8	61.91	7.03	1.12	0.85	1.48
AT1G14470	AT1G14470_at		chr1:4954080-4955702 FORWARD LENGTH=1623	Pentatricopeptide repeat (PPR) superfamily protein	29.61	20.71	23.61	24.6	3.32	29.47	24.73	33.67	29.3	3.94	1.19	0.86	1.64
AT1G14480	AT1G14480_at		chr1:4956257-4957971 FORWARD LENGTH=1556	Ankyrin repeat family protein	25.06	27.56	23.02	25.19	1.95	17.57	11.38	12.49	13.63	2.24	-1.85	-1.4	-2.59	*
AT1G14490	AT1G14490_at		chr1:4958514-4959325 REVERSE LENGTH=812	Predicted AT-hook DNA-binding family protein	32.18	31.67	30.82	31.7	1.21	34.18	30.72	26.17	30.3	2.61	-1.05	-0.9	-1.23
AT1G14500	AT1G14500_at		chr1:4960375-4961780 FORWARD LENGTH=1311	Ankyrin repeat family protein	26.11	21.93	33.66	27.16	3.61	41.5	16.53	18.88	25.52	7.98	-1.06	-0.65	-2.24
AT1G14510	AT1G14510_at	AL7	chr1:4961886-4964428 REVERSE LENGTH=1318	alfin-like 7	171.25	153.66	143.28	156.41	9.26	221.33	213.11	252.2	228.58	13.18	1.46	1.28	1.68	*
AT1G14518	AT1G14518_at		chr1:4966810-4967493 REVERSE LENGTH=605	other RNA	7.46	12.45	12.93	10.97	1.97	9.26	7.5	8.72	8.52	0.78	-1.29	-0.89	-1.75
AT1G14520	AT1G14520_at	MIOX1	chr1:4968142-4970007 REVERSE LENGTH=1217	myo-inositol oxygenase 1	177.84	253.21	116.39	182.7	40.28	105.65	89.92	99.81	98.02	5.46	-1.86	-1.18	-2.58
AT1G14530	AT1G14530_at	THH1	chr1:4970858-4973726 REVERSE LENGTH=1454	Protein of unknown function (DUF1084)	39.69	25.82	27.25	31.03	4.56	39.85	31.25	36.93	36.1	3.44	1.16	0.88	1.59
AT1G14540	AT1G14540_at		chr1:4974067-4975705 REVERSE LENGTH=1219	Peroxidase superfamily protein	14.98	22.17	22.94	19.89	2.95	29.5	21.77	28.59	26.62	2.72	1.34	1	1.84
AT1G14549	AT1G14549_at		chr1:4978794-4978907 REVERSE LENGTH=114	unknown protein; LOCATED IN: endomembrane system; Has 30201 Blast hits to 17322 proteins in 780 species: Archae - 12; Bacteria - 1396; Metazoa - 17338; Fungi - 3422; Plants - 5037; Viruses - 0; Other Eukaryotes - 2996 (source: NCBI BLink).	17.54	21.84	25.91	21.74	2.7	24.91	24.52	24.69	24.75	1.63	1.14	0.92	1.46
AT1G14550	AT1G14550_at		chr1:4979028-4980324 FORWARD LENGTH=966	Peroxidase superfamily protein	17.28	26.87	19.14	21.2	3.27	43.81	36.33	29.17	36.39	4.38	1.72	1.25	2.42	*
AT1G14560	AT1G14560_at		chr1:4980672-4983284 FORWARD LENGTH=1826	Mitochondrial substrate carrier family protein	56.86	69.21	67.52	64.44	5	75.29	75.45	68.63	73.35	4.18	1.14	0.97	1.34
AT1G14570	AT1G14570_at		chr1:4983535-4987375 FORWARD LENGTH=1647	UBX domain-containing protein	206.12	175.2	169.9	184.09	11.62	213.19	242.79	203.15	220.02	14.08	1.2	1.03	1.39
AT1G14580	AT1G14580_at		chr1:4989562-4992721 FORWARD LENGTH=1768	C2H2-like zinc finger protein	255.4	377.3	262.61	298.35	40.8	248.49	204.14	271.45	240.98	20.58	-1.24	-0.93	-1.6
AT1G14590	AT1G14590_at		chr1:4998816-5000643 REVERSE LENGTH=1328	Nucleotide-diphospho-sugar transferase family protein	60.86	51.28	58	56.64	3.28	37.62	42.37	42.13	40.79	2.52	-1.39	-1.21	-1.6	*
AT1G14600	AT1G14600_at		chr1:5001011-5003370 REVERSE LENGTH=942	Homeodomain-like superfamily protein	63.43	46.01	54.76	54.89	5.21	26.08	24.65	21.27	24.13	2.54	-2.27	-1.8	-2.89	*
AT1G14610	AT1G14610_at	TWN2, VALRS	chr1:5008244-5014533 REVERSE LENGTH=3632	valyl-tRNA synthetase / valine--tRNA ligase (VALRS)	141	154.36	96.01	130.53	18.11	91.04	113.82	69.41	91.43	13.39	-1.43	-1.02	-2.01
AT1G14620	AT1G14620_at	DECOY	chr1:5014753-5016604 REVERSE LENGTH=1000	decoy	390.02	386.65	290.39	355.49	33.48	160.8	194.75	173.11	176.34	11.28	-2.02	-1.66	-2.42	*
AT1G14630	AT1G14630_at		chr1:5019955-5021537 FORWARD LENGTH=813	unknown protein; BEST Arabidopsis thaliana protein match is: unknown protein (TAIR:AT2G01990.1); Has 125 Blast hits to 123 proteins in 14 species: Archae - 0; Bacteria - 0; Metazoa - 0; Fungi - 0; Plants - 125; Viruses - 0; Other Eukaryotes - 0 (source: NCBI BLink).	24.27	23.15	16.32	21.19	2.74	15.7	17.54	20.23	17.62	1.98	-1.2	-0.9	-1.59
AT1G14640	AT1G14640_at		chr1:5023656-5025955 FORWARD LENGTH=2208	SWAP (Suppressor-of-White-APricot)/surp domain-containing protein	22.22	34.39	25.26	27.56	4.72	23.25	25.1	21.23	23.32	3.02	-1.18	-0.81	-1.67
AT1G14642	AT1G14642_at		chr1:5026364-5026585 FORWARD LENGTH=132	unknown protein; FUNCTIONS IN: molecular_function unknown; INVOLVED IN: biological_process unknown; LOCATED IN: cellular_component unknown; Has 0 Blast hits to 0 proteins in 0 species (source: NCBI BLink).	19.51	26.79	15.62	20.54	3.6	16.29	20.81	18.19	18.31	2.08	-1.12	-0.77	-1.56
AT1G14650	AT1G14650_at		chr1:5027662-5030792 FORWARD LENGTH=2789	SWAP (Suppressor-of-White-APricot)/surp domain-containing protein / ubiquitin family protein	56.62	52.28	45.92	51.84	3.89	50.52	53.81	54.98	53.33	3.07	1.03	0.88	1.21
AT1G14660	AT1G14660_at	ATNHX8, NHX8	chr1:5031972-5036448 REVERSE LENGTH=2471	Na+/H+ exchanger 8	21.26	25.13	28.2	24.74	2.65	32.82	32.07	25.63	30.29	2.82	1.22	0.97	1.56
AT1G14670	AT1G14670_at		chr1:5037612-5040528 FORWARD LENGTH=2165	Endomembrane protein 70 protein family	1064.65	1438.94	1029.8	1175.52	136.62	975.06	1044.92	921.46	979.69	40.63	-1.2	-0.96	-1.45
AT1G14680	AT1G14680_at		chr1:5040861-5041733 FORWARD LENGTH=873	unknown protein; BEST Arabidopsis thaliana protein match is: unknown protein (TAIR:AT4G09060.1); Has 8132 Blast hits to 6366 proteins in 685 species: Archae - 171; Bacteria - 671; Metazoa - 4046; Fungi - 445; Plants - 318; Viruses - 23; Other Eukaryotes - 2458 (source: NCBI BLink).	20.13	17.5	17.43	18.56	1.51	28.75	24.93	30.49	27.91	1.98	1.5	1.26	1.8	*
AT1G14685	AT1G14685_at	BPC2, BBR/BPC2, ATBPC2	chr1:5042323-5044294 FORWARD LENGTH=1453	basic pentacysteine 2	82.24	78.38	87.56	82.8	4.13	149.26	135.21	140.36	142.19	5.77	1.72	1.55	1.91	*
AT1G14686	AT1G14686_at		chr1:5045781-5046800 REVERSE LENGTH=1020	ENTH/ANTH/VHS superfamily protein	11.02	12.63	13.01	12.25	1.21	14.06	12.67	12.62	13.14	1.1	1.07	0.87	1.34
AT1G14687	AT1G14687_at	AtHB32, HB32, ZHD14	chr1:5047803-5048612 FORWARD LENGTH=810	homeobox protein 32	25.47	21.85	22.76	23.6	1.84	22.99	26.05	38.76	29.02	5.2	1.23	0.85	1.65
AT1G14688	AT1G14688_at		chr1:5049526-5050983 REVERSE LENGTH=641	FUNCTIONS IN: molecular_function unknown; INVOLVED IN: biological_process unknown; LOCATED IN: cellular_component unknown; CONTAINS InterPro DOMAIN/s: E3 Ubiquitin ligase (InterPro:IPR022170); Has 30201 Blast hits to 17322 proteins in 780 species: Archae - 12; Bacteria - 1396; Metazoa - 17338; Fungi - 3422; Plants - 5037; Viruses - 0; Other Eukaryotes - 2996 (source: NCBI BLink).	7.26	6.03	9.11	7.43	1.02	7.95	6.58	8.33	7.58	0.88	1.02	0.76	1.39
AT1G14690	AT1G14690_at	MAP65-7	chr1:5051760-5055204 REVERSE LENGTH=2327	microtubule-associated protein 65-7	70.47	58.75	50.34	60.3	6.66	107.94	81.89	64.88	84.6	13.05	1.4	1	1.9
AT1G14700	AT1G14700_at	PAP3, ATPAP3	chr1:5058680-5061136 FORWARD LENGTH=1243	purple acid phosphatase 3	61.68	43.06	90.13	64.89	13.78	25.38	29.7	31.92	28.73	3.3	-2.26	-1.43	-3.26	*
AT1G14710	AT1G14710_at		chr1:5061866-5065102 REVERSE LENGTH=2513	hydroxyproline-rich glycoprotein family protein	488.07	873.28	307.05	554.11	171	290.47	496.44	323.11	369.7	65.12	-1.5	-0.71	-2.56
AT1G14720	AT1G14720_at	XTR2, EXGT-A2, ATXTH28, XTH28	chr1:5066636-5068645 REVERSE LENGTH=1348	xyloglucan endotransglucosylase/hydrolase 28	399.15	245.25	546.1	396.56	86.96	531.35	499.65	493.65	508.09	15.05	1.28	0.94	2.01
AT1G14730	AT1G14730_at		chr1:5073105-5074779 FORWARD LENGTH=1025	Cytochrome b561/ferric reductase transmembrane protein family	41	44.46	46.03	43.89	2.67	53.66	47.16	72.12	57.53	7.74	1.31	1	1.64
AT1G14740	AT1G14740_at		chr1:5075213-5077791 REVERSE LENGTH=2498	Protein of unknown function (DUF1423)	67.13	75.44	50.52	64.64	8.22	337.84	185.07	148.49	223.81	57.94	3.46	1.93	5.31	*
AT1G14750	AT1G14750_at	SDS	chr1:5079407-5082520 REVERSE LENGTH=2101	Cyclin family protein	18.76	19.31	19.19	19.12	1.03	19.94	16.43	16.79	17.65	1.58	-1.08	-0.92	-1.3
AT1G14755	AT1G14755_at		chr1:5083742-5084342 FORWARD LENGTH=504	S locus-related glycoprotein 1 (SLR1) binding pollen coat protein family	24.17	24.32	24.56	24.34	1.42	9.43	10.67	16.35	11.82	2.57	-2.06	-1.49	-3.23	*
AT1G14760	AT1G14760_at	KNATM	chr1:5084352-5085213 REVERSE LENGTH=469	KNOX Arabidopsis thaliana meinox	10.28	14.61	10.44	11.66	1.97	10.03	19.15	15.75	14.75	3.15	1.26	0.77	1.97
AT1G14770	AT1G14770_at		chr1:5086626-5088846 REVERSE LENGTH=1682	RING/FYVE/PHD zinc finger superfamily protein	44.06	45.09	30.86	39.87	5.26	59.12	38.27	31.95	43.27	8.49	1.09	0.7	1.57
AT1G14780	AT1G14780_at		chr1:5090990-5094152 FORWARD LENGTH=2193	MAC/Perforin domain-containing protein	67.32	53.86	58.69	60.01	4.6	179.97	148.52	152.36	160.44	10.69	2.67	2.26	3.17	*
AT1G14790	AT1G14790_at	RDR1, ATRDRP1	chr1:5093961-5098032 REVERSE LENGTH=3807	RNA-dependent RNA polymerase 1	21.93	23.21	18.61	21.47	2.31	23.86	25.66	19.82	23.02	2.59	1.07	0.83	1.39
AT1G14800	AT1G14800_at		chr1:5099572-5102558 FORWARD LENGTH=1155	Nucleic acid-binding, OB-fold-like protein	32.23	35.3	29.93	32.34	2.14	15.34	9.23	16.32	13.86	3.22	-2.33	-1.65	-3.81	*
AT1G14810	AT1G14810_at		chr1:5102424-5104695 REVERSE LENGTH=1450	semialdehyde dehydrogenase family protein	707.17	827.54	651.04	727.5	56.41	355.75	353.8	300.96	336.08	20.56	-2.16	-1.83	-2.54	*
AT1G14820	AT1G14820_at		chr1:5105018-5106861 REVERSE LENGTH=1346	Sec14p-like phosphatidylinositol transfer family protein	54.22	43.96	53.22	50.54	3.54	44.92	35.06	48.32	42.5	4.45	-1.19	-0.97	-1.48
AT1G14830	AT1G14830_at	ADL1C, ADL5, DRP1C, DL1C	chr1:5107421-5111670 REVERSE LENGTH=2323	DYNAMIN-like 1C	271.62	295.55	197.11	254.41	30.53	267.14	255.14	199.47	240.32	21.72	-1.06	-0.82	-1.35
AT1G14840	AT1G14840_at	ATMAP70-4, MAP70-4	chr1:5112084-5115428 REVERSE LENGTH=2275	microtubule-associated proteins 70-4	30.36	26.02	19.7	25.45	3.52	19.51	21.74	8.44	16.38	4.68	-1.55	-0.97	-3.01
AT1G14850	AT1G14850_at	NUP155	chr1:5116696-5123259 REVERSE LENGTH=4620	nucleoporin 155	114.69	112.86	91.75	106.21	7.87	113.45	97.31	80.39	96.56	10.41	-1.1	-0.89	-1.38
AT1G14860	AT1G14860_at	atnudt18, NUDT18	chr1:5124742-5126151 FORWARD LENGTH=1128	nudix hydrolase homolog 18	17.26	18.63	15.41	17.1	2.39	36.88	18	31.86	28.78	5.89	1.68	1.07	2.49
AT1G14870	AT1G14870_at	PCR2	chr1:5128375-5129523 REVERSE LENGTH=740	PLANT CADMIUM RESISTANCE 2	41.54	35.4	37.09	38.2	2.98	117.11	80.05	189.62	128.77	32.67	3.37	1.94	4.91	*
AT1G14880	AT1G14880_at	PCR1	chr1:5132535-5133716 REVERSE LENGTH=765	PLANT CADMIUM RESISTANCE 1	117.52	754.1	178.23	349.9	203.85	31.84	122.84	35.08	62.76	31.62	-5.57	-0.23	-35.33
AT1G14890	AT1G14890_at		chr1:5137014-5137957 FORWARD LENGTH=944	Plant invertase/pectin methylesterase inhibitor superfamily protein	36.1	50.87	42.82	43.26	4.87	162.24	170.85	225.15	186.19	20.47	4.3	3.31	5.6	*
AT1G14900	AT1G14900_at	HMGA	chr1:5138334-5139432 REVERSE LENGTH=1025	high mobility group A	39.97	30.23	33.73	34.71	3.12	32.93	40.61	43.17	38.89	3.92	1.12	0.89	1.4
AT1G14910	AT1G14910_at		chr1:5139712-5143689 REVERSE LENGTH=2413	ENTH/ANTH/VHS superfamily protein	233.16	268.9	184.91	228.6	25.66	763.48	649.34	669.6	694	36.57	3.04	2.5	3.78	*
AT1G14920	AT1G14920_at	GAI, RGA2	chr1:5149226-5151354 FORWARD LENGTH=2129	GRAS family transcription factor family protein	168.98	164.24	197.56	175.47	12.84	885.39	651.17	698.14	743.02	72.29	4.23	3.44	5.15	*
AT1G14930	AT1G14930_at		chr1:5152263-5153084 REVERSE LENGTH=719	Polyketide cyclase/dehydrase and lipid transport superfamily protein	25.48	36.16	21.36	27.96	5.3	85.02	49.33	97.38	76.65	15.17	2.74	1.7	4.37	*
AT1G14940	AT1G14940_at		chr1:5154537-5155563 REVERSE LENGTH=757	Polyketide cyclase/dehydrase and lipid transport superfamily protein	11.61	20.24	13.06	15.14	3.09	17.48	26.32	22.51	22.07	2.92	1.46	1	2.29
AT1G14950	AT1G14950_at		chr1:5157336-5158269 REVERSE LENGTH=845	Polyketide cyclase/dehydrase and lipid transport superfamily protein	8.13	10.11	4.9	7.74	1.68	9.55	12.01	12.6	11.31	1.27	1.46	1.01	2.34
AT1G14960	AT1G14960_at		chr1:5159199-5160083 REVERSE LENGTH=688	Polyketide cyclase/dehydrase and lipid transport superfamily protein	9.52	10.26	8.38	9.41	1.45	11.9	10.26	17.06	12.74	2.54	1.35	0.86	2.03
AT1G14970	AT1G14970_at		chr1:5161949-5164917 REVERSE LENGTH=1825	O-fucosyltransferase family protein	18.44	24.16	16.64	19.59	2.87	21.97	19.02	27.26	22.71	2.88	1.16	0.84	1.62
AT1G14980	AT1G14980_at	CPN10	chr1:5165628-5166745 REVERSE LENGTH=690	chaperonin 10	504.77	476.65	552.78	510.66	24.34	190.25	188.19	198.55	192.85	6.67	-2.65	-2.4	-2.91	*
AT1G14990	AT1G14990_at		chr1:5167031-5168264 REVERSE LENGTH=835	unknown protein; FUNCTIONS IN: molecular_function unknown; INVOLVED IN: biological_process unknown; LOCATED IN: endomembrane system; EXPRESSED IN: 22 plant structures; EXPRESSED DURING: 13 growth stages.	83.18	97.4	84.52	88.58	5.6	50.38	63.95	61.57	58.86	5.14	-1.5	-1.27	-1.81	*
AT1G15000	AT1G15000_at	scpl50	chr1:5168596-5170066 FORWARD LENGTH=1471	serine carboxypeptidase-like 50	96.49	82.34	107.63	95.44	7.62	45.88	74	51.66	57.22	9.09	-1.67	-1.27	-2.31	*
AT1G15002	AT1G15002_at		chr1:5169940-5170435 REVERSE LENGTH=496	Potential natural antisense gene, locus overlaps with AT1G15000	713.88	748.59	722.12	727.94	26.97	825.71	804.07	729.55	785.56	33.26	1.08	0.98	1.18
AT1G15010	AT1G15010_at		chr1:5171207-5171742 FORWARD LENGTH=536	unknown protein; BEST Arabidopsis thaliana protein match is: unknown protein (TAIR:AT2G01300.1); Has 71 Blast hits to 71 proteins in 13 species: Archae - 0; Bacteria - 2; Metazoa - 0; Fungi - 0; Plants - 69; Viruses - 0; Other Eukaryotes - 0 (source: NCBI BLink).	33.99	47.91	46.78	42.91	6.48	370.91	454.86	674.23	499.47	91.77	11.64	7.64	17.17	*
AT1G15015	AT1G15015_at		chr1:5172081-5172923 FORWARD LENGTH=843	F-box family protein	6.75	9.5	4.32	6.86	1.63	8.32	8.51	9.78	8.8	0.94	1.28	0.87	2.16
AT1G15020	AT1G15020_at	ATQSOX1, QSO2, QSOX1	chr1:5173097-5176220 REVERSE LENGTH=1773	quiescin-sulfhydryl oxidase 1	49.97	85.66	51.33	62	12.45	99.06	115.5	91.73	101.99	7.76	1.64	1.2	2.49
AT1G15030	AT1G15030_at		chr1:5177529-5180049 FORWARD LENGTH=1645	Protein of unknown function (DUF789)	190.37	177.19	169.22	179.46	7.54	267.51	275.85	326.05	289.83	18.93	1.62	1.42	1.83	*
AT1G15040	AT1G15040_at		chr1:5179887-5181389 REVERSE LENGTH=1413	Class I glutamine amidotransferase-like superfamily protein	5.85	2.18	2.39	3.31	1.41	32.98	31.8	128.94	64.6	32.19	19.53	3.35	73.68	*
AT1G15045	AT1G15045_at		chr1:5181857-5181964 FORWARD LENGTH=108	hypothetical protein	16.51	14.49	12.05	14.41	1.49	15.95	19.36	13.45	16.32	1.88	1.13	0.87	1.46
AT1G15050	AT1G15050_at	IAA34	chr1:5182256-5183243 REVERSE LENGTH=558	indole-3-acetic acid inducible 34	10.68	8.53	8.15	9.03	1.41	8.48	6.71	11.69	8.74	1.84	-1.03	-0.68	-1.67
AT1G15060	AT1G15060_at		chr1:5183607-5186974 REVERSE LENGTH=2301	Uncharacterised conserved protein UCP031088, alpha/beta hydrolase	209.36	234.2	193.55	212.28	13.41	190.32	179.35	170.45	179.66	7.44	-1.18	-1.04	-1.33
AT1G15080	AT1G15080_at	ATPAP2, ATLPP2, LPP2	chr1:5187626-5189673 FORWARD LENGTH=1275	lipid phosphate phosphatase 2	19.94	21.91	24.2	21.81	2.01	16.69	17.65	15.59	16.63	1.6	-1.31	-1.05	-1.64
AT1G15090	AT1G15090_at		chr1:5189687-5189760 REVERSE LENGTH=74	pre-tRNA	8.48	12.63	10.32	10.36	2.04	8.4	11.81	16.24	11.77	2.86	1.14	0.64	1.9
AT1G15100	AT1G15100_at	RHA2A	chr1:5193426-5194203 REVERSE LENGTH=778	RING-H2 finger A2A	113.65	94.19	67.34	91.85	13.8	46.24	46.33	59.98	50.97	6	-1.8	-1.29	-2.45	*
AT1G15110	AT1G15110_at		chr1:5199018-5202175 FORWARD LENGTH=1820	phosphatidyl serine synthase family protein	39.26	41.42	41.01	40.47	1.99	44.53	30.58	46.1	40.29	5.2	-1	-0.81	-1.29
AT1G15120	AT1G15120_at		chr1:5202648-5204193 FORWARD LENGTH=744	Ubiquinol-cytochrome C reductase hinge protein	206.41	200.6	301.04	236.12	32.68	165.79	143.94	171.65	160.11	9.38	-1.47	-1.12	-1.86
AT1G15125	AT1G15125_at		chr1:5204625-5205912 FORWARD LENGTH=1056	S-adenosyl-L-methionine-dependent methyltransferases superfamily protein	520.28	301.84	374.93	398.81	64.09	413.28	942.36	866.52	740.53	167.06	1.86	1.11	2.88
AT1G15130	AT1G15130_at		chr1:5206002-5209915 REVERSE LENGTH=2823	Endosomal targeting BRO1-like domain-containing protein	224.56	307.67	127.57	219.65	53.09	163.87	303.19	205.1	224.02	42.4	1.02	0.62	1.8
AT1G15140	AT1G15140_at		chr1:5210206-5212349 REVERSE LENGTH=1297	FAD/NAD(P)-binding oxidoreductase	597.39	531.33	573.92	568.65	21.56	200.51	268.47	210.88	226.25	22.9	-2.51	-2.13	-3.04	*
AT1G15150	AT1G15150_at		chr1:5212615-5214858 FORWARD LENGTH=1658	MATE efflux family protein	19.07	40.14	22.81	27.01	7.32	19.76	24.91	16.72	20.62	3.62	-1.31	-0.69	-2.17
AT1G15160	AT1G15160_at		chr1:5215475-5217545 FORWARD LENGTH=1464	MATE efflux family protein	9.36	8.61	9.86	9.22	1.16	6.01	5.03	5.55	5.45	1.3	-1.69	-1.13	-2.87
AT1G15165	AT1G15165_at		chr1:5217719-5220113 REVERSE LENGTH=1036	RING/FYVE/PHD zinc finger superfamily protein	43.17	45.2	33.08	40.56	4.3	36.15	32.29	23.69	30.56	4.32	-1.33	-1	-1.81
AT1G15170	AT1G15170_at		chr1:5220641-5222973 FORWARD LENGTH=1712	MATE efflux family protein	58.84	36.76	36.37	44	7.67	66.37	40.79	73.33	59.82	10.33	1.36	0.9	2.07
AT1G15175	AT1G15175_at		chr1:5222913-5224121 REVERSE LENGTH=829	other RNA	25.39	23.18	33.75	27	4.17	31.23	40.14	77.62	49.67	14.54	1.84	0.92	3.01
AT1G15180	AT1G15180_at		chr1:5224385-5226702 FORWARD LENGTH=1687	MATE efflux family protein	49.4	29.21	50.53	43.19	7.45	56.91	50.5	95	67.56	14.2	1.56	0.96	2.44
AT1G15190	AT1G15190_at		chr1:5227053-5228202 FORWARD LENGTH=1150	Fasciclin-like arabinogalactan family protein	12.2	13.39	6.83	10.78	2.17	14.11	12.7	6.24	10.98	2.64	1.02	0.57	1.72
AT1G15200	AT1G15200_at		chr1:5228300-5231184 REVERSE LENGTH=1616	protein-protein interaction regulator family protein	100.2	83.77	70.11	84.79	9	74.3	80.53	68.12	74.74	4.67	-1.13	-0.92	-1.38
AT1G15210	AT1G15210_at	PDR7, ATPDR7	chr1:5231348-5236573 REVERSE LENGTH=4533	pleiotropic drug resistance 7	11.24	15.08	9.08	11.81	2.11	14.7	12.62	12.88	13.43	1.33	1.14	0.83	1.66
AT1G15215	AT1G15215_at		chr1:5238065-5240033 FORWARD LENGTH=1082	BEST Arabidopsis thaliana protein match is: sequence-specific DNA binding transcription factors;sequence-specific DNA binding (TAIR:AT3G18380.1); Has 35333 Blast hits to 34131 proteins in 2444 species: Archae - 798; Bacteria - 22429; Metazoa - 974; Fungi - 991; Plants - 531; Viruses - 0; Other Eukaryotes - 9610 (source: NCBI BLink).	169.18	148.88	150.21	157.03	7.51	88.14	112.87	106.34	102.28	8.77	-1.54	-1.31	-1.82	*
AT1G15220	AT1G15220_at	ATCCMH, CCMH	chr1:5240029-5241521 REVERSE LENGTH=1202	cytochrome c biogenesis protein family	34.39	34.42	33.4	34.05	1.75	44.35	28.1	44.86	39.13	5.66	1.15	0.87	1.45
AT1G15230	AT1G15230_at		chr1:5242198-5243227 REVERSE LENGTH=1030	unknown protein; FUNCTIONS IN: molecular_function unknown; INVOLVED IN: biological_process unknown; LOCATED IN: cellular_component unknown; EXPRESSED IN: 24 plant structures; EXPRESSED DURING: 15 growth stages; Has 26 Blast hits to 26 proteins in 12 species: Archae - 0; Bacteria - 0; Metazoa - 0; Fungi - 0; Plants - 26; Viruses - 0; Other Eukaryotes - 0 (source: NCBI BLink).	37.06	34.91	47.06	39.21	4.36	54.81	64.68	55.41	58.01	4.48	1.48	1.19	1.87
AT1G15240	AT1G15240_at		chr1:5243450-5246671 FORWARD LENGTH=2646	Phox-associated domain;Phox-like;Sorting nexin, C-terminal	143.99	179.41	92.87	138.72	25.42	170.51	217.15	138.4	175.25	23.57	1.26	0.88	1.9
AT1G15250	AT1G15250_at		chr1:5248664-5249474 REVERSE LENGTH=542	Zinc-binding ribosomal protein family protein	200.14	237.47	191.59	209.53	15.14	97.08	100.72	78.25	92.25	7.68	-2.27	-1.9	-2.73	*
AT1G15260	AT1G15260_at		chr1:5249760-5250573 FORWARD LENGTH=814	unknown protein; BEST Arabidopsis thaliana protein match is: unknown protein (TAIR:AT3G16070.1); Has 28 Blast hits to 28 proteins in 7 species: Archae - 0; Bacteria - 0; Metazoa - 0; Fungi - 0; Plants - 28; Viruses - 0; Other Eukaryotes - 0 (source: NCBI BLink).	567.68	423.41	406.73	465.73	51.12	231.99	270.02	191.55	230.32	24.46	-2.02	-1.57	-2.61	*
AT1G15270	AT1G15270_at		chr1:5250650-5252121 REVERSE LENGTH=479	Translation machinery associated TMA7	190.31	160.56	240.08	197.54	23.68	211.98	179.51	239.61	209.84	18.4	1.06	0.84	1.37
AT1G15280	AT1G15280_at		chr1:5252315-5256753 FORWARD LENGTH=2304	CASC3/Barentsz eIF4AIII binding	131.58	151.57	92.34	125.15	18.07	120.96	127.53	112.11	120.48	7.15	-1.04	-0.78	-1.32
AT1G15290	AT1G15290_at		chr1:5257046-5264942 REVERSE LENGTH=5145	Tetratricopeptide repeat (TPR)-like superfamily protein	325.84	315.15	234.51	291.82	29.38	92.54	95.02	81.38	89.67	6.64	-3.25	-2.63	-3.98	*
AT1G15310	AT1G15310_at	ATHSRP54A, SRP54-1	chr1:5269019-5272058 REVERSE LENGTH=1705	signal recognition particle 54 kDa subunit	24.88	32.79	21.25	26.53	4.29	18.83	22.54	14.22	18.58	3.3	-1.43	-0.96	-2.17
AT1G15320	AT1G15320_at		chr1:5272256-5274074 REVERSE LENGTH=1127	unknown protein; FUNCTIONS IN: molecular_function unknown; INVOLVED IN: biological_process unknown; EXPRESSED IN: flower; EXPRESSED DURING: petal differentiation and expansion stage; Has 30201 Blast hits to 17322 proteins in 780 species: Archae - 12; Bacteria - 1396; Metazoa - 17338; Fungi - 3422; Plants - 5037; Viruses - 0; Other Eukaryotes - 2996 (source: NCBI BLink).	12.79	11.29	6.88	10.26	1.92	15.42	13.69	11.63	13.59	1.47	1.33	0.95	1.98
AT1G15330	AT1G15330_at		chr1:5274346-5275602 FORWARD LENGTH=1184	Cystathionine beta-synthase (CBS) protein	12.71	8.16	15.41	12.01	2.25	16.42	7.72	11.6	11.97	2.61	-1	-0.62	-1.68
AT1G15340	AT1G15340_at	MBD10	chr1:5275677-5277689 REVERSE LENGTH=1432	methyl-CPG-binding domain 10	51.73	35.95	43.69	43.89	4.95	86.11	64.56	64.35	71.67	7.45	1.63	1.27	2.11	*
AT1G15350	AT1G15350_at		chr1:5278260-5279873 REVERSE LENGTH=945	unknown protein; BEST Arabidopsis thaliana protein match is: unknown protein (TAIR:AT3G15770.2); Has 148 Blast hits to 148 proteins in 25 species: Archae - 0; Bacteria - 0; Metazoa - 0; Fungi - 0; Plants - 141; Viruses - 0; Other Eukaryotes - 7 (source: NCBI BLink).	155.32	144.42	189.93	163.44	14.16	879.4	645.83	755.31	760.06	67.37	4.65	3.78	5.71	*
AT1G15360	AT1G15360_at	SHN1, WIN1	chr1:5283538-5284673 FORWARD LENGTH=838	Integrase-type DNA-binding superfamily protein	6.21	8.76	6.05	7	1.08	9.1	11.43	5.96	8.8	1.83	1.26	0.78	1.9
AT1G15370	AT1G15370_at		chr1:5287047-5288577 FORWARD LENGTH=734	SNARE-like superfamily protein	231.41	276.59	237.84	248.35	15.84	316.84	314.71	391.94	341.03	26.16	1.37	1.16	1.62
AT1G15380	AT1G15380_at		chr1:5290745-5292535 FORWARD LENGTH=983	Lactoylglutathione lyase / glyoxalase I family protein	7.96	7.52	5.75	7.12	1.51	118.66	99.71	269.58	162.67	53.75	22.86	9.96	42.12	*
AT1G15385	AT1G15385_at		chr1:5292756-5293265 REVERSE LENGTH=510	unknown protein; CONTAINS InterPro DOMAIN/s: Protein of unknown function DUF761, plant (InterPro:IPR008480); Has 6 Blast hits to 6 proteins in 3 species: Archae - 0; Bacteria - 0; Metazoa - 0; Fungi - 0; Plants - 6; Viruses - 0; Other Eukaryotes - 0 (source: NCBI BLink).	12.34	25.47	5.6	14.43	6.04	5	23.53	13.53	14.1	5.57	-1.02	-0.29	-3.25
AT1G15390	AT1G15390_at	PDF1A, ATDEF1	chr1:5294629-5295797 FORWARD LENGTH=1006	peptide deformylase 1A	92.42	81.43	71.54	81.85	6.25	68.94	71.63	63.17	68.02	3.4	-1.2	-1.03	-1.39
AT1G15400	AT1G15400_at		chr1:5295827-5296882 REVERSE LENGTH=702	unknown protein; FUNCTIONS IN: molecular_function unknown; INVOLVED IN: biological_process unknown; LOCATED IN: plasma membrane; EXPRESSED IN: 23 plant structures; EXPRESSED DURING: 13 growth stages; BEST Arabidopsis thaliana protein match is: unknown protein (TAIR:AT1G80180.1); Has 82 Blast hits to 82 proteins in 16 species: Archae - 0; Bacteria - 4; Metazoa - 0; Fungi - 0; Plants - 75; Viruses …	178.75	154.58	137.1	156.68	12.65	265.37	264.12	285.31	271.98	9.53	1.74	1.51	2.02	*
AT1G15405	AT1G15405_at		chr1:5297875-5298166 REVERSE LENGTH=292	other RNA	2406.48	1955.15	3368.58	2578.4	419.14	4206.72	2571.93	3174.86	3315.86	476.91	1.29	0.9	1.87
AT1G15410	AT1G15410_at		chr1:5298324-5300927 FORWARD LENGTH=2306	aspartate-glutamate racemase family	83.26	79.22	106.27	89.68	8.95	96.86	77.09	92.39	88.33	6.62	-1.02	-0.82	-1.24
AT1G15415	AT1G15415_at		chr1:5300742-5301412 REVERSE LENGTH=480	The protein encoded by this gene was identified as a part of pollen proteome by mass spec analysis. It has weak homology to LEA (late embryo abundant) proteins. Encodes protein phosphatase 2A (PP2A) B'gamma subunit. Targeted to nucleus and cytosol.	22.55	20.48	23.22	22.11	1.46	22.58	22.72	21.6	22.29	1.93	1.01	0.84	1.2
AT1G15420	AT1G15420_at		chr1:5301613-5303390 REVERSE LENGTH=1112	CONTAINS InterPro DOMAIN/s: Small-subunit processome, Utp12 (InterPro:IPR007148); Has 764 Blast hits to 656 proteins in 193 species: Archae - 0; Bacteria - 42; Metazoa - 237; Fungi - 154; Plants - 85; Viruses - 23; Other Eukaryotes - 223 (source: NCBI BLink).	71.05	74.46	68.78	71.64	3.18	50.02	46.7	58.35	51.47	4.66	-1.39	-1.19	-1.66
AT1G15430	AT1G15430_at		chr1:5304317-5306012 FORWARD LENGTH=1136	Protein of unknown function (DUF1644)	72.47	56.89	67.02	65.89	5.36	86.6	92.58	102.02	93.68	5.75	1.42	1.21	1.69	*
AT1G15440	AT1G15440_at	PWP2, ATPWP2	chr1:5306061-5309514 REVERSE LENGTH=2855	periodic tryptophan protein 2	208.91	195.1	185.38	196.54	7.8	86.24	75.49	60.27	73.91	8.01	-2.66	-2.23	-3.27	*
AT1G15460	AT1G15460_at	ATBOR4, BOR4	chr1:5310001-5314094 REVERSE LENGTH=2352	HCO3- transporter family	25.89	31.73	18.51	25.36	4.36	21.47	19.06	33.19	24.41	4.69	-1.04	-0.68	-1.63
AT1G15470	AT1G15470_at		chr1:5315507-5317863 FORWARD LENGTH=1416	Transducin/WD40 repeat-like superfamily protein	44.2	60.86	42.2	48.93	6.63	40.14	37.23	31.4	36.18	4.13	-1.35	-1	-1.81
AT1G15480	AT1G15480_at		chr1:5318011-5320594 FORWARD LENGTH=2081	Tetratricopeptide repeat (TPR)-like superfamily protein	102	120.97	81.29	101.15	12.2	70.69	67.47	58.77	65.64	4.64	-1.54	-1.2	-1.92	*
AT1G15490	AT1G15490_at		chr1:5320615-5323895 REVERSE LENGTH=2664	alpha/beta-Hydrolases superfamily protein	42.15	43.01	44.78	43.15	2.41	43.09	31.93	40.07	38.51	3.81	-1.12	-0.94	-1.36
AT1G15500	AT1G15500_at	ATNTT2	chr1:5326290-5328874 FORWARD LENGTH=2179	TLC ATP/ADP transporter	350.21	297.4	281.46	309.76	21.52	274.64	236.18	303.37	271.48	19.85	-1.14	-0.97	-1.35
AT1G15510	AT1G15510_at	ATECB2, ECB2, VAC1	chr1:5329111-5331711 FORWARD LENGTH=2601	Tetratricopeptide repeat (TPR)-like superfamily protein	33.32	31.69	18.63	28.07	4.99	23.45	17.61	11.83	17.44	3.67	-1.61	-1.02	-2.64
AT1G15520	AT1G15520_at	PDR12, ATPDR12, ABCG40, ATABCG40	chr1:5331858-5338326 REVERSE LENGTH=4558	pleiotropic drug resistance 12	32.7	30.3	25.3	29.44	2.42	73.28	32.09	42.23	49.13	12.34	1.67	0.97	2.43
AT1G15530	AT1G15530_at		chr1:5339961-5341931 REVERSE LENGTH=1971	Concanavalin A-like lectin protein kinase family protein	73.01	89.45	89.05	83.48	6.92	166.17	249.66	213.8	210.06	25.43	2.52	1.95	3.18	*
AT1G15540	AT1G15540_at		chr1:5342587-5343705 FORWARD LENGTH=963	2-oxoglutarate (2OG) and Fe(II)-dependent oxygenase superfamily protein	21.35	19.13	22.92	21.01	1.74	19.29	21.84	21.16	20.63	1.68	-1.02	-0.84	-1.23
AT1G15550	AT1G15550_at	GA4, ATGA3OX1, GA3OX1	chr1:5344478-5346166 REVERSE LENGTH=1256	gibberellin 3-oxidase 1	36.14	71.48	41.04	49.28	11.82	76.12	83.63	85.17	81.89	3.82	1.66	1.18	2.76
AT1G15570	AT1G15570_at	CYCA2;3	chr1:5362009-5365549 FORWARD LENGTH=1886	CYCLIN A2;3	35.04	30.04	35.03	33.31	2.39	18.47	22.09	27.08	22.53	3.34	-1.48	-1.15	-2
AT1G15580	AT1G15580_at	IAA5, ATAUX2-27, AUX2-27	chr1:5365665-5366497 REVERSE LENGTH=628	indole-3-acetic acid inducible 5	27.9	16.92	29.25	24.68	4.01	32.34	24.6	33.53	30.16	3.44	1.22	0.89	1.74
AT1G15590	AT1G15590_at		chr1:5367374-5368670 FORWARD LENGTH=880	BEST Arabidopsis thaliana protein match is: RING/U-box superfamily protein (TAIR:AT1G80400.1); Has 30201 Blast hits to 17322 proteins in 780 species: Archae - 12; Bacteria - 1396; Metazoa - 17338; Fungi - 3422; Plants - 5037; Viruses - 0; Other Eukaryotes - 2996 (source: NCBI BLink).	13.49	13.44	27	17.86	4.7	14.17	23.48	14.47	17.5	3.39	-1.02	-0.55	-1.73
AT1G15600	AT1G15600_at		chr1:5368923-5370344 FORWARD LENGTH=1246	unknown protein; BEST Arabidopsis thaliana protein match is: unknown protein (TAIR:AT1G15620.1); Has 227 Blast hits to 227 proteins in 15 species: Archae - 0; Bacteria - 0; Metazoa - 0; Fungi - 0; Plants - 227; Viruses - 0; Other Eukaryotes - 0 (source: NCBI BLink).	9.14	8.96	8.92	9.01	0.62	13.2	7.15	7.56	9.31	2.03	1.03	0.66	1.44
AT1G15610	AT1G15610_at		chr1:5370757-5371679 FORWARD LENGTH=768	unknown protein; BEST Arabidopsis thaliana protein match is: unknown protein (TAIR:AT1G15630.1); Has 129 Blast hits to 129 proteins in 15 species: Archae - 0; Bacteria - 2; Metazoa - 0; Fungi - 0; Plants - 127; Viruses - 0; Other Eukaryotes - 0 (source: NCBI BLink).	11.62	11.1	7.22	9.9	1.67	14.26	13.41	11.39	13.19	1.22	1.33	0.99	1.9
AT1G15620	AT1G15620_at		chr1:5373504-5374575 FORWARD LENGTH=886	unknown protein; BEST Arabidopsis thaliana protein match is: unknown protein (TAIR:AT1G15640.1); Has 125 Blast hits to 124 proteins in 14 species: Archae - 0; Bacteria - 0; Metazoa - 0; Fungi - 0; Plants - 125; Viruses - 0; Other Eukaryotes - 0 (source: NCBI BLink).	10.7	7.94	8.17	9.1	1.33	9.48	12.6	13.88	11.87	2.04	1.3	0.88	1.89
AT1G15630	AT1G15630_at		chr1:5376793-5378027 FORWARD LENGTH=1073	unknown protein; BEST Arabidopsis thaliana protein match is: unknown protein (TAIR:AT1G15610.1); Has 122 Blast hits to 122 proteins in 14 species: Archae - 0; Bacteria - 0; Metazoa - 0; Fungi - 0; Plants - 122; Viruses - 0; Other Eukaryotes - 0 (source: NCBI BLink).	5.93	5.49	2.67	4.69	1.2	6.52	5.86	7.68	6.76	0.73	1.44	0.96	2.54
AT1G15640	AT1G15640_at		chr1:5378886-5380139 FORWARD LENGTH=1071	unknown protein; BEST Arabidopsis thaliana protein match is: unknown protein (TAIR:AT1G15620.1); Has 154 Blast hits to 146 proteins in 13 species: Archae - 0; Bacteria - 0; Metazoa - 0; Fungi - 0; Plants - 154; Viruses - 0; Other Eukaryotes - 0 (source: NCBI BLink).	12.83	12.04	8.99	11.54	1.67	16.03	21.78	9.5	15.79	3.93	1.37	0.78	2.12
AT1G15660	AT1G15660_at	CENP-C	chr1:5381170-5385254 FORWARD LENGTH=2375	centromere protein C	37.41	47.09	31.31	38.71	5.1	32.77	43.44	37.86	37.87	4.04	-1.02	-0.76	-1.35
AT1G15670	AT1G15670_at		chr1:5389952-5391490 FORWARD LENGTH=1539	Galactose oxidase/kelch repeat superfamily protein	36.09	61.94	43.78	46.08	9.6	463.96	264.16	243.73	323.77	70.15	7.03	4.15	11.78	*
AT1G15680	AT1G15680_at		chr1:5393407-5394639 FORWARD LENGTH=1233	F-box family protein	26.05	25.72	29.8	27.22	1.67	41.1	32.37	32.7	35.46	3.02	1.3	1.09	1.54
AT1G15690	AT1G15690_at	AVP1, ATAVP3, AVP-3, AtVHP1;1	chr1:5398990-5402519 FORWARD LENGTH=2772	Inorganic H pyrophosphatase family protein	1538.91	1642.91	1570.82	1580.23	49.34	1368.7	1427.35	1447.42	1412.12	35.39	-1.12	-1.05	-1.19
AT1G15700	AT1G15700_at	ATPC2	chr1:5402569-5403818 REVERSE LENGTH=1250	ATPase, F1 complex, gamma subunit protein	20.2	13.74	16.76	16.79	2.15	24.84	22.13	19.27	22.06	2.08	1.31	1.02	1.73
AT1G15710	AT1G15710_at		chr1:5404358-5405686 FORWARD LENGTH=1329	prephenate dehydrogenase family protein	242.28	220.83	180.21	214.66	18.37	54.78	126.26	90.71	90.6	20.95	-2.37	-1.66	-3.88	*
AT1G15720	AT1G15720_at	TRFL5	chr1:5406025-5407486 FORWARD LENGTH=1462	TRF-like 5	28.41	26.93	29.44	28.05	1.55	31.01	34.94	38.26	34.84	2.9	1.24	1.05	1.46
AT1G15730	AT1G15730_at		chr1:5407401-5409987 REVERSE LENGTH=1531	Cobalamin biosynthesis CobW-like protein	67.34	66.99	62.51	65.78	3.25	116.98	111.1	101.61	110.2	6.04	1.68	1.48	1.89	*
AT1G15740	AT1G15740_at		chr1:5410908-5414919 FORWARD LENGTH=2295	Leucine-rich repeat family protein	109.74	121.91	108.8	113.4	6.07	509.37	610.4	466.8	529.4	44.04	4.67	3.94	5.47	*
AT1G15750	AT1G15750_at	WSIP1, TPL	chr1:5414817-5420630 REVERSE LENGTH=3829	Transducin family protein / WD-40 repeat family protein	204.7	273.31	171.22	217.01	32.93	370.64	351.03	304.47	342.11	22.15	1.58	1.23	2.14	*
AT1G15757	AT1G15757_at		chr1:5424242-5424576 REVERSE LENGTH=252	Molecular chaperone Hsp40/DnaJ family protein	7.12	13.58	8.22	9.62	2.25	7.62	9.72	8.27	8.63	1.16	-1.11	-0.66	-1.68
AT1G15760	AT1G15760_at		chr1:5425714-5426322 FORWARD LENGTH=609	Sterile alpha motif (SAM) domain-containing protein	33.66	28.61	28.61	30.18	2.21	22.65	19.89	27.3	23.02	2.85	-1.31	-1.05	-1.69
AT1G15770	AT1G15770_at		chr1:5426892-5428280 REVERSE LENGTH=947	unknown protein; BEST Arabidopsis thaliana protein match is: unknown protein (TAIR:AT1G15780.1); Has 30201 Blast hits to 17322 proteins in 780 species: Archae - 12; Bacteria - 1396; Metazoa - 17338; Fungi - 3422; Plants - 5037; Viruses - 0; Other Eukaryotes - 2996 (source: NCBI BLink).	4.96	7.62	7.54	6.6	1.15	5.17	7.1	6.7	6.27	1	-1.05	-0.7	-1.56
AT1G15772	AT1G15772_at		chr1:5428520-5429561 REVERSE LENGTH=950	unknown protein; FUNCTIONS IN: molecular_function unknown; INVOLVED IN: biological_process unknown; LOCATED IN: cellular_component unknown; BEST Arabidopsis thaliana protein match is: unknown protein (TAIR:AT1G15780.1); Has 30201 Blast hits to 17322 proteins in 780 species: Archae - 12; Bacteria - 1396; Metazoa - 17338; Fungi - 3422; Plants - 5037; Viruses - 0; Other Eukaryotes - 2996 (source: NC…	12.27	17.16	9.25	12.86	2.54	11.86	12.25	10.31	11.55	0.96	-1.11	-0.74	-1.53
AT1G15780	AT1G15780_at		chr1:5430183-5436412 REVERSE LENGTH=4338	unknown protein; BEST Arabidopsis thaliana protein match is: unknown protein (TAIR:AT2G10440.1); Has 103701 Blast hits to 43153 proteins in 1828 species: Archae - 30; Bacteria - 7385; Metazoa - 38639; Fungi - 11531; Plants - 7727; Viruses - 307; Other Eukaryotes - 38082 (source: NCBI BLink).	103.79	125.34	61.29	96.82	19.19	83.52	130.99	83.51	99.41	16.62	1.03	0.67	1.63
AT1G15790	AT1G15790_at		chr1:5438299-5440030 REVERSE LENGTH=771	unknown protein; BEST Arabidopsis thaliana protein match is: unknown protein (TAIR:AT1G15780.1); Has 170 Blast hits to 94 proteins in 14 species: Archae - 0; Bacteria - 0; Metazoa - 0; Fungi - 0; Plants - 170; Viruses - 0; Other Eukaryotes - 0 (source: NCBI BLink).	83.65	127	52.05	87.49	22.25	79.71	111.94	79.45	90.36	11.64	1.03	0.68	1.83
AT1G15800	AT1G15800_at		chr1:5441082-5443684 REVERSE LENGTH=1067	unknown protein; BEST Arabidopsis thaliana protein match is: unknown protein (TAIR:AT1G80610.1); Has 56 Blast hits to 52 proteins in 9 species: Archae - 0; Bacteria - 0; Metazoa - 0; Fungi - 0; Plants - 56; Viruses - 0; Other Eukaryotes - 0 (source: NCBI BLink).	83.48	77.81	103.75	88.33	8.33	423.17	410.27	606.51	479.47	64.07	5.43	4.08	7.05	*
AT1G15810	AT1G15810_at		chr1:5444418-5446564 FORWARD LENGTH=1631	S15/NS1, RNA-binding protein	202.68	231.84	121.61	185.2	33.64	130.69	118.21	118.36	122.42	5.28	-1.51	-1.05	-1.99
AT1G15820	AT1G15820_at	LHCB6, CP24	chr1:5446462-5447859 REVERSE LENGTH=1183	light harvesting complex photosystem II subunit 6	709.57	517.45	911.91	713.35	113.52	200.13	265.16	266.42	243.39	24.44	-2.93	-2.09	-3.94	*
AT1G15825	AT1G15825_at		chr1:5448149-5448529 REVERSE LENGTH=381	hydroxyproline-rich glycoprotein family protein	25.82	39.62	29.56	31.56	4.78	33.41	44.09	38.76	38.87	3.85	1.23	0.93	1.7
AT1G15830	AT1G15830_at		chr1:5448726-5450177 FORWARD LENGTH=1452	unknown protein; Has 165982 Blast hits to 57214 proteins in 2459 species: Archae - 263; Bacteria - 44622; Metazoa - 55751; Fungi - 10656; Plants - 17613; Viruses - 2527; Other Eukaryotes - 34550 (source: NCBI BLink).	38.88	113.72	47.58	66.68	24.19	69.33	61.58	45.13	58.8	7.46	-1.13	-0.45	-1.92
AT1G15840	AT1G15840_at		chr1:5451432-5452374 FORWARD LENGTH=923	unknown protein; Has 111484 Blast hits to 29940 proteins in 1985 species: Archae - 153; Bacteria - 40635; Metazoa - 31564; Fungi - 6444; Plants - 10232; Viruses - 1710; Other Eukaryotes - 20746 (source: NCBI BLink).	41.47	38.82	43.57	41.48	1.59	48.24	39.06	68.89	52.17	8.87	1.26	0.9	1.62
AT1G15850	AT1G15850_at		chr1:5453245-5454088 REVERSE LENGTH=423	Transducin/WD40 repeat-like superfamily protein	18.89	15.64	22.1	18.83	2.32	41.41	15.42	18.21	24.99	8.28	1.33	0.59	2.17
AT1G15860	AT1G15860_at		chr1:5454785-5457022 FORWARD LENGTH=1077	Domain of unknown function (DUF298)	116.69	122.81	137.91	125.22	7.5	126.61	95.8	129.45	117.08	11.25	-1.07	-0.89	-1.3
AT1G15870	AT1G15870_at		chr1:5457084-5458429 FORWARD LENGTH=982	Mitochondrial glycoprotein family protein	95.41	81.39	70.5	82.59	7.75	25.82	28.28	20.64	24.85	5.54	-3.32	-2.33	-5.35	*
AT1G15880	AT1G15880_at	GOS11, atgos11	chr1:5458535-5460333 REVERSE LENGTH=1099	golgi snare 11	130.23	167.71	128.92	141.67	14	369.3	394.34	400.22	388.7	13.15	2.74	2.33	3.3	*
AT1G15885	AT1G15885_at		chr1:5460477-5461281 FORWARD LENGTH=526	unknown protein; Has 5 Blast hits to 5 proteins in 1 species: Archae - 0; Bacteria - 0; Metazoa - 0; Fungi - 0; Plants - 5; Viruses - 0; Other Eukaryotes - 0 (source: NCBI BLink).	55.22	56.97	54.28	55.46	2.48	66.26	56.02	65.67	62.5	3.83	1.13	0.99	1.27
AT1G15890	AT1G15890_at		chr1:5461317-5464223 FORWARD LENGTH=2907	Disease resistance protein (CC-NBS-LRR class) family	17.8	12.83	16.69	15.59	2.13	14.25	17.28	17.87	16.45	1.99	1.06	0.78	1.44
AT1G15900	AT1G15900_at		chr1:5464356-5464697 FORWARD LENGTH=342	unknown protein; Has 19 Blast hits to 19 proteins in 10 species: Archae - 0; Bacteria - 2; Metazoa - 0; Fungi - 0; Plants - 15; Viruses - 0; Other Eukaryotes - 2 (source: NCBI BLink).	26.06	29.07	24.71	26.49	2.49	18	38.46	45.43	33.95	8.62	1.28	0.73	1.89
AT1G15910	AT1G15910_at		chr1:5465336-5469125 FORWARD LENGTH=2453	XH/XS domain-containing protein	7.88	10.11	12.54	10.04	2.14	9.93	18.26	5.77	11.24	3.84	1.12	0.47	2.08
AT1G15920	AT1G15920_at		chr1:5469389-5471149 FORWARD LENGTH=1629	Polynucleotidyl transferase, ribonuclease H-like superfamily protein	113.4	116.96	82.67	104.4	11.41	217.47	201.75	238.03	219.02	11.05	2.1	1.74	2.6	*
AT1G15930	AT1G15930_at		chr1:5471400-5473014 FORWARD LENGTH=825	Ribosomal protein L7Ae/L30e/S12e/Gadd45 family protein	249.21	191.78	296.93	246.09	30.54	128.92	177.82	161.53	156.18	15.94	-1.58	-1.2	-2.05
AT1G15940	AT1G15940_at		chr1:5473565-5478259 FORWARD LENGTH=3289	Tudor/PWWP/MBT superfamily protein	25.78	22.73	16.62	21.75	3.09	24.98	21.73	19	21.81	2.4	1	0.75	1.37
AT1G15950	AT1G15950_at	CCR1, IRX4, ATCCR1	chr1:5478754-5482165 FORWARD LENGTH=1331	cinnamoyl coa reductase 1	332.32	431.47	299.43	354.55	42.39	245.41	276.27	262.77	262.49	12.76	-1.35	-1.07	-1.65
AT1G15960	AT1G15960_at	NRAMP6, ATNRAMP6	chr1:5481665-5485082 REVERSE LENGTH=2137	NRAMP metal ion transporter 6	34.78	25.26	43.2	34.64	5.49	51.91	60.48	61.95	57.87	4.69	1.67	1.27	2.31	*
AT1G15970	AT1G15970_at		chr1:5486319-5488868 REVERSE LENGTH=1658	DNA glycosylase superfamily protein	108.98	107.52	123.8	113.44	6.58	89.49	75.22	101.52	88.82	8.51	-1.28	-1.07	-1.55
AT1G15980	AT1G15980_at	NDF1, NDH48	chr1:5489298-5491363 FORWARD LENGTH=1566	NDH-dependent cyclic electron flow 1	363.77	232.37	387.35	327.71	48.16	38.55	55.72	31.32	41.82	7.86	-7.84	-5.33	-12	*
AT1G15990	AT1G15990_at	ATCNGC7, CNGC7	chr1:5491304-5493772 REVERSE LENGTH=2130	cyclic nucleotide gated channel 7	9.04	7.15	7.89	8.16	1.31	8.8	6.16	7.75	7.94	1.46	-1.03	-0.69	-1.58
AT1G16000	AT1G16000_at		chr1:5494533-5495359 FORWARD LENGTH=514	unknown protein; BEST Arabidopsis thaliana protein match is: unknown protein (TAIR:AT1G80890.1); Has 41 Blast hits to 40 proteins in 10 species: Archae - 0; Bacteria - 0; Metazoa - 0; Fungi - 0; Plants - 41; Viruses - 0; Other Eukaryotes - 0 (source: NCBI BLink).	324.82	399.85	390.64	371.98	27.35	190.38	165.83	195.87	184.12	10.67	-2.02	-1.73	-2.35	*
AT1G16010	AT1G16010_at	MGT2	chr1:5495373-5497723 REVERSE LENGTH=1731	magnesium transporter 2	91.89	90.19	80.12	87.65	4.48	115.09	108.78	93.22	105.61	7.43	1.2	1.04	1.39
AT1G16020	AT1G16020_at		chr1:5498165-5501358 FORWARD LENGTH=2066	Protein of unknown function (DUF1712)	27.04	31.27	27.41	28.47	2.28	22.8	21.99	21.21	22.11	1.82	-1.29	-1.07	-1.56
AT1G16022	AT1G16022_at		chr1:5501396-5501959 REVERSE LENGTH=472	unknown protein; FUNCTIONS IN: molecular_function unknown; INVOLVED IN: biological_process unknown; LOCATED IN: endomembrane system; Has 30201 Blast hits to 17322 proteins in 780 species: Archae - 12; Bacteria - 1396; Metazoa - 17338; Fungi - 3422; Plants - 5037; Viruses - 0; Other Eukaryotes - 2996 (source: NCBI BLink).	58.09	40.76	46.74	48.55	5.14	48.55	48.38	59.57	52.01	4.16	1.07	0.87	1.34
AT1G16025	AT1G16025_at		chr1:5501505-5501959 FORWARD LENGTH=342	unknown protein; FUNCTIONS IN: molecular_function unknown; INVOLVED IN: biological_process unknown; LOCATED IN: chloroplast; Has 2 Blast hits to 2 proteins in 1 species: Archae - 0; Bacteria - 0; Metazoa - 0; Fungi - 0; Plants - 2; Viruses - 0; Other Eukaryotes - 0 (source: NCBI BLink).	15.28	19.64	16.76	17.26	1.9	26.33	17.04	19.57	20.91	3.01	1.21	0.88	1.62
AT1G16030	AT1G16030_at	Hsp70b	chr1:5502206-5504535 REVERSE LENGTH=2330	heat shock protein 70B	14.46	13.18	14.85	14.24	1.3	15.37	16.02	14.24	15.18	1.35	1.07	0.86	1.32
AT1G16040	AT1G16040_at		chr1:5504735-5506611 FORWARD LENGTH=848	FUNCTIONS IN: molecular_function unknown; INVOLVED IN: GPI anchor biosynthetic process; LOCATED IN: integral to membrane, endoplasmic reticulum membrane; EXPRESSED IN: 24 plant structures; EXPRESSED DURING: 13 growth stages; CONTAINS InterPro DOMAIN/s: GPI biosynthesis protein Pig-F (InterPro:IPR009580); Has 280 Blast hits to 280 proteins in 133 species: Archae - 0; Bacteria - 0; Metazoa - 113; F…	74.08	81.54	62.97	73.02	6.08	71.82	76.83	90.57	79.58	7.46	1.09	0.88	1.34
AT1G16060	AT1G16060_at	ADAP	chr1:5508507-5511735 FORWARD LENGTH=1220	ARIA-interacting double AP2 domain protein	26.58	24.85	18.71	23.29	2.95	11.11	16.01	14.68	13.93	1.98	-1.67	-1.22	-2.32	*
AT1G16070	AT1G16070_at	AtTLP8, TLP8	chr1:5511873-5513896 REVERSE LENGTH=1337	tubby like protein 8	9.18	14.12	11.62	11.68	1.78	10.42	10.22	9.32	9.92	0.76	-1.18	-0.86	-1.53
AT1G16080	AT1G16080_at		chr1:5514317-5516027 FORWARD LENGTH=1285	unknown protein; LOCATED IN: apoplast, chloroplast stroma, chloroplast, chloroplast envelope; EXPRESSED IN: 23 plant structures; EXPRESSED DURING: 14 growth stages; Has 81 Blast hits to 81 proteins in 28 species: Archae - 0; Bacteria - 2; Metazoa - 0; Fungi - 0; Plants - 62; Viruses - 0; Other Eukaryotes - 17 (source: NCBI BLink).	340.18	263.84	358.82	320.91	29.35	143.8	147.27	125.64	138.38	8.99	-2.32	-1.91	-2.78	*
AT1G16090	AT1G16090_at	WAKL7	chr1:5516259-5517822 FORWARD LENGTH=1310	wall associated kinase-like 7	17.58	18.94	9.97	15.43	3.06	19.83	22.24	23.33	21.68	2.04	1.41	1.01	2.14
AT1G16110	AT1G16110_at	WAKL6	chr1:5518373-5520891 FORWARD LENGTH=2358	wall associated kinase-like 6	15.74	24.23	16.87	18.97	3.59	46	46.03	37.4	43.43	3.74	2.29	1.68	3.39	*
AT1G16120	AT1G16120_at	WAKL1	chr1:5522639-5524983 FORWARD LENGTH=2193	wall associated kinase-like 1	31.25	36.93	31.83	33.02	2.62	58.61	28.24	29.54	38.35	10.07	1.16	0.65	1.71
AT1G16130	AT1G16130_at	WAKL2	chr1:5525491-5528212 FORWARD LENGTH=2555	wall associated kinase-like 2	30.48	22.38	21.04	24.84	3.52	33.7	28.76	28.9	30.63	2.4	1.23	0.96	1.65
AT1G16150	AT1G16150_at	WAKL4	chr1:5532415-5534877 FORWARD LENGTH=2340	wall associated kinase-like 4	16.47	31.26	28.69	25.38	4.96	29.39	28.05	21.48	26.22	3.03	1.03	0.73	1.58
AT1G16160	AT1G16160_at	WAKL5	chr1:5535973-5538269 FORWARD LENGTH=2136	wall associated kinase-like 5	9.44	10.68	8.22	9.43	1.05	12.06	10.88	10.27	10.96	1.28	1.16	0.89	1.52
AT1G16170	AT1G16170_at		chr1:5538732-5539821 REVERSE LENGTH=697	unknown protein; FUNCTIONS IN: molecular_function unknown; INVOLVED IN: biological_process unknown; LOCATED IN: cellular_component unknown; EXPRESSED IN: 24 plant structures; EXPRESSED DURING: 15 growth stages; BEST Arabidopsis thaliana protein match is: unknown protein (TAIR:AT1G79660.1); Has 55 Blast hits to 55 proteins in 13 species: Archae - 0; Bacteria - 0; Metazoa - 0; Fungi - 0; Plants - 5…	43.61	45.29	58.8	49.01	5.47	55.35	59.67	71.13	61.84	5.57	1.26	1	1.61
AT1G16180	AT1G16180_at		chr1:5540427-5542902 FORWARD LENGTH=1618	Serinc-domain containing serine and sphingolipid biosynthesis protein	1125.05	1419.14	1260.67	1267.18	89.09	1488.34	1601	1537.18	1541.91	41.81	1.22	1.08	1.39
AT1G16190	AT1G16190_at	RAD23A	chr1:5543152-5546103 FORWARD LENGTH=1433	Rad23 UV excision repair protein family	131.69	139.32	130.81	133.5	5.93	67.42	77.43	84.29	76.69	6.86	-1.74	-1.49	-2.07	*
AT1G16210	AT1G16210_at		chr1:5546128-5547552 REVERSE LENGTH=1034	unknown protein; CONTAINS InterPro DOMAIN/s: Protein of unknown function DUF1014 (InterPro:IPR010422); Has 16107 Blast hits to 8386 proteins in 1107 species: Archae - 26; Bacteria - 3370; Metazoa - 4013; Fungi - 1516; Plants - 526; Viruses - 120; Other Eukaryotes - 6536 (source: NCBI BLink).	74.84	61.91	59.2	65.36	5.29	70.35	69.27	58.23	66.02	4.62	1.01	0.85	1.21
AT1G16220	AT1G16220_at		chr1:5548653-5550553 FORWARD LENGTH=1476	Protein phosphatase 2C family protein	42.66	47.93	35.41	41.61	4.64	51.24	45.98	37.79	44.6	4.61	1.07	0.83	1.38
AT1G16225	AT1G16225_at		chr1:5551041-5552097 REVERSE LENGTH=669	Target SNARE coiled-coil domain protein	15.22	12.23	16.03	14.35	1.44	9.84	11.18	15.72	12.28	2.05	-1.17	-0.86	-1.66
AT1G16230	AT1G16230_at		chr1:5553467-5554324 REVERSE LENGTH=582	Target SNARE coiled-coil domain protein	6.91	5.57	10.24	7.53	1.47	7.23	9.17	7.38	7.89	0.91	1.05	0.74	1.6
AT1G16240	AT1G16240_at	SYP51, ATSYP51	chr1:5555007-5556803 REVERSE LENGTH=1065	syntaxin of plants 51	66	73.19	69.05	69.05	4.44	247.83	203.02	205.87	219.04	15.03	3.17	2.71	3.7	*
AT1G16250	AT1G16250_at		chr1:5556989-5559520 FORWARD LENGTH=1824	Galactose oxidase/kelch repeat superfamily protein	29.29	34.55	31.22	31.66	2.28	74.81	64.42	78.94	72.59	4.91	2.29	1.95	2.7	*
AT1G16260	AT1G16260_at		chr1:5559579-5562113 REVERSE LENGTH=2336	Wall-associated kinase family protein	52.21	42.34	41.72	45.5	3.93	60.45	77.38	39.52	59.16	11.26	1.3	0.87	1.78
AT1G16270	AT1G16270_at		chr1:5563087-5568368 FORWARD LENGTH=3953	Protein kinase superfamily protein with octicosapeptide/Phox/Bem1p domain	40.72	39.64	31.73	37.49	3.73	45.49	44.56	28.27	39.35	6.37	1.05	0.74	1.41
AT1G16280	AT1G16280_at	RH36, AtRH36, SWA3	chr1:5568482-5570487 REVERSE LENGTH=1476	RNA helicase 36	63.62	67.62	41.84	57.78	8.27	34.31	35.36	28.45	32.67	3.04	-1.77	-1.31	-2.32	*
AT1G16290	AT1G16290_at		chr1:5570753-5573538 REVERSE LENGTH=1445	FUNCTIONS IN: molecular_function unknown; INVOLVED IN: biological_process unknown; LOCATED IN: chloroplast, vacuole; EXPRESSED IN: 19 plant structures; EXPRESSED DURING: 11 growth stages; CONTAINS InterPro DOMAIN/s: Lytic transglycosylase-like, catalytic (InterPro:IPR008258); Has 171 Blast hits to 155 proteins in 40 species: Archae - 0; Bacteria - 54; Metazoa - 0; Fungi - 0; Plants - 55; Viruses …	13.8	5.48	6.34	8.49	2.66	10.93	8.79	10.88	10.27	1.01	1.21	0.77	2.52
AT1G16300	AT1G16300_at	GAPCP-2	chr1:5574310-5577622 FORWARD LENGTH=1602	glyceraldehyde-3-phosphate dehydrogenase of plastid 2	42.09	71.25	39.04	51.02	11.39	67.43	62.91	51.37	60.31	6.27	1.18	0.82	1.91
AT1G16310	AT1G16310_at		chr1:5578431-5580693 FORWARD LENGTH=1399	Cation efflux family protein	26.84	29.11	30.4	28.73	2.15	25.71	25.85	31.31	27.69	2.99	-1.04	-0.84	-1.3
AT1G16320	AT1G16320_at		chr1:5580855-5582143 FORWARD LENGTH=1129	Uncharacterized conserved protein (DUF2358)	124.18	86.68	86.83	99.15	12.61	122.31	122.03	88.01	111.25	12.1	1.12	0.85	1.49
AT1G16330	AT1G16330_at	CYCB3;1	chr1:5582387-5587391 REVERSE LENGTH=1947	cyclin b3;1	8.36	12.25	7.58	9.34	1.63	8.92	11.04	13.66	11.21	1.6	1.2	0.83	1.78
AT1G16340	AT1G16340_at	ATKDSA2	chr1:5587790-5590642 REVERSE LENGTH=1297	Aldolase superfamily protein	72.08	69.36	68.49	69.93	3.58	48.44	46.85	54.28	49.46	4.41	-1.41	-1.2	-1.69	*
AT1G16350	AT1G16350_at		chr1:5590951-5593007 FORWARD LENGTH=1644	Aldolase-type TIM barrel family protein	314.53	257.46	235.47	269.93	24.24	99.37	118.4	106.06	107.52	7.64	-2.51	-2.07	-3.02	*
AT1G16360	AT1G16360_at		chr1:5593301-5595179 REVERSE LENGTH=1203	LEM3 (ligand-effect modulator 3) family protein / CDC50 family protein	5.95	8.18	5.17	6.4	1.21	8.23	5.76	7.87	7.18	1.04	1.12	0.76	1.72
AT1G16370	AT1G16370_at	ATOCT6, OCT6	chr1:5596694-5598447 FORWARD LENGTH=1754	organic cation/carnitine transporter 6	7.85	12.16	11.62	10.43	1.87	42.39	37.67	58.48	46.39	7.05	4.45	3.02	6.72	*
AT1G16380	AT1G16380_at	ATCHX1, CHX1	chr1:5598453-5601367 REVERSE LENGTH=2358	Cation/hydrogen exchanger family protein	18.79	23.83	14.21	18.94	3.03	17.67	18.99	18.08	18.23	1.38	-1.04	-0.75	-1.36
AT1G16390	AT1G16390_at	ATOCT3, 3-Oct	chr1:5602873-5604663 FORWARD LENGTH=1791	organic cation/carnitine transporter 3	55.56	22.32	58.2	45.37	11.5	23.99	38.45	44.05	35.48	6.31	-1.28	-0.71	-2.09
AT1G16400	AT1G16400_at	CYP79F2	chr1:5605159-5607473 FORWARD LENGTH=1878	cytochrome P450, family 79, subfamily F, polypeptide 2	75.33	85.65	62.74	74.43	8	32.5	42.79	27.84	34.19	5.03	-2.18	-1.63	-3	*
AT1G16410	AT1G16410_at	CYP79F1, BUS1, SPS1	chr1:5608807-5610382 FORWARD LENGTH=1465	cytochrome p450 79f1	55.18	73.02	29.43	52.28	13.12	4.79	4.74	3.24	4.02	1.65	-13	-6.19	-41.65	*
AT1G16420	AT1G16420_at	ATMC8, MC8	chr1:5612150-5613867 REVERSE LENGTH=1338	metacaspase 8	13.86	14.34	9.84	12.67	1.72	12.87	11.17	11.97	12.02	1.07	-1.05	-0.79	-1.36
AT1G16430	AT1G16430_at		chr1:5614619-5615510 FORWARD LENGTH=579	Surfeit locus protein 5 subunit 22 of Mediator complex	44.59	51.5	38.41	45.34	5.43	96.98	61.7	47.23	68.21	15.01	1.5	0.93	2.2
AT1G16440	AT1G16440_at	RSH3	chr1:5615815-5617672 FORWARD LENGTH=1566	root hair specific 3	16.97	29.27	16.56	20.85	4.5	23.34	21.75	17.45	20.9	2.04	1	0.7	1.59
AT1G16445	AT1G16445_at		chr1:5617811-5619334 FORWARD LENGTH=856	S-adenosyl-L-methionine-dependent methyltransferases superfamily protein	27.41	28.66	25.19	27.04	2.18	32.88	27.3	23.85	28.15	3.2	1.04	0.82	1.3
AT1G16460	AT1G16460_at	ATRDH2, ATMST2, MST2, ST2, STR2, RDH2	chr1:5619582-5622633 REVERSE LENGTH=1454	rhodanese homologue 2	137.32	124.09	117.44	126.74	6.83	169.45	120.39	123.37	137.58	16.01	1.09	0.86	1.32
AT1G16470	AT1G16470_at	PAB1	chr1:5622786-5625643 FORWARD LENGTH=1059	proteasome subunit PAB1	285.48	451.41	435.58	390.62	55.63	256.59	288.71	306.13	282.82	16.89	-1.38	-1.04	-1.75
AT1G16480	AT1G16480_at		chr1:5625699-5628656 REVERSE LENGTH=2881	Tetratricopeptide repeat (TPR)-like superfamily protein	26.59	34.24	23.96	28.16	3.48	32.13	29.5	35.76	32.59	2.27	1.16	0.93	1.49
AT1G16489	AT1G16489_at		chr1:5629216-5630488 FORWARD LENGTH=412	other RNA	43.65	38.24	36.72	39.66	3.02	56.02	35.42	41.82	44.27	6.31	1.12	0.83	1.43
AT1G16490	AT1G16490_at	ATMYB58, MYB58	chr1:5629655-5630995 REVERSE LENGTH=1180	myb domain protein 58	13.5	12.25	7.62	11.17	2.05	22.66	22.36	13.05	19.24	3.48	1.72	1.11	2.68
AT1G16500	AT1G16500_at		chr1:5639032-5640173 FORWARD LENGTH=1005	unknown protein; BEST Arabidopsis thaliana protein match is: unknown protein (TAIR:AT1G79160.1); Has 136 Blast hits to 134 proteins in 17 species: Archae - 0; Bacteria - 0; Metazoa - 0; Fungi - 4; Plants - 131; Viruses - 1; Other Eukaryotes - 0 (source: NCBI BLink).	76.14	79.94	70.8	75.09	3.99	46.71	23.54	27.34	32.53	7.41	-2.31	-1.66	-3.71	*
AT1G16510	AT1G16510_at		chr1:5644572-5645443 REVERSE LENGTH=872	SAUR-like auxin-responsive protein family	31.81	56.03	31.83	39.71	8.62	41.28	46.54	44.09	44.09	2.78	1.11	0.8	1.74
AT1G16515	AT1G16515_at		chr1:5647549-5647813 REVERSE LENGTH=265	unknown protein; Has 35333 Blast hits to 34131 proteins in 2444 species: Archae - 798; Bacteria - 22429; Metazoa - 974; Fungi - 991; Plants - 531; Viruses - 0; Other Eukaryotes - 9610 (source: NCBI BLink).	42.61	45.68	36.56	41.68	3.35	38.28	29.05	37.78	34.91	3.3	-1.19	-0.97	-1.47
AT1G16520	AT1G16520_at		chr1:5648760-5651167 FORWARD LENGTH=1291	unknown protein; FUNCTIONS IN: molecular_function unknown; INVOLVED IN: biological_process unknown; LOCATED IN: plasma membrane; EXPRESSED IN: 22 plant structures; EXPRESSED DURING: 13 growth stages; BEST Arabidopsis thaliana protein match is: unknown protein (TAIR:AT1G56080.1); Has 243 Blast hits to 234 proteins in 69 species: Archae - 2; Bacteria - 2; Metazoa - 61; Fungi - 9; Plants - 125; Viru…	181.95	165.1	146.81	164.69	10.5	83	72.26	60.11	71.54	7.15	-2.3	-1.91	-2.83	*
AT1G16530	AT1G16530_at	LBD3, ASL9	chr1:5651370-5652883 REVERSE LENGTH=642	ASYMMETRIC LEAVES 2-like 9	12.12	20.7	21.43	17.96	3.33	19.04	15.31	12.14	15.62	2.61	-1.15	-0.74	-1.74
AT1G16540	AT1G16540_at	SIR3, LOS5, ABA3, ATABA3, ACI2	chr1:5659415-5665449 FORWARD LENGTH=2758	molybdenum cofactor sulfurase (LOS5) (ABA3)	33.92	38.29	32.41	34.94	2.44	50.16	48.07	39	45.79	3.94	1.31	1.09	1.57
AT1G16560	AT1G16560_at		chr1:5668384-5670708 FORWARD LENGTH=1501	Per1-like family protein	258.11	303.92	286.11	282.33	15.16	209.08	236.47	213.35	219.48	11.65	-1.29	-1.14	-1.46
AT1G16570	AT1G16570_at		chr1:5670577-5673600 REVERSE LENGTH=1636	UDP-Glycosyltransferase superfamily protein	114.75	114	87.7	105.5	9.16	140.86	129.52	127.86	132.55	4.87	1.26	1.08	1.48
AT1G16590	AT1G16590_at	REV7, ATREV7	chr1:5673795-5675131 FORWARD LENGTH=980	DNA-binding HORMA family protein	46.5	62.57	37.89	48.87	7.74	47.96	67.52	37.52	51.13	9.4	1.05	0.68	1.56
AT1G16610	AT1G16610_at	SR45	chr1:5675848-5678852 REVERSE LENGTH=1521	arginine/serine-rich 45	313.14	315.27	211.03	279.22	35.84	154.6	265.07	312.21	244.07	47.39	-1.14	-0.79	-1.75
AT1G16630	AT1G16630_at		chr1:5682118-5684867 REVERSE LENGTH=2750	unknown protein; LOCATED IN: chloroplast; BEST Arabidopsis thaliana protein match is: unknown protein (TAIR:AT2G16270.1); Has 10587 Blast hits to 5736 proteins in 617 species: Archae - 88; Bacteria - 963; Metazoa - 3686; Fungi - 820; Plants - 541; Viruses - 438; Other Eukaryotes - 4051 (source: NCBI BLink).	8.81	11.55	7.27	9.17	1.46	9.16	7.78	14.2	10.36	2.15	1.13	0.7	1.72
AT1G16635	AT1G16635_at		chr1:5685503-5686368 REVERSE LENGTH=866		47.62	38.69	62.4	49.67	7.01	12.36	14.31	11.95	12.85	1.51	-3.86	-2.82	-5.21	*
AT1G16640	AT1G16640_at		chr1:5686603-5687715 FORWARD LENGTH=747	AP2/B3-like transcriptional factor family protein	19.32	23.09	23.23	21.93	1.8	15.16	10.92	19.11	14.96	2.53	-1.47	-1.1	-2.08
AT1G16650	AT1G16650_at		chr1:5687943-5691198 FORWARD LENGTH=1714	S-adenosyl-L-methionine-dependent methyltransferases superfamily protein	57.32	71.8	50.77	59.9	6.82	62.04	64.88	48.37	58.17	6.75	-1.03	-0.79	-1.35
AT1G16670	AT1G16670_at		chr1:5697324-5699769 FORWARD LENGTH=1720	Protein kinase superfamily protein	78.43	122.77	67.13	89.46	17.41	83.93	104.27	78.92	89.01	8.66	-1.01	-0.67	-1.4
AT1G16680	AT1G16680_at		chr1:5702753-5705838 FORWARD LENGTH=2143	Chaperone DnaJ-domain superfamily protein	30.28	36.27	25.56	30.62	3.86	46.88	33.61	19.1	33.14	8.23	1.08	0.62	1.64
AT1G16690	AT1G16690_at		chr1:5705969-5709533 FORWARD LENGTH=1848	Enhancer of polycomb-like transcription factor protein	102.16	213.03	117.11	143.94	35.51	171.91	165.24	114.98	150.65	18.24	1.05	0.7	1.81
AT1G16700	AT1G16700_at		chr1:5709725-5711902 FORWARD LENGTH=1061	Alpha-helical ferredoxin	246.38	288.88	333.63	288.88	26.6	189.61	216.68	194.69	200.99	11.66	-1.44	-1.19	-1.71
AT1G16705	AT1G16705_at		chr1:5712088-5713749 FORWARD LENGTH=784	p300/CBP acetyltransferase-related protein-related	20.75	27.53	17.63	21.92	3.3	16.59	21.34	22.83	20.23	2.28	-1.08	-0.78	-1.46
AT1G16710	AT1G16710_at	HAC12	chr1:5714219-5722614 FORWARD LENGTH=5783	histone acetyltransferase of the CBP family 12	50.52	65.86	49.9	55.69	6.25	75.84	95.32	70.4	80.96	8.71	1.45	1.12	1.89
AT1G16720	AT1G16720_at	HCF173	chr1:5723088-5726478 FORWARD LENGTH=2100	high chlorophyll fluorescence phenotype 173	90.25	68.84	99.52	86.17	9.31	154.23	236.24	185.88	191.93	24.96	2.23	1.67	2.93	*
AT1G16730	AT1G16730_at	UP6	chr1:5726368-5727312 REVERSE LENGTH=858	unknown protein 6	25.97	30.23	22.74	26.31	2.76	20.94	22.52	22.66	21.86	1.82	-1.2	-0.96	-1.5
AT1G16740	AT1G16740_at		chr1:5727690-5729080 FORWARD LENGTH=594	Ribosomal protein L20	116.22	158.18	105.06	126.63	16.78	114.21	102.64	66.55	94.54	14.61	-1.34	-0.96	-1.91
AT1G16750	AT1G16750_at		chr1:5729097-5731870 REVERSE LENGTH=1895	Protein of unknown function, DUF547	42.14	40.03	51.44	44.62	4.09	55.41	42.77	39.15	45.35	5.33	1.02	0.79	1.29
AT1G16760	AT1G16760_at		chr1:5734234-5737307 FORWARD LENGTH=2277	Protein kinase protein with adenine nucleotide alpha hydrolases-like domain	15.52	13.85	12.77	13.97	1.32	19.17	19.41	22.61	20.1	1.85	1.44	1.16	1.79
AT1G16770	AT1G16770_at		chr1:5737945-5739377 FORWARD LENGTH=1288	unknown protein; FUNCTIONS IN: molecular_function unknown; INVOLVED IN: biological_process unknown; LOCATED IN: cellular_component unknown; Has 103 Blast hits to 103 proteins in 50 species: Archae - 0; Bacteria - 4; Metazoa - 0; Fungi - 65; Plants - 32; Viruses - 0; Other Eukaryotes - 2 (source: NCBI BLink).	14.85	15.33	10.34	13.61	1.9	15.27	13.9	12.17	13.78	1.38	1.01	0.77	1.37
AT1G16780	AT1G16780_at	VHP2;2, AtVHP2;2	chr1:5739299-5744214 REVERSE LENGTH=2839	Inorganic H pyrophosphatase family protein	23.52	27.42	19.89	23.69	2.92	19.11	16.75	16.7	17.73	2.2	-1.34	-1	-1.79
AT1G16790	AT1G16790_at		chr1:5744553-5745209 FORWARD LENGTH=657	ribosomal protein-related	28.43	22.82	28.72	26.65	2.39	16.7	21.47	30.22	22.83	4.51	-1.17	-0.84	-1.77
AT1G16800	AT1G16800_at		chr1:5745523-5755263 REVERSE LENGTH=6384	P-loop containing nucleoside triphosphate hydrolases superfamily protein	22.64	25	19.83	22.56	2.12	19.62	17.95	16.06	17.94	1.62	-1.26	-1.01	-1.56
AT1G16810	AT1G16810_at		chr1:5755617-5756895 FORWARD LENGTH=702	unknown protein; CONTAINS InterPro DOMAIN/s: Protein of unknown function DUF1754, eukaryotic (InterPro:IPR013865); Has 35333 Blast hits to 34131 proteins in 2444 species: Archae - 798; Bacteria - 22429; Metazoa - 974; Fungi - 991; Plants - 531; Viruses - 0; Other Eukaryotes - 9610 (source: NCBI BLink).	49.17	38.27	44.63	44.07	3.58	71.85	58.03	93.85	74.54	10.64	1.69	1.26	2.18	*
AT1G16820	AT1G16820_at		chr1:5756835-5758464 REVERSE LENGTH=646	vacuolar ATP synthase catalytic subunit-related / V-ATPase-related / vacuolar proton pump-related	7.16	10.46	7.51	8.34	1.29	9.01	11.19	14.17	11.3	1.92	1.36	0.91	1.99
AT1G16825	AT1G16825_at		chr1:5758855-5760501 FORWARD LENGTH=651	Reticulon family protein	33.37	43.67	45.18	40.94	4.36	25.42	42.45	45.5	37.44	6.86	-1.09	-0.79	-1.62
AT1G16830	AT1G16830_at		chr1:5760772-5762619 FORWARD LENGTH=1848	Pentatricopeptide repeat (PPR) superfamily protein	25.79	21.62	20.23	22.63	1.89	15.75	18.99	22.66	19.09	2.24	-1.19	-0.94	-1.52
AT1G16840	AT1G16840_at		chr1:5762713-5764034 REVERSE LENGTH=934	unknown protein; BEST Arabidopsis thaliana protein match is: unknown protein (TAIR:AT1G78890.1); Has 35333 Blast hits to 34131 proteins in 2444 species: Archae - 798; Bacteria - 22429; Metazoa - 974; Fungi - 991; Plants - 531; Viruses - 0; Other Eukaryotes - 9610 (source: NCBI BLink).	127.42	80.5	135.97	114.63	17.19	165.01	206.34	194.26	188.51	13.38	1.64	1.28	2.23	*
AT1G16850	AT1G16850_at		chr1:5764807-5765651 REVERSE LENGTH=747	unknown protein; FUNCTIONS IN: molecular_function unknown; INVOLVED IN: response to salt stress; LOCATED IN: endomembrane system; EXPRESSED IN: leaf apex, leaf whorl, male gametophyte, flower, leaf; EXPRESSED DURING: LP.06 six leaves visible, LP.04 four leaves visible, LP.10 ten leaves visible, petal differentiation and expansion stage, LP.08 eight leaves visible; BEST Arabidopsis thaliana protei…	73.3	70.65	92.06	78.6	7.2	59.51	46.82	67.81	58.21	6.51	-1.35	-1.07	-1.73
AT1G16858	AT1G16858_at	CPuORF55	chr1:5767300-5770602 FORWARD LENGTH=2258	conserved peptide upstream open reading frame 55	80.76	62.83	101.18	81.3	11.46	88.08	66.89	95.42	83.41	9.04	1.03	0.77	1.4
AT1G16860	AT1G16860_at		chr1:5767300-5770602 FORWARD LENGTH=2258	Ubiquitin-specific protease family C19-related protein	80.76	62.83	101.18	81.3	11.46	88.08	66.89	95.42	83.41	9.04	1.03	0.77	1.4
AT1G16870	AT1G16870_at		chr1:5770732-5773251 REVERSE LENGTH=1769	mitochondrial 28S ribosomal protein S29-related	272.17	287.21	210.1	256.67	24.39	173.69	196.05	141.86	170.75	16.91	-1.5	-1.2	-1.89
AT1G16880	AT1G16880_at		chr1:5773592-5776308 FORWARD LENGTH=1260	uridylyltransferase-related	1535.18	1232.86	1391.86	1387.61	88.4	1279.07	1297.89	1153.25	1243.59	50.54	-1.12	-0.98	-1.26
AT1G16890	AT1G16890_at	UBC36, UBC13B	chr1:5776282-5778484 REVERSE LENGTH=887	ubiquitin-conjugating enzyme 36	66.57	66.25	68.01	66.68	4.52	122.92	101.62	146.05	123.91	13.4	1.86	1.49	2.27	*
AT1G16900	AT1G16900_at		chr1:5779021-5782433 REVERSE LENGTH=2084	Alg9-like mannosyltransferase family	73.45	90.25	86.04	83.1	5.94	78.26	62.76	66.64	68.97	5.27	-1.2	-1.01	-1.43
AT1G16905	AT1G16905_at		chr1:5782455-5783840 REVERSE LENGTH=1386	Curculin-like (mannose-binding) lectin family protein	8.62	7.26	8.92	8.19	0.77	6.95	10.21	8.43	8.55	1.39	1.04	0.74	1.4
AT1G16910	AT1G16910_at	LSH8	chr1:5785003-5785927 FORWARD LENGTH=925	Protein of unknown function (DUF640)	18.42	14.74	16.4	16.36	1.4	15.96	14.83	12.49	14.37	1.43	-1.14	-0.92	-1.42
AT1G16916	AT1G16916_at		chr1:5786560-5787112 REVERSE LENGTH=465	unknown protein; FUNCTIONS IN: molecular_function unknown; INVOLVED IN: biological_process unknown; LOCATED IN: cellular_component unknown; Has 30201 Blast hits to 17322 proteins in 780 species: Archae - 12; Bacteria - 1396; Metazoa - 17338; Fungi - 3422; Plants - 5037; Viruses - 0; Other Eukaryotes - 2996 (source: NCBI BLink).	95.93	143.22	112.58	116.44	15.33	92.98	119.41	109.51	106.51	10.02	-1.09	-0.82	-1.42
AT1G16920	AT1G16920_at	RAB11, ATRABA1B, RABA1b	chr1:5787330-5789249 REVERSE LENGTH=912	RAB GTPase homolog A1B	170.64	157.36	147.59	159.02	8.22	187.64	201.57	201.7	198.16	8.68	1.25	1.12	1.39
AT1G16930	AT1G16930_at		chr1:5789987-5791534 FORWARD LENGTH=1350	F-box/RNI-like/FBD-like domains-containing protein	23.82	21.19	16.93	20.6	2.44	41.12	28.71	30.5	33.44	4.16	1.62	1.22	2.16	*
AT1G16940	AT1G16940_at		chr1:5791983-5793491 FORWARD LENGTH=1305	F-box/RNI-like/FBD-like domains-containing protein	7.48	12.97	8.75	9.79	1.96	6.76	10.75	8.02	8.46	1.59	-1.16	-0.72	-1.84
AT1G16950	AT1G16950_at		chr1:5796009-5796559 FORWARD LENGTH=551	unknown protein; FUNCTIONS IN: molecular_function unknown; INVOLVED IN: biological_process unknown; LOCATED IN: endomembrane system; EXPRESSED IN: stamen; EXPRESSED DURING: 4 anthesis; Has 17 Blast hits to 17 proteins in 5 species: Archae - 0; Bacteria - 0; Metazoa - 0; Fungi - 0; Plants - 17; Viruses - 0; Other Eukaryotes - 0 (source: NCBI BLink).	14.88	10.44	9.77	11.73	1.68	13.84	12.17	7.94	11.37	1.9	-1.03	-0.72	-1.51
AT1G16960	AT1G16960_at		chr1:5799888-5800845 FORWARD LENGTH=676	Ubiquitin domain-containing protein	34.37	26.83	43.82	34.76	5.47	47.76	42.11	47.59	45.56	3.04	1.31	1.01	1.8
AT1G16970	AT1G16970_at	KU70, ATKU70	chr1:5800767-5805799 REVERSE LENGTH=2333	KU70 homolog	35.78	40.74	31.2	36.03	3.3	31.33	29.35	27.49	29.32	2.05	-1.23	-1.01	-1.48
AT1G16980	AT1G16980_at	ATTPS2, TPS2	chr1:5807311-5811488 FORWARD LENGTH=2466	trehalose-phosphatase/synthase 2	8.91	10.8	13.34	11.09	1.78	13.89	6.65	7.14	9.31	2.48	-1.19	-0.74	-2.21
AT1G17000	AT1G17000_at	ATTPS3, TPS3	chr1:5812728-5816662 FORWARD LENGTH=2352	trehalose-phosphatase/synthase 3	5.16	7.67	3.47	5.32	1.54	6.74	10.52	8.21	8.52	1.58	1.6	0.94	3.2
AT1G17010	AT1G17010_at		chr1:5817567-5819352 FORWARD LENGTH=1355	2-oxoglutarate (2OG) and Fe(II)-dependent oxygenase superfamily protein	8	17.72	13.37	13.04	3.05	9.88	10.82	10.61	10.36	1.65	-1.26	-0.74	-1.96
AT1G17020	AT1G17020_at	SRG1, ATSRG1	chr1:5820206-5822013 FORWARD LENGTH=1401	senescence-related gene 1	22.89	61.93	17.28	33.97	14.37	35.39	33.26	18.83	29.12	5.46	-1.17	-0.35	-2.23
AT1G17030	AT1G17030_at		chr1:5822368-5824455 FORWARD LENGTH=1659	unknown protein; FUNCTIONS IN: molecular_function unknown; INVOLVED IN: biological_process unknown; LOCATED IN: endomembrane system; BEST Arabidopsis thaliana protein match is: unknown protein (TAIR:AT2G47010.2); Has 70 Blast hits to 70 proteins in 13 species: Archae - 0; Bacteria - 0; Metazoa - 0; Fungi - 0; Plants - 69; Viruses - 0; Other Eukaryotes - 1 (source: NCBI BLink).	25.43	28.89	28.64	27.61	1.64	40.51	27.79	39.92	35.98	4.26	1.3	1.03	1.6
AT1G17040	AT1G17040_at	SHA, ATSHA, STATLA	chr1:5824848-5828233 FORWARD LENGTH=2364	SH2 domain protein A	84.54	83.38	71.39	79.91	4.68	107.79	122.2	82.54	104.17	12.01	1.3	1.04	1.59
AT1G17050	AT1G17050_at	SPS2	chr1:5829080-5831343 FORWARD LENGTH=1591	solanesyl diphosphate synthase 2	66.3	46.93	40.91	51.52	7.95	20.89	15.98	14.81	17.18	2.82	-3	-2.06	-4.41	*
AT1G17060	AT1G17060_at	CYP72C1, SOB7	chr1:5832097-5835456 REVERSE LENGTH=1817	cytochrome p450 72c1	17.67	20.83	20.18	19.52	1.73	32.06	31.88	37.02	33.59	2.31	1.72	1.44	2.08	*
AT1G17070	AT1G17070_at		chr1:5837590-5840332 FORWARD LENGTH=2743	GC-rich sequence DNA-binding factor-like protein with Tuftelin interacting domain	17.15	27.26	11.92	18.66	4.85	25.53	18.47	17.54	20.85	2.85	1.12	0.72	2.01
AT1G17080	AT1G17080_at		chr1:5840269-5841606 REVERSE LENGTH=724	Ribosomal protein L18ae family	90.06	100.23	97.43	95.45	4.5	155.44	134.45	148.33	146.02	6.87	1.53	1.37	1.71	*
AT1G17090	AT1G17090_at		chr1:5842216-5842882 REVERSE LENGTH=667	unknown protein; INVOLVED IN: biological_process unknown; LOCATED IN: endomembrane system; EXPRESSED IN: 17 plant structures; EXPRESSED DURING: 7 growth stages; Has 5 Blast hits to 5 proteins in 2 species: Archae - 0; Bacteria - 0; Metazoa - 0; Fungi - 0; Plants - 5; Viruses - 0; Other Eukaryotes - 0 (source: NCBI BLink).	41.26	33.2	37.92	37.52	2.74	46.75	29.15	41.34	39.04	5.35	1.04	0.79	1.32
AT1G17100	AT1G17100_at		chr1:5844676-5845661 FORWARD LENGTH=911	SOUL heme-binding family protein	474.69	325.82	465.69	422.01	48.17	49.44	62.49	58.16	57.02	5.68	-7.4	-5.72	-9.49	*
AT1G17110	AT1G17110_at	UBP15	chr1:5845660-5850934 REVERSE LENGTH=3392	ubiquitin-specific protease 15	75.29	81.44	46.22	67.62	11.34	77.63	71.52	57.06	68.69	6.58	1.02	0.75	1.45
AT1G17120	AT1G17120_at	CAT8	chr1:5851953-5853955 FORWARD LENGTH=2003	cationic amino acid transporter 8	63.92	84.78	89.64	79.33	8.16	130.41	134.08	122.08	128.71	4.5	1.62	1.37	1.97	*
AT1G17130	AT1G17130_at		chr1:5854148-5856697 FORWARD LENGTH=1337	Family of unknown function (DUF572)	253.67	304.07	134.52	230.47	51.02	259.97	230.79	180.14	223.44	24.09	-1.03	-0.64	-1.49
AT1G17140	AT1G17140_at	ICR1, RIP1	chr1:5856573-5858446 REVERSE LENGTH=1497	interactor of constitutive active rops 1	25.16	18.34	26.76	23.38	2.83	15.45	18.8	23.33	19.04	3.01	-1.23	-0.89	-1.74
AT1G17145	AT1G17145_at		chr1:5860119-5862682 REVERSE LENGTH=1422	RING/U-box superfamily protein	56.88	62.52	50.64	56.12	4.86	115.31	120.98	114.15	117.28	6.64	2.09	1.77	2.5	*
AT1G17147	AT1G17147_at		chr1:5863431-5864009 REVERSE LENGTH=579	VQ motif-containing protein	9.64	28.79	18.57	18.89	6.05	20.9	33.98	27.54	27.5	4.46	1.46	0.86	3.17
AT1G17150	AT1G17150_at		chr1:5865707-5867495 FORWARD LENGTH=1209	Pectin lyase-like superfamily protein	9.96	8.19	11.81	9.91	1.35	14.42	15.04	11.45	13.54	2.03	1.37	0.97	1.91
AT1G17160	AT1G17160_at		chr1:5867635-5869356 FORWARD LENGTH=1292	pfkB-like carbohydrate kinase family protein	62.24	77.03	70.42	69.69	5.2	147.07	98.98	116.94	120.88	14.05	1.73	1.36	2.16	*
AT1G17170	AT1G17170_at	ATGSTU24, GST, GSTU24	chr1:5869846-5870840 FORWARD LENGTH=855	glutathione S-transferase TAU 24	3.13	6.06	6.23	5.09	1.17	5.95	3.51	4.76	4.61	0.84	-1.1	-0.64	-1.78
AT1G17180	AT1G17180_at	ATGSTU25, GSTU25	chr1:5872145-5873086 FORWARD LENGTH=857	glutathione S-transferase TAU 25	9.68	5.28	11.17	8.72	1.92	13.96	12.73	9.7	12.16	1.4	1.39	0.96	2.25
AT1G17190	AT1G17190_at	ATGSTU26, GSTU26	chr1:5875350-5876545 FORWARD LENGTH=935	glutathione S-transferase tau 26	31.12	25.45	31.13	29.42	2.31	14.99	11	16.15	13.99	1.94	-2.1	-1.64	-2.8	*
AT1G17200	AT1G17200_at		chr1:5878400-5880041 FORWARD LENGTH=846	Uncharacterised protein family (UPF0497)	192.16	148.29	207.49	182.56	18.01	132.95	136.61	202.68	157.55	23.33	-1.16	-0.87	-1.59
AT1G17210	AT1G17210_at	ATILP1, ILP1	chr1:5880130-5884756 REVERSE LENGTH=3348	IAP-like protein 1	137.8	147.38	104.98	129.78	13.89	131.05	146.49	114.96	130.96	10.43	1.01	0.81	1.27
AT1G17220	AT1G17220_at	FUG1	chr1:5885083-5890470 FORWARD LENGTH=3686	Translation initiation factor 2, small GTP-binding protein	127.02	116	85	109.29	12.96	79.99	95.74	55.31	77.01	12.36	-1.42	-1.03	-2.02
AT1G17230	AT1G17230_at		chr1:5891324-5895075 FORWARD LENGTH=3577	Leucine-rich receptor-like protein kinase family protein	43.08	49.9	34.14	42.55	5.36	59.78	64.43	65.34	63.18	3.44	1.48	1.2	1.9	*
AT1G17232	AT1G17232_at		chr1:5892300-5893652 REVERSE LENGTH=1229	Potential natural antisense gene, locus overlaps with AT1G17230	9.25	9.85	10.58	9.91	1.25	12.75	8.12	11.51	10.71	1.78	1.08	0.75	1.51
AT1G17235	AT1G17235_at	RTFL11	chr1:5895351-5895710 FORWARD LENGTH=360	ROTUNDIFOLIA like 11	18.21	18.58	15.88	17.57	1.36	19.89	19.48	18.87	19.4	1.25	1.1	0.94	1.31
AT1G17240	AT1G17240_at	AtRLP2, RLP2	chr1:5896416-5898717 REVERSE LENGTH=2302	receptor like protein 2	12.48	15.66	17.25	15.11	1.73	16.41	13.74	7.23	12.38	2.89	-1.22	-0.83	-2.03
AT1G17250	AT1G17250_at	AtRLP3, RLP3	chr1:5901169-5903439 REVERSE LENGTH=2271	receptor like protein 3	32.19	35.81	32.76	33.45	3.01	38.7	36.13	22	31.85	6.19	-1.05	-0.76	-1.58
AT1G17255	AT1G17255_at		chr1:5899994-5903619 FORWARD LENGTH=3072	other RNA	46.31	41.75	44.25	44.21	2.76	39.67	33.15	36.84	36.2	2.86	-1.22	-1.04	-1.45
AT1G17260	AT1G17260_at	AHA10	chr1:5904058-5908898 FORWARD LENGTH=2844	autoinhibited H(+)-ATPase isoform 10	13.57	18.79	20.02	17.49	2.31	15.28	19.75	16.46	17.09	1.77	-1.02	-0.77	-1.34
AT1G17270	AT1G17270_at		chr1:5909249-5911693 REVERSE LENGTH=1958	O-fucosyltransferase family protein	24.99	41.17	18.37	28.22	7.22	46.7	45.16	39.64	44.33	3.53	1.57	1.07	2.75
AT1G17280	AT1G17280_at	UBC34	chr1:5916871-5920089 REVERSE LENGTH=1135	ubiquitin-conjugating enzyme 34	124.9	103.95	112.38	114.21	6.63	187.22	133.23	113.75	144.58	21.99	1.27	0.94	1.62
AT1G17285	AT1G17285_at		chr1:5920774-5921415 FORWARD LENGTH=537	unknown protein; FUNCTIONS IN: molecular_function unknown; INVOLVED IN: biological_process unknown; LOCATED IN: endomembrane system; BEST Arabidopsis thaliana protein match is: unknown protein (TAIR:AT1G17300.1); Has 35333 Blast hits to 34131 proteins in 2444 species: Archae - 798; Bacteria - 22429; Metazoa - 974; Fungi - 991; Plants - 531; Viruses - 0; Other Eukaryotes - 9610 (source: NCBI BLink…	9.85	10.92	13.23	11.28	1.21	12.14	9.2	17.74	13.05	2.61	1.16	0.75	1.63
AT1G17290	AT1G17290_at	AlaAT1	chr1:5922630-5926400 FORWARD LENGTH=2080	alanine aminotransferas	403.94	484.14	390.77	423.15	34.17	423.32	411.35	408.1	413.61	10.11	-1.02	-0.88	-1.17
AT1G17300	AT1G17300_at		chr1:5926994-5927784 FORWARD LENGTH=695	unknown protein; BEST Arabidopsis thaliana protein match is: unknown protein (TAIR:AT1G17285.1); Has 27 Blast hits to 27 proteins in 4 species: Archae - 0; Bacteria - 0; Metazoa - 0; Fungi - 0; Plants - 27; Viruses - 0; Other Eukaryotes - 0 (source: NCBI BLink).	13.12	12.43	13.58	13.08	0.81	20.16	14.3	13.65	16.2	2.32	1.24	0.93	1.57
AT1G17310	AT1G17310_at		chr1:5928014-5928667 REVERSE LENGTH=654	MADS-box transcription factor family protein	14.77	19.34	10.29	14.75	2.78	22.31	17.59	9.61	16.43	3.81	1.11	0.64	1.82
AT1G17330	AT1G17330_at		chr1:5929909-5931831 FORWARD LENGTH=962	Metal-dependent phosphohydrolase	48.72	68.47	59.22	58.7	6.26	63.04	58.71	58.1	59.91	2.57	1.02	0.85	1.25
AT1G17340	AT1G17340_at		chr1:5933870-5938761 FORWARD LENGTH=2987	Phosphoinositide phosphatase family protein	124.07	135.48	89.35	116.26	14.42	151.87	200.17	177.16	176.85	15.59	1.52	1.19	1.98
AT1G17345	AT1G17345_at		chr1:5940423-5941210 FORWARD LENGTH=788	SAUR-like auxin-responsive protein family	8.58	8.34	7.93	8.29	0.71	18.25	11.18	44.07	24.52	10.01	2.96	0.97	5.07
AT1G17350	AT1G17350_at		chr1:5941784-5944463 FORWARD LENGTH=917	NADH:ubiquinone oxidoreductase intermediate-associated protein 30	36.46	39.42	28.71	34.93	3.6	32.89	33	38.91	34.73	2.77	-1.01	-0.81	-1.24
AT1G17360	AT1G17360_at		chr1:5946764-5951473 FORWARD LENGTH=3530	BEST Arabidopsis thaliana protein match is: COP1-interacting protein-related (TAIR:AT1G72410.1); Has 9949 Blast hits to 7480 proteins in 576 species: Archae - 12; Bacteria - 1007; Metazoa - 3636; Fungi - 982; Plants - 444; Viruses - 50; Other Eukaryotes - 3818 (source: NCBI BLink).	51.87	41.86	32.33	41.95	5.87	24.67	26.56	18.54	23.03	3.18	-1.82	-1.31	-2.53	*
AT1G17370	AT1G17370_at	UBP1B	chr1:5951542-5955037 REVERSE LENGTH=1763	oligouridylate binding protein 1B	188.89	139.43	177.51	168.56	15.67	109.27	127.09	120.25	118.87	7.5	-1.42	-1.17	-1.7
AT1G17380	AT1G17380_at	JAZ5, TIFY11A	chr1:5955488-5957212 REVERSE LENGTH=1133	jasmonate-zim-domain protein 5	33.86	56.58	17	35.75	11.82	16.41	13.67	14.91	14.86	1.99	-2.41	-1.08	-3.98
AT1G17400	AT1G17400_at		chr1:5960481-5962481 REVERSE LENGTH=1477	unknown protein; BEST Arabidopsis thaliana protein match is: unknown protein (TAIR:AT1G72490.1); Has 30201 Blast hits to 17322 proteins in 780 species: Archae - 12; Bacteria - 1396; Metazoa - 17338; Fungi - 3422; Plants - 5037; Viruses - 0; Other Eukaryotes - 2996 (source: NCBI BLink).	9.13	13.21	6.28	9.45	2.31	11.25	18.91	10.25	13.42	3.04	1.42	0.8	2.59
AT1G17410	AT1G17410_at		chr1:5968534-5969995 REVERSE LENGTH=846	Nucleoside diphosphate kinase family protein	38.81	47.8	48.16	44.95	3.98	64.09	57.33	59.03	59.99	2.87	1.33	1.14	1.59
AT1G17420	AT1G17420_at	LOX3	chr1:5977411-5981480 FORWARD LENGTH=2957	lipoxygenase 3	230.23	313.35	134.98	225.64	53.03	34.91	37.21	31.33	34.18	6.78	-6.6	-3.77	-11	*
AT1G17430	AT1G17430_at		chr1:5982267-5984013 FORWARD LENGTH=1136	alpha/beta-Hydrolases superfamily protein	83.58	203.23	69.57	118.7	43.13	66.58	92.83	76.57	78.83	8.96	-1.51	-0.6	-2.52
AT1G17440	AT1G17440_at	EER4, TAF12B	chr1:5983984-5987784 REVERSE LENGTH=2497	Transcription initiation factor TFIID subunit A	231.42	275.51	158.1	221.55	34.87	191.26	226.37	159.72	192.32	20	-1.15	-0.82	-1.55
AT1G17450	AT1G17450_at		chr1:5988280-5996785 REVERSE LENGTH=5926	B-block binding subunit of TFIIIC	21.67	30.1	15.1	22.27	5.11	27.74	26.23	16.83	24.08	4.34	1.08	0.67	1.85
AT1G17455	AT1G17455_at	ELF4-L4	chr1:5997180-5998475 FORWARD LENGTH=802	ELF4-like 4	16.17	12.3	13.12	13.84	1.33	18.81	11.92	21.15	17.05	3.15	1.23	0.84	1.69
AT1G17460	AT1G17460_at	TRFL3	chr1:5998814-6002716 FORWARD LENGTH=2174	TRF-like 3	58.25	59.88	38.52	52.2	7.31	35.32	32.2	27.04	31.73	3.51	-1.64	-1.21	-2.2	*
AT1G17470	AT1G17470_at	ATDRG1, ATDRG, DRG1	chr1:6002912-6006405 FORWARD LENGTH=1573	developmentally regulated G-protein 1	278.07	434.77	387.49	367.52	50.73	558.16	471.18	337.48	455.66	64.65	1.24	0.89	1.73
AT1G17480	AT1G17480_at	IQD7	chr1:6006461-6008266 REVERSE LENGTH=1464	IQ-domain 7	12	10.31	8.25	10.21	1.46	13.57	8.16	8.92	10.28	1.87	1.01	0.67	1.46
AT1G17490	AT1G17490_at		chr1:6008589-6009420 FORWARD LENGTH=569	unknown protein; BEST Arabidopsis thaliana protein match is: unknown protein (TAIR:AT1G72690.1); Has 57 Blast hits to 45 proteins in 9 species: Archae - 0; Bacteria - 0; Metazoa - 0; Fungi - 0; Plants - 57; Viruses - 0; Other Eukaryotes - 0 (source: NCBI BLink).	148.12	148.84	149.9	148.79	3	98.02	113.68	121.88	111.12	7.75	-1.34	-1.19	-1.52
AT1G17500	AT1G17500_at		chr1:6018757-6023503 FORWARD LENGTH=3953	ATPase E1-E2 type family protein / haloacid dehalogenase-like hydrolase family protein	29.47	46.06	14.54	29.77	9.88	39.83	53.7	36.35	43.23	6.38	1.45	0.86	3.28
AT1G17510	AT1G17510_at		chr1:6023504-6024309 REVERSE LENGTH=667	unknown protein; Has 11 Blast hits to 11 proteins in 4 species: Archae - 0; Bacteria - 0; Metazoa - 0; Fungi - 0; Plants - 11; Viruses - 0; Other Eukaryotes - 0 (source: NCBI BLink).	54.24	57.71	37.77	49.96	6.6	36.61	29.27	30.58	32.38	2.89	-1.54	-1.17	-1.99
AT1G17520	AT1G17520_at		chr1:6024636-6027385 REVERSE LENGTH=1375	Homeodomain-like/winged-helix DNA-binding family protein	70.87	61.26	63.59	65.43	3.56	108.91	90.46	100.35	99.64	6.13	1.52	1.33	1.74	*
AT1G17530	AT1G17530_at	ATTIM23-1, TIM23-1	chr1:6027631-6028506 FORWARD LENGTH=876	translocase of inner mitochondrial membrane 23	44.54	54.21	52.39	50.42	3.64	64	62.27	67.13	64.49	2.55	1.28	1.12	1.47
AT1G17540	AT1G17540_at		chr1:6029277-6032754 REVERSE LENGTH=2574	Protein kinase protein with adenine nucleotide alpha hydrolases-like domain	19.5	15.41	16.24	16.82	1.89	16.69	16.65	16.08	16.49	1.37	-1.02	-0.8	-1.28
AT1G17545	AT1G17545_at		chr1:6033109-6033908 FORWARD LENGTH=540	Protein phosphatase 2C family protein	13.99	15.85	11.68	14.02	1.86	13.5	9.51	6.78	9.7	2.27	-1.45	-0.96	-2.44
AT1G17550	AT1G17550_at	HAB2	chr1:6034362-6037289 FORWARD LENGTH=2441	homology to ABI2	71.81	143.79	69.26	94.45	25.49	105.33	80.84	86.83	90.06	8.44	-1.05	-0.57	-1.57
AT1G17560	AT1G17560_at	HLL	chr1:6037464-6038692 REVERSE LENGTH=880	Ribosomal protein L14p/L23e family protein	46.19	50.05	47	47.75	1.84	41.67	27.18	36.59	34.95	4.59	-1.37	-1.11	-1.76
AT1G17580	AT1G17580_at	MYA1, ATMYA1, XI-1	chr1:6039303-6049556 FORWARD LENGTH=4960	myosin 1	44.93	49.78	32.56	42.38	5.47	57.54	79.59	51.19	62.78	9.25	1.48	1.06	2.05
AT1G17590	AT1G17590_at	NF-YA8	chr1:6050193-6052545 REVERSE LENGTH=1754	nuclear factor Y, subunit A8	25.63	22.13	19.22	22.29	2.64	20.93	24.51	21.86	22.21	2.29	-1	-0.77	-1.3
AT1G17600	AT1G17600_at		chr1:6052936-6056664 REVERSE LENGTH=3332	Disease resistance protein (TIR-NBS-LRR class) family	18.49	24.96	14.9	19.25	3.6	14.25	17.51	14.69	15.36	2.11	-1.25	-0.83	-1.82
AT1G17610	AT1G17610_at		chr1:6056895-6058357 FORWARD LENGTH=1463	Disease resistance protein (TIR-NBS class)	14.63	18.83	21.82	18.26	2.58	16.96	12.8	15.52	14.89	2.25	-1.23	-0.87	-1.74
AT1G17615	AT1G17615_at		chr1:6059441-6060667 FORWARD LENGTH=1143	Disease resistance protein (TIR-NBS class)	32.81	28.06	29.79	30.19	1.54	27.65	20.49	37.9	28.75	5.07	-1.05	-0.8	-1.49
AT1G17620	AT1G17620_at		chr1:6062216-6063291 FORWARD LENGTH=1076	Late embryogenesis abundant (LEA) hydroxyproline-rich glycoprotein family	26.54	35.88	29.27	30.49	3.53	39.28	33.65	43.63	38.05	3.88	1.25	0.97	1.62
AT1G17630	AT1G17630_at		chr1:6064525-6066720 FORWARD LENGTH=2196	Pentatricopeptide repeat (PPR-like) superfamily protein	38.51	37.7	25.21	33.6	4.7	18.36	24.19	9.98	17.62	4.6	-1.91	-1.22	-3.45	*
AT1G17640	AT1G17640_at		chr1:6067394-6069098 REVERSE LENGTH=1110	RNA-binding (RRM/RBD/RNP motifs) family protein	14.64	17.67	13.99	15.51	1.93	41.07	48.06	26.09	38.49	7.06	2.48	1.66	3.52	*
AT1G17650	AT1G17650_at	GLYR2, GR2	chr1:6069477-6072012 REVERSE LENGTH=1242	glyoxylate reductase 2	77.94	63.02	93.9	78.61	9.15	39.02	36.07	43.61	39.67	2.99	-1.98	-1.56	-2.47	*
AT1G17665	AT1G17665_at		chr1:6072253-6074484 REVERSE LENGTH=1196	unknown protein; FUNCTIONS IN: molecular_function unknown; INVOLVED IN: biological_process unknown; LOCATED IN: endomembrane system; EXPRESSED IN: 15 plant structures; EXPRESSED DURING: 11 growth stages; Has 149 Blast hits to 146 proteins in 39 species: Archae - 0; Bacteria - 4; Metazoa - 21; Fungi - 5; Plants - 30; Viruses - 0; Other Eukaryotes - 89 (source: NCBI BLink).	127.36	105.34	100.13	111.05	8.81	80.83	101.3	76.9	86.51	8.53	-1.28	-1.05	-1.59
AT1G17680	AT1G17680_at		chr1:6076077-6082334 FORWARD LENGTH=3176	tetratricopeptide repeat (TPR)-containing protein	38.43	42.36	34.26	38.41	3.04	59.35	58.56	48.06	55.65	4.29	1.45	1.21	1.74	*
AT1G17690	AT1G17690_at	NOF1	chr1:6082755-6088340 REVERSE LENGTH=2571	FUNCTIONS IN: molecular_function unknown; INVOLVED IN: biological_process unknown; LOCATED IN: nucleus; EXPRESSED IN: 24 plant structures; EXPRESSED DURING: 13 growth stages; CONTAINS InterPro DOMAIN/s: Digestive organ expansion factor, predicted (InterPro:IPR010678); Has 25006 Blast hits to 13379 proteins in 904 species: Archae - 102; Bacteria - 5571; Metazoa - 7448; Fungi - 3168; Plants - 1056;…	40.96	31.38	29.56	33.82	3.81	43.02	31.17	28.33	34.12	4.95	1.01	0.73	1.36
AT1G17700	AT1G17700_at	PRA1.F1	chr1:6089517-6090323 FORWARD LENGTH=807	prenylated RAB acceptor 1.F1	6.36	8.88	9.2	8.06	1.24	20.04	19.96	33.67	24.56	4.79	3.05	1.95	4.56	*
AT1G17710	AT1G17710_at		chr1:6090560-6092018 REVERSE LENGTH=1210	Pyridoxal phosphate phosphatase-related protein	8.5	11.88	5.69	8.84	2.01	10.87	12.16	10.73	11.29	0.84	1.28	0.9	2.07
AT1G17720	AT1G17720_at	ATB BETA	chr1:6093208-6098340 REVERSE LENGTH=2519	Protein phosphatase 2A, regulatory subunit PR55	330.99	424.12	244.44	333.03	53.1	299.24	335.3	257.87	297.41	23.97	-1.12	-0.81	-1.47
AT1G17730	AT1G17730_at	VPS46.1, CHMP1B	chr1:6099089-6100315 FORWARD LENGTH=895	vacuolar protein sorting 46.1	44	60.85	48.62	51.17	5.57	48.38	59.88	67.05	58.08	6.05	1.14	0.88	1.46
AT1G17744	AT1G17744_at		chr1:6100961-6101983 REVERSE LENGTH=1023	unknown protein; FUNCTIONS IN: molecular_function unknown; INVOLVED IN: biological_process unknown; LOCATED IN: cellular_component unknown; EXPRESSED IN: stem; Has 30201 Blast hits to 17322 proteins in 780 species: Archae - 12; Bacteria - 1396; Metazoa - 17338; Fungi - 3422; Plants - 5037; Viruses - 0; Other Eukaryotes - 2996 (source: NCBI BLink).	21.63	33.72	15.34	23.6	5.63	16.89	15.75	17.99	16.78	1.33	-1.41	-0.84	-2.02
AT1G17745	AT1G17745_at	PGDH	chr1:6100964-6105265 FORWARD LENGTH=2354	D-3-phosphoglycerate dehydrogenase	242.53	432.37	190.63	288.53	73.86	31.14	57.42	21.46	36.55	11.45	-7.89	-3.99	-17.5	*
AT1G17750	AT1G17750_at	PEPR2, AtPEPR2	chr1:6106656-6110120 FORWARD LENGTH=3379	PEP1 receptor 2	17.97	18.65	13.89	16.66	1.84	22.95	18.38	17.91	19.68	2.08	1.18	0.92	1.53
AT1G17760	AT1G17760_at	CSTF77, ATCSTF77	chr1:6110107-6116617 REVERSE LENGTH=2652	Tetratricopeptide repeat (TPR)-like superfamily protein	51.71	47.36	40.95	46.78	3.54	51.26	42.59	36.4	43.38	4.66	-1.08	-0.87	-1.35
AT1G17770	AT1G17770_at	SUVH7, SDG17	chr1:6120741-6122822 FORWARD LENGTH=2082	SU(VAR)3-9 homolog 7	30.28	33.51	16.33	26.77	5.48	37.52	33.45	28.16	32.91	2.96	1.23	0.88	1.89
[truncated: 25,999 more rows]
[truncated: 1 more columns]

## Sheet: dcl1-9
SUPPLEMENTARY TABLE 2B. FULL MICROARRAY EXPERIMENT FOR dcl1-9 SAMPLES.
Accession	Probe set	Gene	EntrezGene	Description	dcl1L_1	dcl1L_2	dcl1L_3	dcl1L mean	dcl1L mean's SE	dcl1D_1	dcl1D_2	dcl1D_3	dcl1D mean	dcl1D mean's SE	Fold change (dcl1D/dcl1L)	Lower bound of FC (dcl1D/dcl1L)	Upper bound of FC (dcl1D/dcl1L)	Filtered
[truncated: 27,829 more rows]
