# Supplementary material for: miRNAs mediate SnRK1-dependent energy signaling in Arabidopsis
Source: Front Plant Sci. 2013 Jun 20;4:197. doi: 10.3389/fpls.2013.00197 (PMC3687772; doi:10.3389/fpls.2013.00197)
Supplement: Table S3 — MIR genes with significant differential expression in response to darkness. [file DataSheet3.XLSX]

## Sheet: Affected MIR transcripts 
SUPPLEMENTARY TABLE 3
MIR TRANSCRIPTS WITH SIGNIFICANTLY ALTERED EXPRESSION UNDER DARKNESS
			WT				dcl1-9
	MIR	AGI	Light_mean	Dark_ mean	lower bound of FC	filtered	Light_mean	Dark_ mean	lower bound of FC	filtered	Deficient reduction or induction in darkness in dcl1-9 (>15%)	Predicted regulatory miRNA	Mature miRNA response to hypoxia (3)
Decreased	MIR398C	AT5G14565	177.48	24.69	-4.1	*	417.14	76.26	-4.12	*			nd
	MIR414	AT1G67195	102.92	30.59	-2.36	*	65.26	46.44	-1.17		50.4237	miR5658 (1)
	MIR775A	AT1G78206	62.07	21.14	-2.08	*	39.78	13.86	-2.02	*			2.55*
	MIR157C	AT3G18217	20.37	6.81	-2.05	*	104.48	11.18	-7.74	*		miR156h-j, miR157d (1)	1.74*
	MIR849A	AT3G44444	21.59	8.41	-1.83	*	12.75	7.56	-1.3	*	28.9617	miR849 (2)	nd
	MIR824A	AT4G24415	94.91	49.58	-1.55	*	175.99	177.33	0.77		149.677	miR824 (1)	1.66*
	MIR159B	AT1G18075	59.33	33.26	-1.42	*	175.35	140.6	-1		29.5775		1.89*
	MIR159A	AT1G73687	52.05	27.56	-1.39	*	112.08	57.62	-1.53	*			1.08
	MIR161	AT1G48267	18.32	11.03	-1.23	*	69.76	40.53	-1.26	*		miR161.1 (2)	1.42* (miR161.1)
													5.06* (miR161.2)
Increased	MIR172A	AT2G28056	53.81	460.32	6.27	*	223.29	900.78	3.49	*	44.3381	miR172ab (2)	5.27*
	MIR419	AT4G32445	18.5	43.1	1.82	*	27.03	64.73	1.6	*			-
	MIR404	AT1G31358	102.86	245.69	1.64	*	80.27	173.18	1.33	*	18.9024		-
	MIR861A	AT3G48201	16.23	31.31	1.5	*	36.95	70.75	1.47	*			nd
	MIR822A	AT5G03552	12.29	31.22	1.39	*	11.37	32.25	1.52	*		miR822(1)	0.89
	MIR171B	AT1G11735	20.44	71.7	1.35	*	66.73	260.07	2.9	*			nd
	MIR169E	AT1G53687	2.66	6.09	1.33	*	4.08	6.87	0.82		38.3459		0.56*
	MIR319C	AT2G40805	11.79	20.56	1.29	*	10.88	13.89	0.89		31.0078	miR319 (1)	nd
	MIR838A	AT1G01046	9.68	16.89	1.26	*	16.4	24.17	1.14				nd
(1) Regulation predicted by psRNAtarget (Dai and Zhao, NAR 2011)
(2) Regulation predicted by the UEA Plant Target Prediction tool (Moxon et al. Bioinformatics 2008)
nd, very low or undetectable expression in roots
(3) Moldovan et al., J. Exp. Botany 2009
