# Supplementary material for: miRNAs mediate SnRK1-dependent energy signaling in Arabidopsis
Source: Front Plant Sci. 2013 Jun 20;4:197. doi: 10.3389/fpls.2013.00197 (PMC3687772; doi:10.3389/fpls.2013.00197)
Supplement: Table S4 — List of starvation genes (SGs). [file DataSheet4.XLSX]

## Sheet: Induced
SUPPLEMENTARY TABLE 4A. LIST OF INDUCED STARVATION GENES (SGs).																			FC values retrieved from Ronemus et al., 2006; Table S4
Accession	Probe set	Gene	EntrezGene	Description	WTL_1	WTL_2	WTL_3	WTL mean	WTL_mean's SE	WTD_1	WTD_2	WTD_3	WTD mean	WTD mean's SE	Fold change (WTD/WTL)	Lower bound of FC (WTD/WTL)	Upper bound of FC (WTD/WTL)	Filtered	ago1-9 9d FC	ago1-9 21d FC
AT1G01170	AT1G01170_at		chr1:73931-74731 REVERSE LENGTH=503	Protein of unknown function (DUF1138)	289.31	178.96	420.45	296.33	69.65	529.07	554.7	593.63	556.62	22.94	1.88	1.34	3.07	*	0	0
AT1G01240	AT1G01240_at		chr1:100031-101834 FORWARD LENGTH=1368	unknown protein; BEST Arabidopsis thaliana protein match is: unknown protein (TAIR:AT2G46550.1); Has 35333 Blast hits to 34131 proteins in 2444 species: Archae - 798; Bacteria - 22429; Metazoa - 974; Fungi - 991; Plants - 531; Viruses - 0; Other Eukaryotes - 9610 (source: NCBI BLink).	11.92	11.99	8.22	10.79	2.06	42.84	34.06	34.31	36.85	3.66	3.41	2.46	5.12	*	0	0
AT1G01360	AT1G01360_at	RCAR1, PYL9	chr1:141971-143183 FORWARD LENGTH=1000	regulatory component of ABA receptor 1	30.98	20.35	29.06	26.91	3.59	53.39	54.98	49.28	52.58	2.69	1.95	1.57	2.53	*	0	0
AT1G01440	AT1G01440_at		chr1:159856-162572 REVERSE LENGTH=2221	Protein of unknown function (DUF3133)	101.05	103.21	87.04	96.7	5.78	201.72	173.7	135.2	170.33	19.48	1.76	1.4	2.15	*	0	0
AT1G01620	AT1G01620_at	PIP1C, TMP-B, PIP1;3	chr1:225665-227302 REVERSE LENGTH=1279	plasma membrane intrinsic protein 1C	250.33	185.64	442	292.4	77.27	1283.04	1209.33	1461.53	1317	77.54	4.5	3.09	8.02	*	0.627	0
AT1G01770	AT1G01770_at		chr1:278615-282891 FORWARD LENGTH=2362	unknown protein; CONTAINS InterPro DOMAIN/s: Protein of unknown function DUF1446 (InterPro:IPR010839); Has 1597 Blast hits to 1509 proteins in 306 species: Archae - 4; Bacteria - 843; Metazoa - 22; Fungi - 131; Plants - 31; Viruses - 0; Other Eukaryotes - 566 (source: NCBI BLink).	50.9	51.3	34.14	45.59	6.34	96.57	90.28	87.99	91.72	4.65	2.01	1.61	2.64	*	0	0
AT1G02305	AT1G02305_at		chr1:455688-458164 FORWARD LENGTH=1407	Cysteine proteinases superfamily protein	266.32	368.46	296.49	309.56	31.79	598.18	614.99	516.12	577.38	32.44	1.87	1.55	2.29	*	0	0
AT1G02660	AT1G02660_at		chr1:571955-574981 REVERSE LENGTH=2609	alpha/beta-Hydrolases superfamily protein	15.85	21	15.95	17.31	3.08	165.87	153.41	179.05	166.03	8.19	9.59	7.31	13.68	*	0	0
AT1G02816	AT1G02816_at		chr1:621461-622469 FORWARD LENGTH=1009	Protein of unknown function, DUF538	25.29	38.47	48.74	37.4	7.14	108.87	94.13	128.42	110.15	10.43	2.95	2.13	4.4	*	0	0
AT1G02860	AT1G02860_at	NLA, BAH1	chr1:635144-637262 FORWARD LENGTH=1517	SPX (SYG1/Pho81/XPR1) domain-containing protein	35.04	32.09	24.08	30.43	3.83	116.55	102.77	95.15	104.98	6.63	3.45	2.77	4.43	*	0	0
AT1G03090	AT1G03090_at	MCCA	chr1:739679-744184 FORWARD LENGTH=2546	methylcrotonyl-CoA carboxylase alpha chain, mitochondrial / 3-methylcrotonyl-CoA carboxylase 1 (MCCA)	52.04	38.7	44.03	44.61	4.94	783.45	713.68	889.63	795.76	52.14	17.84	14.56	22.33	*	0	0
AT1G03380	AT1G03380_at	ATATG18G, ATG18G	chr1:835785-840940 FORWARD LENGTH=3732	homolog of yeast autophagy 18 (ATG18) G	71.8	82.48	46.94	66.93	11.14	225.71	213.35	151.42	196.76	23.38	2.94	2.12	4.23	*	0	0
AT1G03550	AT1G03550_at		chr1:885623-887956 REVERSE LENGTH=1258	Secretory carrier membrane protein (SCAMP) family protein	51.04	71.19	44.5	55.3	8.86	258.49	290.31	263.8	271	12.17	4.9	3.83	6.7	*	0	0
AT1G03610	AT1G03610_at		chr1:900887-903003 FORWARD LENGTH=1675	Protein of unknown function (DUF789)	45.74	50.87	51.49	49.22	6.14	368.66	431.58	603.96	468.32	72.34	9.52	6.73	13.14	*	0	0
AT1G03850	AT1G03850_at		chr1:976097-977761 REVERSE LENGTH=887	Glutaredoxin family protein	13.29	18.91	16.04	16.14	2.45	18.87	55.15	57.99	43.99	12.94	2.73	1.36	4.45	*	0	0
AT1G04400	AT1G04400_at	CRY2, FHA, AT-PHH1, PHH1, ATCRY2	chr1:1185550-1188517 REVERSE LENGTH=2444	cryptochrome 2	97.48	85.52	110.59	97.33	8.1	315.24	237.45	187.84	246.83	37.06	2.54	1.86	3.31	*	0	0
AT1G04440	AT1G04440_at	CKL13	chr1:1202255-1205803 FORWARD LENGTH=2106	casein kinase like 13	172.41	192.96	183.09	182.35	8.46	428.85	387.53	377.19	397.27	19.27	2.18	1.95	2.43	*	0	0
AT1G05385	AT1G05385_at	LPA19, Psb27-H1	chr1:1582671-1583718 REVERSE LENGTH=746	photosystem II 11 kDa protein-related	53.7	34.93	41.51	43.65	5.95	106.12	66.17	117.38	96.5	15.57	2.21	1.53	3.12	*	0	0
AT1G05805	AT1G05805_at		chr1:1744773-1747693 FORWARD LENGTH=1425	basic helix-loop-helix (bHLH) DNA-binding superfamily protein	158.84	155.93	194.18	169.48	12.92	358.52	375.35	487.96	407.84	41.86	2.41	1.93	2.96	*	0	0
AT1G06060	AT1G06060_at		chr1:1832943-1834861 FORWARD LENGTH=1115	LisH and RanBPM domains containing protein	111.13	104.22	113.13	110.04	3.71	160.58	165.63	181.95	169.76	8.13	1.54	1.4	1.7	*	0	0
AT1G06570	AT1G06570_at	PDS1, HPD	chr1:2011885-2013545 REVERSE LENGTH=1547	phytoene desaturation 1	86.81	101.97	81.92	90.2	6.96	519.79	444.77	682.12	548.38	70.8	6.08	4.66	7.7	*	0	0
AT1G06760	AT1G06760_at		chr1:2076504-2077698 REVERSE LENGTH=1090	winged-helix DNA-binding transcription factor family protein	170.97	174.03	176.71	173.25	5.84	545.02	501.86	525.88	524.24	16.68	3.03	2.8	3.27	*	0	0
AT1G07000	AT1G07000_at	ATEXO70B2, EXO70B2	chr1:2150194-2152325 REVERSE LENGTH=2024	exocyst subunit exo70 family protein B2	49.59	86.86	46.96	61.16	13.49	130.83	134.24	178.76	148.03	15.79	2.42	1.68	3.9	*	0	0
AT1G07040	AT1G07040_at		chr1:2160938-2163308 REVERSE LENGTH=1676	unknown protein; INVOLVED IN: biological_process unknown; LOCATED IN: chloroplast; EXPRESSED IN: 24 plant structures; EXPRESSED DURING: 14 growth stages; BEST Arabidopsis thaliana protein match is: unknown protein (TAIR:AT1G27030.1); Has 540 Blast hits to 538 proteins in 187 species: Archae - 0; Bacteria - 333; Metazoa - 0; Fungi - 0; Plants - 67; Viruses - 0; Other Eukaryotes - 140 (source: NCBI…	91.92	86.78	68.33	82.14	8.02	446.01	407.01	569.3	473.84	50.11	5.77	4.53	7.31	*	0	0
AT1G07110	AT1G07110_at	F2KP, ATF2KP, FKFBP	chr1:2178104-2184148 REVERSE LENGTH=2662	fructose-2,6-bisphosphatase	192.87	171.65	136.85	167.47	16.9	306.78	284.95	247.22	279.3	18.62	1.67	1.38	2.05	*	0	0
AT1G08570	AT1G08570_at	ACHT4	chr1:2712883-2714733 FORWARD LENGTH=1340	atypical CYS HIS rich thioredoxin 4	52.49	30.36	92.23	58.4	18.14	369.81	322.45	349.45	347.11	14.2	5.94	3.91	12.18	*	0.617	0
AT1G08720	AT1G08720_at	EDR1, ATEDR1	chr1:2774030-2779297 FORWARD LENGTH=3081	Protein kinase superfamily protein	52.07	43.75	43.32	46.34	3.62	111.33	107.41	78.91	99.28	10.67	2.14	1.71	2.65	*	0	0
AT1G08920	AT1G08920_at	ESL1	chr1:2867259-2870656 FORWARD LENGTH=1896	ERD (early response to dehydration) six-like 1	50.49	45.58	49.72	48.84	2.52	86.5	82.56	93.53	87.69	4.06	1.8	1.6	2.01	*	0	0
AT1G08980	AT1G08980_at	ATAMI1, AMI1, ATTOC64-I, TOC64-I	chr1:2884411-2886620 FORWARD LENGTH=1512	amidase 1	132.32	99.85	224.66	152.22	37.54	493.98	397.17	488.62	459.97	31.77	3.02	2.1	5.13	*	0	0
AT1G09390	AT1G09390_at		chr1:3031203-3033582 FORWARD LENGTH=1341	GDSL-like Lipase/Acylhydrolase superfamily protein	47.29	56.84	51.87	51.78	4.46	125.2	204.05	193.99	174.2	25.71	3.36	2.48	4.39	*	0	0
AT1G09420	AT1G09420_at	G6PD4	chr1:3038462-3041819 REVERSE LENGTH=2160	glucose-6-phosphate dehydrogenase 4	10.42	13.01	9.47	11.07	1.58	76.23	46.37	66.93	63.11	8.89	5.7	4.07	7.99	*	0	0
AT1G09430	AT1G09430_at	ACLA-3	chr1:3041996-3045402 FORWARD LENGTH=1838	ATP-citrate lyase A-3	120.55	139.07	102.39	120.22	11.8	439.1	373.28	411.51	407.53	19.74	3.39	2.86	4.11	*	0	0
AT1G09570	AT1G09570_at	PHYA, FHY2, FRE1, HY8	chr1:3095256-3100357 REVERSE LENGTH=3738	phytochrome A	42.06	27.43	29.1	32.82	5.12	136.77	149.54	127.93	137.9	8.34	4.2	3.26	5.73	*	0.473	0
AT1G09740	AT1G09740_at		chr1:3154532-3156275 FORWARD LENGTH=843	Adenine nucleotide alpha hydrolases-like superfamily protein	30.46	37.98	37.05	35.04	3.15	57.54	75.04	62.74	65.18	6.02	1.86	1.5	2.3	*	0	0
AT1G10070	AT1G10070_at	ATBCAT-2, BCAT-2	chr1:3288087-3290471 FORWARD LENGTH=1558	branched-chain amino acid transaminase 2	23.26	64.75	19.52	35.69	14.91	697.6	551.88	1017.7	755.77	137.64	21.17	11.2	69.05	*	0	0
AT1G10140	AT1G10140_at		chr1:3322802-3323548 REVERSE LENGTH=747	Uncharacterised conserved protein UCP031279	14.22	15.2	18.29	15.86	2.7	85.46	138.94	229.54	151.18	42.54	9.53	4.91	15.77	*	0	0
AT1G10150	AT1G10150_at		chr1:3325824-3327614 FORWARD LENGTH=1791	Carbohydrate-binding protein	16.81	12.51	16.32	14.98	2.03	43	40.36	43.8	42.48	2.53	2.84	2.26	3.71	*	0	0
AT1G10340	AT1G10340_at		chr1:3390322-3392524 REVERSE LENGTH=1921	Ankyrin repeat family protein	32.16	43.45	27.57	34.42	5.01	53.47	100.43	94.24	82.75	15.09	2.4	1.59	3.51	*	0	0
AT1G10610	AT1G10610_at		chr1:3506186-3509006 FORWARD LENGTH=1857	basic helix-loop-helix (bHLH) DNA-binding superfamily protein	14.01	12.39	14.41	13.59	1.3	31.16	22.88	30.63	28.13	3.06	2.07	1.62	2.62	*	0	0
AT1G11260	AT1G11260_at	STP1, ATSTP1	chr1:3777328-3780337 FORWARD LENGTH=1905	sugar transporter 1	98.81	103.26	106.07	102.85	6.92	1701.8	1667.5	1870.62	1744.91	68.95	16.97	14.97	19.38	*	0.457	0
AT1G11380	AT1G11380_at		chr1:3832623-3834191 FORWARD LENGTH=1107	PLAC8 family protein	103.58	73.79	111.06	95.82	11.93	650.77	498.37	604.83	584.44	45.26	6.1	4.84	7.89	*	0	0
AT1G11530	AT1G11530_at	ATCXXS1, CXXS1	chr1:3874437-3875484 FORWARD LENGTH=611	C-terminal cysteine residue is changed to a serine 1	38.11	22.11	54.78	38.28	9.52	133.05	109.26	154.05	132.21	13.2	3.45	2.34	5.96	*	0.471	0
AT1G12680	AT1G12680_at	PEPKR2	chr1:4319886-4322945 REVERSE LENGTH=1933	phosphoenolpyruvate carboxylase-related kinase 2	54.57	52.56	60.08	55.72	3.24	110.86	78.02	101.04	96.34	10.05	1.73	1.4	2.09	*	0	0
AT1G12780	AT1G12780_at	UGE1, ATUGE1	chr1:4355926-4358328 REVERSE LENGTH=1462	UDP-D-glucose/UDP-D-galactose 4-epimerase 1	79.04	93.18	63.92	78.97	10.14	486.64	358.36	428.34	424.33	37.31	5.37	4.19	7.05	*	0	0
AT1G12790	AT1G12790_at		chr1:4359151-4361272 REVERSE LENGTH=1172	CONTAINS InterPro DOMAIN/s: RuvA domain 2-like (InterPro:IPR010994); Has 29 Blast hits to 29 proteins in 9 species: Archae - 0; Bacteria - 2; Metazoa - 0; Fungi - 0; Plants - 27; Viruses - 0; Other Eukaryotes - 0 (source: NCBI BLink).	35.7	37.8	35.77	36.33	1.81	164.14	170.18	181.14	171.46	6.78	4.72	4.26	5.25	*	0	0
AT1G12970	AT1G12970_at	PIRL3	chr1:4423640-4425789 FORWARD LENGTH=1639	plant intracellular ras group-related LRR 3	109.22	120.48	146.75	125.58	11.77	221.86	166.97	192.22	193.4	16.35	1.54	1.25	1.9	*	0	0
AT1G13450	AT1G13450_at	GT-1	chr1:4612731-4615125 REVERSE LENGTH=1737	Homeodomain-like superfamily protein	117.08	103.76	79.31	100.12	11.28	255.39	305.38	223.27	261.41	24.28	2.61	2.06	3.35	*	0	0
AT1G14330	AT1G14330_at		chr1:4890118-4892251 REVERSE LENGTH=2134	Galactose oxidase/kelch repeat superfamily protein	59.27	90.16	83.36	77.63	9.78	189.58	156.4	199.08	181.59	13.07	2.34	1.86	3.02	*	0	0
AT1G15010	AT1G15010_at		chr1:5171207-5171742 FORWARD LENGTH=536	unknown protein; BEST Arabidopsis thaliana protein match is: unknown protein (TAIR:AT2G01300.1); Has 71 Blast hits to 71 proteins in 13 species: Archae - 0; Bacteria - 2; Metazoa - 0; Fungi - 0; Plants - 69; Viruses - 0; Other Eukaryotes - 0 (source: NCBI BLink).	33.99	47.91	46.78	42.91	6.48	370.91	454.86	674.23	499.47	91.77	11.64	7.64	17.17	*	0	0
AT1G15030	AT1G15030_at		chr1:5177529-5180049 FORWARD LENGTH=1645	Protein of unknown function (DUF789)	190.37	177.19	169.22	179.46	7.54	267.51	275.85	326.05	289.83	18.93	1.62	1.42	1.83	*	0	0
AT1G15340	AT1G15340_at	MBD10	chr1:5275677-5277689 REVERSE LENGTH=1432	methyl-CPG-binding domain 10	51.73	35.95	43.69	43.89	4.95	86.11	64.56	64.35	71.67	7.45	1.63	1.27	2.11	*	0	0
AT1G15350	AT1G15350_at		chr1:5278260-5279873 REVERSE LENGTH=945	unknown protein; BEST Arabidopsis thaliana protein match is: unknown protein (TAIR:AT3G15770.2); Has 148 Blast hits to 148 proteins in 25 species: Archae - 0; Bacteria - 0; Metazoa - 0; Fungi - 0; Plants - 141; Viruses - 0; Other Eukaryotes - 7 (source: NCBI BLink).	155.32	144.42	189.93	163.44	14.16	879.4	645.83	755.31	760.06	67.37	4.65	3.78	5.71	*	0	0
AT1G15380	AT1G15380_at		chr1:5290745-5292535 FORWARD LENGTH=983	Lactoylglutathione lyase / glyoxalase I family protein	7.96	7.52	5.75	7.12	1.51	118.66	99.71	269.58	162.67	53.75	22.86	9.96	42.12	*	0	0
AT1G15740	AT1G15740_at		chr1:5410908-5414919 FORWARD LENGTH=2295	Leucine-rich repeat family protein	109.74	121.91	108.8	113.4	6.07	509.37	610.4	466.8	529.4	44.04	4.67	3.94	5.47	*	0	0
AT1G15800	AT1G15800_at		chr1:5441082-5443684 REVERSE LENGTH=1067	unknown protein; BEST Arabidopsis thaliana protein match is: unknown protein (TAIR:AT1G80610.1); Has 56 Blast hits to 52 proteins in 9 species: Archae - 0; Bacteria - 0; Metazoa - 0; Fungi - 0; Plants - 56; Viruses - 0; Other Eukaryotes - 0 (source: NCBI BLink).	83.48	77.81	103.75	88.33	8.33	423.17	410.27	606.51	479.47	64.07	5.43	4.08	7.05	*	0	0
AT1G15880	AT1G15880_at	GOS11, atgos11	chr1:5458535-5460333 REVERSE LENGTH=1099	golgi snare 11	130.23	167.71	128.92	141.67	14	369.3	394.34	400.22	388.7	13.15	2.74	2.33	3.3	*	0	0
AT1G16240	AT1G16240_at	SYP51, ATSYP51	chr1:5555007-5556803 REVERSE LENGTH=1065	syntaxin of plants 51	66	73.19	69.05	69.05	4.44	247.83	203.02	205.87	219.04	15.03	3.17	2.71	3.7	*	0	0
AT1G16720	AT1G16720_at	HCF173	chr1:5723088-5726478 FORWARD LENGTH=2100	high chlorophyll fluorescence phenotype 173	90.25	68.84	99.52	86.17	9.31	154.23	236.24	185.88	191.93	24.96	2.23	1.67	2.93	*	0	0
AT1G16840	AT1G16840_at		chr1:5762713-5764034 REVERSE LENGTH=934	unknown protein; BEST Arabidopsis thaliana protein match is: unknown protein (TAIR:AT1G78890.1); Has 35333 Blast hits to 34131 proteins in 2444 species: Archae - 798; Bacteria - 22429; Metazoa - 974; Fungi - 991; Plants - 531; Viruses - 0; Other Eukaryotes - 9610 (source: NCBI BLink).	127.42	80.5	135.97	114.63	17.19	165.01	206.34	194.26	188.51	13.38	1.64	1.28	2.23	*	0	0
AT1G17970	AT1G17970_at		chr1:6184904-6187472 FORWARD LENGTH=1505	RING/U-box superfamily protein	60.72	59.23	60.18	59.97	2.26	89.73	101.64	106.79	99.17	7.02	1.65	1.44	1.88	*	0	0
AT1G18270	AT1G18270_at		chr1:6283412-6293871 REVERSE LENGTH=4443	ketose-bisphosphate aldolase class-II family protein	58.98	72.08	49.97	60.32	7.07	316.35	302.71	293.35	303.86	8.14	5.04	4.2	6.27	*	0	0
AT1G18620	AT1G18620_at		chr1:6409978-6414451 FORWARD LENGTH=3362	unknown protein; BEST Arabidopsis thaliana protein match is: unknown protein (TAIR:AT1G74160.1); Has 1987 Blast hits to 1263 proteins in 207 species: Archae - 0; Bacteria - 172; Metazoa - 665; Fungi - 149; Plants - 271; Viruses - 6; Other Eukaryotes - 724 (source: NCBI BLink).	50.94	57.43	42.08	50.18	5.11	240.65	236.13	172.62	216.27	22.6	4.31	3.38	5.49	*	0	0
AT1G19510	AT1G19510_at	ATRL5, RSM4, RL5	chr1:6756284-6757377 REVERSE LENGTH=589	RAD-like 5	3.61	6.48	5.9	5.34	1.26	60.29	36.06	83.99	60.3	13.92	11.3	6.35	20.25	*	0	0
AT1G19610	AT1G19610_at	LCR78, PDF1.4	chr1:6781483-6782039 REVERSE LENGTH=443	Arabidopsis defensin-like protein	9.73	10.93	26.03	15.19	5.55	181.06	208.32	271.04	220.08	27.24	14.49	8.56	36.82	*	0	0
AT1G19660	AT1G19660_at		chr1:6799981-6802652 REVERSE LENGTH=1457	Wound-responsive family protein	57.54	37.53	59.35	50.98	7.82	142.16	140.89	130.78	138.62	6.41	2.72	2.14	3.67	*	0	0
AT1G19770	AT1G19770_at	ATPUP14, PUP14	chr1:6832347-6833837 FORWARD LENGTH=1396	purine permease 14	631.98	594.05	504.6	576.83	39.55	1245.24	1361.55	1097.1	1234.78	78.88	2.14	1.83	2.5	*	0	0
AT1G20180	AT1G20180_at		chr1:6996210-6997943 FORWARD LENGTH=1481	Protein of unknown function (DUF677)	3.61	6.26	2.97	4.28	1.16	7.74	7.14	8.66	7.83	0.8	1.83	1.21	3.36	*	0	0
AT1G20440	AT1G20440_at	COR47, RD17, AtCOR47	chr1:7084409-7085772 REVERSE LENGTH=1219	cold-regulated 47	84.34	67.25	48.21	66.85	10.79	141.76	127	113.19	126.7	9.04	1.9	1.45	2.63	*	0.564	0
AT1G20630	AT1G20630_at	CAT1	chr1:7146636-7149977 FORWARD LENGTH=2023	catalase 1	154.44	149.43	102.09	135.24	17.18	182.5	256.08	239.85	226.32	23.48	1.67	1.28	2.22	*	0	0
AT1G20880	AT1G20880_at		chr1:7262043-7265438 REVERSE LENGTH=2091	RNA-binding (RRM/RBD/RNP motifs) family protein	146.72	133.34	144	141.31	5.62	303.04	405.86	419.67	376.27	37.97	2.66	2.2	3.15	*	0	0
AT1G21000	AT1G21000_at		chr1:7337728-7339452 FORWARD LENGTH=1296	PLATZ transcription factor family protein	216.97	248.74	196.66	220.95	16.42	310.33	381.42	354.09	348.4	23.52	1.58	1.34	1.86	*	0	0.502
AT1G21400	AT1G21400_at		chr1:7493426-7496710 FORWARD LENGTH=1955	Thiamin diphosphate-binding fold (THDP-binding) superfamily protein	112.83	162.15	92.67	122.12	21.75	283.73	273.61	470.92	342.94	64.41	2.81	1.79	4.35	*	0	0
AT1G21780	AT1G21780_at		chr1:7651882-7654014 FORWARD LENGTH=1723	BTB/POZ domain-containing protein	260.6	242.12	251.44	251.15	7.99	408.88	562.04	585.31	519.2	56.81	2.07	1.68	2.46	*	0	0
AT1G21920	AT1G21920_at		chr1:7704255-7706140 REVERSE LENGTH=1727	Histone H3 K4-specific methyltransferase SET7/9 family protein	30.78	25.31	34.83	30.37	3.45	248.23	296.54	280.09	274.86	16.02	9.05	7.42	11.34	*	0	0
AT1G22190	AT1G22190_at		chr1:7835782-7837288 FORWARD LENGTH=1507	Integrase-type DNA-binding superfamily protein	64.52	70.23	76.54	70.22	4.6	255.44	197.22	290.7	247.37	27.66	3.52	2.81	4.32	*	0	0
AT1G22890	AT1G22890_at		chr1:8102818-8103532 FORWARD LENGTH=559	unknown protein; FUNCTIONS IN: molecular_function unknown; INVOLVED IN: biological_process unknown; LOCATED IN: endomembrane system; EXPRESSED IN: 19 plant structures; EXPRESSED DURING: 11 growth stages; Has 17 Blast hits to 17 proteins in 2 species: Archae - 0; Bacteria - 0; Metazoa - 0; Fungi - 0; Plants - 17; Viruses - 0; Other Eukaryotes - 0 (source: NCBI BLink).	36.99	26.45	38.11	33.96	3.87	506.88	348.92	427.23	427.59	45.42	12.59	9.73	16.37	*	0	0
AT1G22930	AT1G22930_at		chr1:8117339-8122127 FORWARD LENGTH=3851	T-complex protein 11	29.06	37.29	25.06	30.35	4.35	68.26	93.26	64.99	75.58	10.22	2.49	1.79	3.48	*	0	0
AT1G23390	AT1G23390_at		chr1:8309112-8310649 REVERSE LENGTH=1538	Kelch repeat-containing F-box family protein	26.24	35	23.54	27.88	4.56	126.41	164.15	299.69	197.13	53.22	7.07	3.77	11.48	*	0	0
AT1G23870	AT1G23870_at	ATTPS9, TPS9	chr1:8432179-8435656 FORWARD LENGTH=2973	trehalose-phosphatase/synthase 9	5.3	6.45	10.43	7.09	3.34	157.21	237.41	218.3	204.38	24.61	28.82	15.51	128.78	*	0	0
AT1G24440	AT1G24440_at		chr1:8662019-8663964 FORWARD LENGTH=1264	RING/U-box superfamily protein	60.88	57.67	67.94	62.32	3.86	160.03	145.27	126.04	144.13	10.56	2.31	1.97	2.7	*	0	0
AT1G25275	AT1G25275_at		chr1:8860671-8861364 FORWARD LENGTH=481	unknown protein; FUNCTIONS IN: molecular_function unknown; INVOLVED IN: response to karrikin; LOCATED IN: endomembrane system; EXPRESSED IN: 23 plant structures; EXPRESSED DURING: 13 growth stages; Has 18 Blast hits to 18 proteins in 4 species: Archae - 0; Bacteria - 0; Metazoa - 0; Fungi - 0; Plants - 18; Viruses - 0; Other Eukaryotes - 0 (source: NCBI BLink).	192.28	197.68	240.52	209.77	16.14	439.63	563.96	648.06	550.13	61.93	2.62	2.07	3.26	*	0	0
AT1G25400	AT1G25400_at		chr1:8911130-8912398 REVERSE LENGTH=1269	unknown protein; BEST Arabidopsis thaliana protein match is: unknown protein (TAIR:AT1G68440.1); Has 21 Blast hits to 21 proteins in 6 species: Archae - 0; Bacteria - 0; Metazoa - 0; Fungi - 0; Plants - 21; Viruses - 0; Other Eukaryotes - 0 (source: NCBI BLink).	22.04	24.77	14.87	20.74	3.4	63.97	59.51	88.48	70.89	9.38	3.42	2.43	4.95	*	0	0
AT1G26665	AT1G26665_at		chr1:9214174-9215552 FORWARD LENGTH=794	Mediator complex, subunit Med10	106.49	87.21	100.7	98.5	8.03	251.95	277.57	375.06	301.84	38.82	3.06	2.34	3.9	*	0	0
AT1G26670	AT1G26670_at	VTI12, ATVTI12, VTI1B	chr1:9215901-9218010 FORWARD LENGTH=1088	Vesicle transport v-SNARE family protein	111.35	114.1	146.35	124.08	11.85	435.81	329.67	447.17	404.06	37.56	3.26	2.61	4.07	*	0	0
AT1G26920	AT1G26920_at		chr1:9329512-9330398 FORWARD LENGTH=887	unknown protein; BEST Arabidopsis thaliana protein match is: unknown protein (TAIR:AT1G69760.1); Has 47 Blast hits to 47 proteins in 13 species: Archae - 0; Bacteria - 0; Metazoa - 0; Fungi - 7; Plants - 34; Viruses - 0; Other Eukaryotes - 6 (source: NCBI BLink).	63.22	56.68	76.49	65.5	6.73	257.16	231.54	248.49	244.77	9.09	3.74	3.16	4.54	*	0	0
AT1G27100	AT1G27100_at		chr1:9407125-9411172 REVERSE LENGTH=2090	Actin cross-linking protein	90.85	83.66	109.72	95.29	8.57	187.73	188.82	272.81	216.11	28.72	2.27	1.71	2.93	*	0	0
AT1G27150	AT1G27150_at		chr1:9429047-9432274 FORWARD LENGTH=1743	Tetratricopeptide repeat (TPR)-like superfamily protein	39.82	29.19	27.25	32.24	4.21	127.93	128.71	130.15	128.97	3.42	4	3.28	5.11	*	0	0
AT1G27290	AT1G27290_at		chr1:9481532-9482912 FORWARD LENGTH=1005	unknown protein; FUNCTIONS IN: molecular_function unknown; INVOLVED IN: biological_process unknown; EXPRESSED IN: 25 plant structures; EXPRESSED DURING: 15 growth stages; Has 44 Blast hits to 44 proteins in 12 species: Archae - 0; Bacteria - 0; Metazoa - 0; Fungi - 0; Plants - 44; Viruses - 0; Other Eukaryotes - 0 (source: NCBI BLink).	42.31	42.59	59.41	48.07	5.94	351.4	469.71	636.24	485.95	83.36	10.11	6.93	14.16	*	0	0
AT1G27540	AT1G27540_at		chr1:9566332-9567906 REVERSE LENGTH=1575	Protein of unknown function (DUF295)	136.82	146	120.43	135.33	9.01	200.78	213.03	192.71	201.54	8.23	1.49	1.31	1.7	*	0	0
AT1G28260	AT1G28260_at		chr1:9875600-9879174 REVERSE LENGTH=3211	Telomerase activating protein Est1	9.78	17.01	9.5	12.16	2.82	61.84	58.68	69.93	63.36	4.3	5.21	3.69	8.51	*	0	0
AT1G28330	AT1G28330_at		chr1:9934134-9935266 REVERSE LENGTH=428	dormancy-associated protein-like 1	26.28	17.63	36.02	26.61	5.6	496.56	420.29	540.54	485.56	35.3	18.25	13.19	28.27	*	0.4	0
AT1G28960	AT1G28960_at	ATNUDT15, ATNUDX15, NUDX15	chr1:10109500-10111660 REVERSE LENGTH=1317	nudix hydrolase homolog 15	111.53	116.6	108.26	111.95	4.72	247.91	226.46	250.96	241.64	8.87	2.16	1.97	2.37	*	0	0
AT1G29395	AT1G29395_at	COR414-TM1, COR413IM1, COR413-TM1	chr1:10288197-10289621 REVERSE LENGTH=908	COLD REGULATED 314 INNER MEMBRANE 1	799.25	515.81	564.08	626.53	86.98	844.97	959.37	1236.44	1013.53	118.51	1.62	1.2	2.21	*	0	0
AT1G29760	AT1G29760_at		chr1:10422331-10424327 FORWARD LENGTH=1842	Putative adipose-regulatory protein (Seipin)	46.35	38.12	36.26	40.51	3.73	81.84	84.81	99.01	88.28	6.21	2.18	1.81	2.65	*	0	0
AT1G29970	AT1G29970_at		chr1:10499665-10501452 REVERSE LENGTH=1031	60S ribosomal protein L18A-1	106.72	102.03	98.93	101.96	6.41	318.76	260.78	375.21	318.28	33.12	3.12	2.53	3.78	*	0	0
AT1G30360	AT1G30360_at	ERD4	chr1:10715665-10718997 FORWARD LENGTH=2600	Early-responsive to dehydration stress protein (ERD4)	926.55	732.23	845.28	836.08	56.83	1343.57	1253.5	1308.19	1301.27	31.69	1.56	1.39	1.76	*	0	0
AT1G30720	AT1G30720_at		chr1:10898172-10899912 FORWARD LENGTH=1741	FAD-binding Berberine family protein	10.62	14.45	14.89	13.36	2.27	89.3	97.86	180.63	122.72	29.37	9.18	5.28	14.64	*	0	0
AT1G30820	AT1G30820_at		chr1:10944913-10949458 REVERSE LENGTH=2480	CTP synthase family protein	62.01	29.98	71.58	54.35	12.74	167.49	183.01	182.1	177.37	6.23	3.26	2.34	5.33	*	0	0
AT1G32170	AT1G32170_at	XTR4, XTH30	chr1:11575320-11577927 FORWARD LENGTH=1297	xyloglucan endotransglucosylase/hydrolase 30	26.71	27.63	33.43	28.68	3.47	151.03	119.04	186.68	152.31	19.81	5.31	3.93	7.13	*	0	0
AT1G32360	AT1G32360_at		chr1:11672931-11675339 FORWARD LENGTH=1726	Zinc finger (CCCH-type) family protein	44.8	33.33	48.97	42.38	5.01	68.5	63.88	72.96	68.7	3.8	1.62	1.32	2.05	*	0	0
AT1G32540	AT1G32540_at	LOL1	chr1:11767504-11769880 FORWARD LENGTH=1602	lsd one like 1	16.16	20.51	21.15	19.18	2.03	52.94	56.23	53.32	54.11	1.98	2.82	2.37	3.45	*	0	0
AT1G32700	AT1G32700_at		chr1:11827433-11829759 FORWARD LENGTH=1112	PLATZ transcription factor family protein	171.09	210.1	153.03	178.47	18.4	428.63	425.4	408.3	420.37	11.56	2.36	2	2.85	*	0	0
AT1G33050	AT1G33050_at		chr1:11967816-11971532 REVERSE LENGTH=2692	unknown protein; FUNCTIONS IN: molecular_function unknown; INVOLVED IN: biological_process unknown; LOCATED IN: cellular_component unknown; EXPRESSED IN: 24 plant structures; EXPRESSED DURING: 15 growth stages; BEST Arabidopsis thaliana protein match is: unknown protein (TAIR:AT4G10470.1).	52.18	58.38	42.13	50.8	5.37	392.29	320.2	294.61	335.66	29.51	6.61	5.28	8.35	*	0	0
AT1G33055	AT1G33055_at		chr1:11971308-11972578 REVERSE LENGTH=1271	unknown protein; FUNCTIONS IN: molecular_function unknown; INVOLVED IN: anaerobic respiration; LOCATED IN: endomembrane system; EXPRESSED IN: 13 plant structures; EXPRESSED DURING: 6 growth stages; Has 20 Blast hits to 20 proteins in 8 species: Archae - 0; Bacteria - 0; Metazoa - 0; Fungi - 0; Plants - 20; Viruses - 0; Other Eukaryotes - 0 (source: NCBI BLink).	4.72	6.72	6.15	5.8	3.9	305.4	306.81	365.75	326.83	22.12	56.32	26.44	100000000	*	0	0
AT1G34220	AT1G34220_at		chr1:12462849-12466000 REVERSE LENGTH=2292	Regulator of Vps4 activity in the MVB pathway protein	92.23	94.07	84.36	90.29	4.01	135.74	127.94	112.78	125.62	7.24	1.39	1.23	1.57	*	0	0
AT1G34760	AT1G34760_at	GRF11, GF14 OMICRON, RHS5	chr1:12743821-12745648 REVERSE LENGTH=964	general regulatory factor 11	20.72	48.61	14.86	28.04	10.7	83.33	76.87	101.18	87.11	7.66	3.11	1.86	8.4	*	0	0
AT1G35140	AT1G35140_at	PHI-1, EXL7	chr1:12851997-12853128 FORWARD LENGTH=1132	Phosphate-responsive 1 family protein	20.14	15.12	10.49	15.34	3.22	198.96	137.23	262.86	199.65	36.28	13.01	8.2	21.36	*	0	0
AT1G35580	AT1G35580_at	CINV1	chr1:13122204-13125264 REVERSE LENGTH=2066	cytosolic invertase 1	37.69	37.66	59.29	44.75	7.51	193.9	177.79	237.87	203.18	18.56	4.54	3.38	6.45	*	0	0
AT1G35670	AT1G35670_at	ATCDPK2, CPK11, ATCPK11, CDPK2	chr1:13205381-13208252 FORWARD LENGTH=1757	calcium-dependent protein kinase 2	21.01	35.13	27.64	27.89	4.77	143.18	191.94	122.23	152.64	21.34	5.47	3.82	8.06	*	0	0
AT1G43700	AT1G43700_at	VIP1, SUE3	chr1:16484231-16486241 FORWARD LENGTH=1371	VIRE2-interacting protein 1	129.96	130.03	134.16	131.43	4.61	256.93	277.87	314.33	282.9	17.8	2.15	1.9	2.42	*	0	0
AT1G44770	AT1G44770_at		chr1:16907539-16909495 REVERSE LENGTH=1197	unknown protein; BEST Arabidopsis thaliana protein match is: unknown protein (TAIR:AT5G49710.3); Has 81 Blast hits to 81 proteins in 17 species: Archae - 0; Bacteria - 0; Metazoa - 0; Fungi - 0; Plants - 81; Viruses - 0; Other Eukaryotes - 0 (source: NCBI BLink).	45.81	45.07	41.62	44.08	2.41	122.2	155.49	148.88	142	11.15	3.22	2.74	3.76	*	0	0
AT1G45976	AT1G45976_at	SBP1	chr1:17199325-17200735 FORWARD LENGTH=1079	S-ribonuclease binding protein 1	109.32	108.46	109.93	109.28	3.49	203.88	151.26	175.15	176.82	15.43	1.62	1.37	1.87	*	0	0
AT1G47270	AT1G47270_at	AtTLP6, TLP6	chr1:17326556-17328728 FORWARD LENGTH=1678	tubby like protein 6	30.96	31.98	36.17	32.84	2.61	72.75	91.28	87.46	83.67	6.67	2.55	2.11	3.07	*	0	0
AT1G48300	AT1G48300_at		chr1:17847356-17848564 FORWARD LENGTH=1119	unknown protein; FUNCTIONS IN: molecular_function unknown; INVOLVED IN: biological_process unknown; LOCATED IN: endomembrane system; EXPRESSED IN: 24 plant structures; EXPRESSED DURING: 15 growth stages; Has 96 Blast hits to 87 proteins in 37 species: Archae - 0; Bacteria - 2; Metazoa - 12; Fungi - 2; Plants - 65; Viruses - 0; Other Eukaryotes - 15 (source: NCBI BLink).	432.86	469.92	313.65	404.62	49.08	976.91	833.17	582.69	797.03	115.89	1.97	1.42	2.68	*	0	0
AT1G48620	AT1G48620_at	HON5	chr1:17973697-17976389 REVERSE LENGTH=1979	high mobility group A5	92.79	88.37	81.89	88.46	5.38	152.04	168.73	189.1	171.48	13.85	1.94	1.63	2.28	*	0	0
AT1G48840	AT1G48840_at		chr1:18061521-18065031 FORWARD LENGTH=2473	Plant protein of unknown function (DUF639)	17.03	14.59	14.58	15.36	1.99	58.63	57.87	48.75	55.39	4.09	3.61	2.86	4.7	*	0	0
AT1G49170	AT1G49170_at		chr1:18183266-18184443 REVERSE LENGTH=685	Protein of unknown function (DUF167)	42.35	48.35	51.85	47.08	4.22	64.58	80.61	91.64	79.06	8.56	1.68	1.32	2.11	*	0	0
AT1G49500	AT1G49500_at		chr1:18321295-18322284 REVERSE LENGTH=990	unknown protein; FUNCTIONS IN: molecular_function unknown; INVOLVED IN: biological_process unknown; LOCATED IN: endomembrane system; EXPRESSED IN: 19 plant structures; EXPRESSED DURING: 10 growth stages; BEST Arabidopsis thaliana protein match is: unknown protein (TAIR:AT3G19030.1); Has 24 Blast hits to 24 proteins in 2 species: Archae - 0; Bacteria - 0; Metazoa - 0; Fungi - 0; Plants - 24; Virus…	48.39	25.93	92.06	55.44	19.52	613.77	639.37	731.56	660.21	38.6	11.91	7.45	28.4	*	0	0
AT1G50600	AT1G50600_at	SCL5	chr1:18737132-18739547 REVERSE LENGTH=2060	scarecrow-like 5	58.25	51.06	58.95	56.05	3.43	106.99	96.76	86.46	96.72	6.55	1.73	1.48	2	*	0	0
AT1G53400	AT1G53400_at		chr1:19924752-19926631 FORWARD LENGTH=833	Ubiquitin domain-containing protein	192.67	173.35	191.49	186.12	8.5	506	465.66	585.15	519.14	35.4	2.79	2.43	3.18	*	0	0
AT1G54100	AT1G54100_at	ALDH7B4	chr1:20195264-20198973 REVERSE LENGTH=1818	aldehyde dehydrogenase 7B4	67.72	111.84	56.84	78.67	17.37	400.06	282.57	392.58	358.3	37.99	4.55	3.16	7.33	*	0	0
AT1G54410	AT1G54410_at		chr1:20309775-20310767 REVERSE LENGTH=728	dehydrin family protein	87.21	69.99	82.1	79.47	5.8	201.29	151.61	168.79	173.09	15.01	2.18	1.8	2.62	*	0	0
AT1G54680	AT1G54680_at		chr1:20413135-20414574 FORWARD LENGTH=881	unknown protein; FUNCTIONS IN: molecular_function unknown; INVOLVED IN: biological_process unknown; EXPRESSED IN: 22 plant structures; EXPRESSED DURING: 13 growth stages; BEST Arabidopsis thaliana protein match is: unknown protein (TAIR:AT5G27290.1); Has 30201 Blast hits to 17322 proteins in 780 species: Archae - 12; Bacteria - 1396; Metazoa - 17338; Fungi - 3422; Plants - 5037; Viruses - 0; Othe…	27.92	16.71	22.65	22.3	3.43	48.68	47.38	40.95	45.9	3.07	2.06	1.6	2.8	*	0	0
AT1G54740	AT1G54740_at		chr1:20430769-20431986 FORWARD LENGTH=1218	Protein of unknown function (DUF3049)	24.74	23.11	37.9	28.32	5.25	264.07	275.54	342.71	294.09	24.9	10.39	7.64	15.26	*	0	0
AT1G55510	AT1G55510_at	BCDH BETA1	chr1:20723302-20725668 FORWARD LENGTH=1402	branched-chain alpha-keto acid decarboxylase E1 beta subunit	58.83	38.02	65.43	53.65	9.5	111.25	105.02	166.26	127.12	20.2	2.37	1.6	3.58	*	0	0
AT1G55590	AT1G55590_at		chr1:20769320-20771871 REVERSE LENGTH=2095	RNI-like superfamily protein	146.89	173.78	129.85	150.48	13.77	210.66	265.2	260.28	245.46	18.63	1.63	1.34	1.99	*	0	0
AT1G55810	AT1G55810_at	UKL3	chr1:20860609-20864266 FORWARD LENGTH=1768	uridine kinase-like 3	221.25	123.24	177.08	173.87	28.2	663.57	584.04	631.81	626.84	23.39	3.61	2.82	4.94	*	0	0
AT1G55960	AT1G55960_at		chr1:20927643-20930017 REVERSE LENGTH=1723	Polyketide cyclase/dehydrase and lipid transport superfamily protein	192.14	180.5	198.75	189.98	8.65	431.24	388.4	395.84	404.98	14.84	2.13	1.94	2.35	*	0	0
AT1G56220	AT1G56220_at		chr1:21043348-21044738 FORWARD LENGTH=749	Dormancy/auxin associated family protein	112.04	90.44	190.65	130.74	30.9	592.49	616.15	730.92	646	44.88	4.94	3.48	8.17	*	0	0
AT1G56280	AT1G56280_at	ATDI19, DI19	chr1:21072855-21074877 REVERSE LENGTH=1185	drought-induced 19	362.93	261.99	396.55	340.49	40.94	1375.88	1128.23	1189.54	1230.97	75.44	3.62	2.93	4.59	*	0	0
AT1G57990	AT1G57990_at	ATPUP18, PUP18	chr1:21441505-21442920 REVERSE LENGTH=1416	purine permease 18	15.96	27.89	11.41	18.38	5.45	98	73.64	179.69	117.08	32.24	6.37	3.11	13.61	*	0	0
AT1G58180	AT1G58180_at	ATBCA6, BCA6	chr1:21537852-21539914 REVERSE LENGTH=1132	beta carbonic anhydrase 6	36.49	42.51	30.94	36.74	4.38	191.71	166.89	254.09	204.05	26.13	5.55	4.13	7.42	*	0	0
AT1G60140	AT1G60140_at	ATTPS10, TPS10	chr1:22176934-22180875 REVERSE LENGTH=3146	trehalose phosphate synthase	14.92	20.91	16.85	17.32	2.61	148.35	215.32	198.23	187.09	21.18	10.8	7.98	15.04	*	0.5	0
AT1G60870	AT1G60870_at	MEE9	chr1:22409472-22410654 FORWARD LENGTH=1111	maternal effect embryo arrest 9	113.67	92.87	148.69	118.47	16.39	225.41	230.48	257.73	237.44	11.66	2	1.6	2.62	*	0	0
AT1G60940	AT1G60940_at	SNRK2-10, SNRK2.10, SRK2B	chr1:22439123-22442190 REVERSE LENGTH=1655	SNF1-related protein kinase 2.10	220.94	275.4	154.45	216.99	35.58	495.92	423.18	341.23	419.97	44.86	1.94	1.42	2.75	*	0	0
AT1G62040	AT1G62040_at	ATG8C	chr1:22932760-22934549 FORWARD LENGTH=720	Ubiquitin-like superfamily protein	117.06	111.55	123.48	117.59	5.42	202.84	223.95	216.48	214.18	7.56	1.82	1.66	2.01	*	0	0
AT1G62310	AT1G62310_at		chr1:23036039-23039609 REVERSE LENGTH=2687	transcription factor jumonji (jmjC) domain-containing protein	45.74	34.08	31.35	37.03	5.11	87.94	59.14	52.09	65.99	11.39	1.78	1.21	2.55	*	0	0
AT1G62510	AT1G62510_at		chr1:23136369-23137191 REVERSE LENGTH=823	Bifunctional inhibitor/lipid-transfer protein/seed storage 2S albumin superfamily protein	541.37	73.98	412.14	341.17	139.7	1748.78	1774.92	2099.64	1872.81	119.33	5.49	3.24	16.86	*	0	0
AT1G63180	AT1G63180_at	UGE3	chr1:23427409-23429603 REVERSE LENGTH=1425	UDP-D-glucose/UDP-D-galactose 4-epimerase 3	10.33	15.74	9.41	11.71	2.59	120.97	93.8	97.32	104.12	9.14	8.89	6.28	14.21	*	0	0
AT1G63800	AT1G63800_at	UBC5	chr1:23667616-23669080 REVERSE LENGTH=907	ubiquitin-conjugating enzyme 5	36.39	60.31	59.7	51.62	8.96	318.4	326.57	335.63	327.56	7.01	6.35	4.92	8.9	*	0	0
AT1G64040	AT1G64040_at	TOPP3	chr1:23758283-23760558 REVERSE LENGTH=1596	type one serine/threonine protein phosphatase 3	56.16	47.64	54.68	53.59	4	108.22	88.73	108.28	101.74	7.43	1.9	1.6	2.26	*	0	0
AT1G64230	AT1G64230_at	UBC28	chr1:23833551-23835536 FORWARD LENGTH=1052	ubiquitin-conjugating enzyme 28	350.83	324.45	344.05	337.97	15.98	952.97	807.11	1053.92	937.42	74.86	2.77	2.37	3.22	*	0	0
AT1G64660	AT1G64660_at	ATMGL, MGL	chr1:24028918-24030780 FORWARD LENGTH=1628	methionine gamma-lyase	15.84	15.15	25.94	18.95	4.83	156.18	120.92	325.93	200.92	63.49	10.6	4.74	20.97	*	0	0
AT1G64720	AT1G64720_at	CP5	chr1:24046553-24048622 REVERSE LENGTH=1577	Polyketide cyclase/dehydrase and lipid transport superfamily protein	205.37	131.99	339.21	224.78	61.33	1131.73	882.66	956.99	990.88	73.72	4.41	2.97	8.07	*	0.35	0.462
AT1G64740	AT1G64740_at	TUA1	chr1:24050006-24052487 FORWARD LENGTH=1652	alpha-1 tubulin	152.64	255.55	178.43	195.19	31.89	475.89	397.51	479.44	450.04	28.13	2.31	1.77	3.2	*	0	0
AT1G65510	AT1G65510_at		chr1:24359453-24360081 FORWARD LENGTH=480	unknown protein; FUNCTIONS IN: molecular_function unknown; INVOLVED IN: N-terminal protein myristoylation; LOCATED IN: endomembrane system; EXPRESSED IN: 9 plant structures; EXPRESSED DURING: LP.06 six leaves visible, LP.04 four leaves visible, 4 anthesis, petal differentiation and expansion stage, LP.08 eight leaves visible; BEST Arabidopsis thaliana protein match is: unknown protein (TAIR:AT1G6…	23.44	29.57	24.39	25.61	2.71	60.9	122.1	126.65	103.25	21.59	4.03	2.57	5.74	*	0	0
AT1G66180	AT1G66180_at		chr1:24647188-24648813 FORWARD LENGTH=1626	Eukaryotic aspartyl protease family protein	110.81	67.98	82.24	87.1	12.67	258.55	241.31	249.55	249.78	7.26	2.87	2.3	3.78	*	0	0
AT1G67060	AT1G67060_at		chr1:25036616-25039389 FORWARD LENGTH=1084	unknown protein; FUNCTIONS IN: molecular_function unknown; INVOLVED IN: biological_process unknown; LOCATED IN: plasma membrane; EXPRESSED IN: 22 plant structures; EXPRESSED DURING: 13 growth stages; Has 283 Blast hits to 281 proteins in 136 species: Archae - 0; Bacteria - 145; Metazoa - 0; Fungi - 65; Plants - 41; Viruses - 0; Other Eukaryotes - 32 (source: NCBI BLink).	22.67	29.94	27.29	26.49	2.95	37.76	47.6	63.8	49.68	7.94	1.88	1.33	2.55	*	0	0
AT1G67070	AT1G67070_at	DIN9, PMI2	chr1:25042135-25044647 FORWARD LENGTH=1750	Mannose-6-phosphate isomerase, type I	26.58	24.11	20.15	23.64	2.26	43.52	35.46	40.82	39.82	3.12	1.68	1.38	2.08	*	0	0
AT1G67920	AT1G67920_at		chr1:25473544-25474140 FORWARD LENGTH=597	unknown protein; BEST Arabidopsis thaliana protein match is: unknown protein (TAIR:AT1G24600.1); Has 22 Blast hits to 22 proteins in 5 species: Archae - 0; Bacteria - 0; Metazoa - 0; Fungi - 0; Plants - 22; Viruses - 0; Other Eukaryotes - 0 (source: NCBI BLink).	12.04	17.32	13.3	14.18	2.01	21.6	22.94	22.49	22.43	1.84	1.58	1.22	2.12	*	0	0
AT1G67980	AT1G67980_at	CCOAMT	chr1:25487714-25489158 FORWARD LENGTH=931	caffeoyl-CoA 3-O-methyltransferase	6.4	5.2	6.28	5.95	1	13.21	15.91	18.25	15.82	1.97	2.66	1.9	3.85	*	0	0
AT1G68000	AT1G68000_at	ATPIS1, ATPIS, PIS1	chr1:25491014-25493053 FORWARD LENGTH=1005	phosphatidylinositol synthase 1	205.62	201.36	259.86	222.4	19.69	333.95	366.28	403.49	367.15	22.8	1.65	1.39	1.99	*	0	0
AT1G68110	AT1G68110_at		chr1:25524718-25526150 FORWARD LENGTH=1433	ENTH/ANTH/VHS superfamily protein	9.67	10.72	8.36	9.51	1.21	40.58	35.99	41.65	39.47	2.13	4.15	3.36	5.32	*	0	0
AT1G68140	AT1G68140_at		chr1:25538945-25541741 REVERSE LENGTH=1792	Protein of unknown function (DUF1644)	44.29	41.12	57.62	47.68	5.9	137.02	113	100	116.56	11.18	2.44	1.9	3.2	*	0	0
AT1G68160	AT1G68160_at		chr1:25545808-25548894 REVERSE LENGTH=1451	Protein of unknown function (DUF3755)	106.21	110.63	100.71	105.81	3.94	146.62	139.8	139.6	141.89	3.67	1.34	1.25	1.45	*	0	0
AT1G68410	AT1G68410_at		chr1:25649999-25653019 REVERSE LENGTH=2249	Protein phosphatase 2C family protein	105.28	119.36	85.04	103.07	10.69	174.89	142.74	165.05	160.95	10.22	1.56	1.29	1.93	*	0	0
AT1G68440	AT1G68440_at		chr1:25658033-25659273 FORWARD LENGTH=1241	unknown protein; BEST Arabidopsis thaliana protein match is: unknown protein (TAIR:AT1G25400.2); Has 86 Blast hits to 86 proteins in 29 species: Archae - 0; Bacteria - 6; Metazoa - 27; Fungi - 11; Plants - 24; Viruses - 0; Other Eukaryotes - 18 (source: NCBI BLink).	168.34	213.95	149.93	177.07	20.14	284.78	372.85	284.62	314.51	30.6	1.78	1.39	2.29	*	0	0
AT1G68670	AT1G68670_at		chr1:25782029-25784076 FORWARD LENGTH=1583	myb-like transcription factor family protein	76.6	95.83	82.63	85.15	6.61	122.32	154.19	201.75	159.66	23.95	1.87	1.38	2.43	*	0	0
AT1G69490	AT1G69490_at	NAP, ANAC029, ATNAP	chr1:26122139-26123421 FORWARD LENGTH=1100	NAC-like, activated by AP3/PI	8.41	9.15	7.62	8.48	2.3	80.11	121.69	113.63	105.18	13.8	12.4	7.96	22.97	*	0	0
AT1G69570	AT1G69570_at		chr1:26161528-26163496 REVERSE LENGTH=1709	Dof-type zinc finger DNA-binding family protein	7.61	11.51	8.36	9.25	1.87	100.68	80.8	94.82	92.11	6	9.96	7.31	15.08	*	0	0
AT1G69890	AT1G69890_at		chr1:26323111-26324616 REVERSE LENGTH=1244	Protein of unknown function (DUF569)	65.6	69.41	74.48	69.51	4.95	166.57	205.5	267.86	213.08	30.33	3.07	2.3	3.92	*	0	0
AT1G70160	AT1G70160_at		chr1:26419949-26422529 FORWARD LENGTH=1966	unknown protein; FUNCTIONS IN: molecular_function unknown; INVOLVED IN: biological_process unknown; LOCATED IN: endomembrane system; EXPRESSED IN: 24 plant structures; EXPRESSED DURING: 15 growth stages; BEST Arabidopsis thaliana protein match is: unknown protein (TAIR:AT4G27020.1); Has 108 Blast hits to 108 proteins in 20 species: Archae - 0; Bacteria - 0; Metazoa - 0; Fungi - 0; Plants - 89; Vi…	184.07	220.75	179.43	194.52	14.62	264.17	378.92	326.51	323.4	34.9	1.66	1.32	2.05	*	0	0
AT1G70290	AT1G70290_at	ATTPS8, TPS8, ATTPSC	chr1:26471078-26474786 REVERSE LENGTH=3019	trehalose-6-phosphatase synthase S8	18.26	17.5	20.86	18.75	2.44	259.71	221.04	224.79	235.24	13.6	12.54	10.08	16.2	*	0	0
AT1G70590	AT1G70590_at		chr1:26618321-26620388 FORWARD LENGTH=1367	F-box family protein	96.26	104.01	88.72	96	5.84	154.55	137.47	165.1	152.44	9.27	1.59	1.38	1.83	*	0	0
AT1G71030	AT1G71030_at	ATMYBL2, MYBL2	chr1:26795123-26796364 REVERSE LENGTH=986	MYB-like 2	61.55	71.89	49.19	60.94	7.13	309.66	408.72	503.59	407.49	56.48	6.69	4.89	8.99	*	0.0492	0.0896
AT1G71697	AT1G71697_at	ATCK1, CK, CK1	chr1:26971223-26973464 FORWARD LENGTH=1642	choline kinase 1	25.92	40.8	29.5	32.13	4.78	95.35	85.22	104.46	94.79	5.84	2.95	2.31	3.96	*	0	0
AT1G71980	AT1G71980_at		chr1:27097903-27100139 FORWARD LENGTH=1952	Protease-associated (PA) RING/U-box zinc finger family protein	518.5	527.19	464.01	501.82	22.49	704.09	901.29	860.93	822.93	62.73	1.64	1.41	1.89	*	0	0
AT1G72060	AT1G72060_at		chr1:27118447-27119011 FORWARD LENGTH=461	serine-type endopeptidase inhibitors	46.08	36.06	19.38	33.7	8.13	489.06	547.15	763.63	600.19	84.63	17.81	11.62	30.65	*	0	0
AT1G72070	AT1G72070_at		chr1:27118621-27119708 REVERSE LENGTH=711	Chaperone DnaJ-domain superfamily protein	11.3	7.27	4.31	7.54	2.97	95.35	136.53	229.41	153.73	39.89	20.38	9.66	60.68	*	0	0
AT1G72150	AT1G72150_at	PATL1	chr1:27148460-27150980 FORWARD LENGTH=2148	PATELLIN 1	152.44	170.31	184.77	168.29	11.36	1229.09	956.33	765.93	983.4	134.42	5.84	4.44	7.39	*	0	0
AT1G72300	AT1G72300_at		chr1:27217477-27221123 REVERSE LENGTH=3647	Leucine-rich receptor-like protein kinase family protein	54.74	53.62	38.24	48.47	5.91	114.63	147.12	116.93	126.24	11.13	2.6	2.05	3.38	*	0	0
AT1G72360	AT1G72360_at	HRE1	chr1:27241807-27242827 FORWARD LENGTH=930	Integrase-type DNA-binding superfamily protein	5.2	5.06	5.23	5.15	0.58	16.23	22.45	27.89	22.19	3.56	4.3	3.04	5.88	*	0	0
AT1G72710	AT1G72710_at	CKL2	chr1:27372271-27376584 FORWARD LENGTH=2086	casein kinase 1-like protein 2	487.33	563.96	396.97	482.48	50.19	835.09	850.38	774.81	821.61	28.61	1.7	1.44	2.07	*	0	0
AT1G73920	AT1G73920_at		chr1:27790875-27794914 FORWARD LENGTH=2650	alpha/beta-Hydrolases superfamily protein	53.78	42.82	64.69	53.57	6.72	88.57	97.53	81.09	89.27	6.2	1.67	1.33	2.15	*	0	0
AT1G74370	AT1G74370_at		chr1:27958086-27959366 REVERSE LENGTH=1125	RING/U-box superfamily protein	42.03	25.67	56.88	41.49	9.1	88.3	81.23	123.93	97.7	13.47	2.35	1.58	3.84	*	0	0
AT1G74840	AT1G74840_at		chr1:28115897-28117405 REVERSE LENGTH=1190	Homeodomain-like superfamily protein	168.43	124.75	170.81	154.54	15.41	326.24	279	314.08	306.73	15.38	1.98	1.67	2.41	*	0	0
AT1G74910	AT1G74910_at		chr1:28135361-28138768 REVERSE LENGTH=1967	ADP-glucose pyrophosphorylase family protein	213.95	177.61	261.62	217.18	24.93	556.65	469.75	581.36	535.65	34.44	2.47	2.01	3.11	*	0	0
AT1G75180	AT1G75180_at		chr1:28215836-28218330 REVERSE LENGTH=1543	Erythronate-4-phosphate dehydrogenase family protein	20.53	15.51	20.26	18.5	2.54	51.99	54.42	75.31	60.64	7.96	3.28	2.39	4.52	*	0	0
AT1G75190	AT1G75190_at		chr1:28219382-28220227 FORWARD LENGTH=735	unknown protein; FUNCTIONS IN: molecular_function unknown; INVOLVED IN: biological_process unknown; EXPRESSED IN: 22 plant structures; EXPRESSED DURING: 13 growth stages; Has 678 Blast hits to 539 proteins in 82 species: Archae - 0; Bacteria - 8; Metazoa - 429; Fungi - 41; Plants - 36; Viruses - 8; Other Eukaryotes - 156 (source: NCBI BLink).	27.41	39.39	34.9	33.5	4.6	55.91	55.94	55.67	55.86	2.17	1.67	1.35	2.17	*	0	0
AT1G75220	AT1G75220_at		chr1:28229157-28232831 REVERSE LENGTH=1944	Major facilitator superfamily protein	274.84	368.02	373.09	337.22	35.55	950.28	1091.52	1092.47	1045	51.62	3.1	2.58	3.81	*	0	0
AT1G75490	AT1G75490_at		chr1:28335502-28336706 FORWARD LENGTH=1205	Integrase-type DNA-binding superfamily protein	8.22	8.9	6.72	7.68	1.74	52.42	63.45	115.22	77.02	19.56	10.02	5.38	17.91	*	0	0
AT1G76560	AT1G76560_at	CP12-3	chr1:28728253-28728853 FORWARD LENGTH=601	CP12 domain-containing protein 3	14.43	17.2	17.99	16.3	1.8	45.07	35.15	28.2	36.06	5.05	2.21	1.62	2.95	*	0	0
AT1G77000	AT1G77000_at	ATSKP2;2, SKP2B	chr1:28940750-28942596 FORWARD LENGTH=1416	RNI-like superfamily protein	27.7	28.08	26.21	27.37	1.89	51.31	47.93	46.38	48.67	2.5	1.78	1.55	2.06	*	0	0
AT1G77210	AT1G77210_at	STP14, AtSTP14	chr1:29008939-29012096 REVERSE LENGTH=2055	sugar transporter 14	22.12	17.72	33.51	24.84	5.25	136.88	140.97	278.36	185.42	46.63	7.47	4.07	12.91	*	0	0
AT1G78460	AT1G78460_at		chr1:29518316-29519323 REVERSE LENGTH=918	SOUL heme-binding family protein	34.29	26.2	50.04	36.77	7.31	91.71	72.57	84.57	84.13	6.43	2.29	1.67	3.45	*	0	0
AT1G79380	AT1G79380_at		chr1:29860491-29863316 FORWARD LENGTH=1820	Ca(2)-dependent phospholipid-binding protein (Copine) family	239.58	227.83	168.15	211.71	23.16	446.41	444.25	373.09	420.97	25.77	1.99	1.63	2.48	*	0	0
AT1G79590	AT1G79590_at	SYP52, ATSYP52	chr1:29946237-29948774 FORWARD LENGTH=1302	syntaxin of plants 52	85.28	61.78	80.18	76	7.16	118.17	155.61	148.14	140.68	12.22	1.85	1.5	2.29	*	0	0
AT1G79700	AT1G79700_at		chr1:29990336-29993724 REVERSE LENGTH=1082	Integrase-type DNA-binding superfamily protein	49.83	40.45	55.75	48.16	12.14	675.05	559.08	792.85	673.73	70.21	13.99	9.41	24.38	*	0	0
AT1G80160	AT1G80160_at		chr1:30151003-30152190 FORWARD LENGTH=862	Lactoylglutathione lyase / glyoxalase I family protein	16.97	11.16	8.26	12.08	2.93	174.21	243.53	532.53	316.81	109.9	26.22	10.67	51.73	*	0	0
AT1G80180	AT1G80180_at		chr1:30156826-30157584 REVERSE LENGTH=759	unknown protein; FUNCTIONS IN: molecular_function unknown; INVOLVED IN: biological_process unknown; LOCATED IN: plasma membrane; EXPRESSED IN: 21 plant structures; EXPRESSED DURING: 10 growth stages; BEST Arabidopsis thaliana protein match is: unknown protein (TAIR:AT1G15400.3); Has 30201 Blast hits to 17322 proteins in 780 species: Archae - 12; Bacteria - 1396; Metazoa - 17338; Fungi - 3422; Pla…	36.83	32.03	55.8	41.54	7.42	190.67	166.38	209.8	188.52	13.33	4.54	3.41	6.53	*	0	0
AT1G80190	AT1G80190_at	PSF1	chr1:30159077-30161654 FORWARD LENGTH=1437	partner of SLD five 1	50.74	58.18	54.54	54.44	4.1	126.37	127.13	127.14	126.95	3.79	2.33	2.05	2.68	*	0	0
AT1G80420	AT1G80420_at	ATXRCC1	chr1:30235164-30237771 REVERSE LENGTH=1774	BRCT domain-containing DNA repair protein	31.69	35.75	19.68	29.01	5.22	96.84	101.81	94.11	97.57	3.89	3.36	2.57	4.8	*	0	0
AT1G80440	AT1G80440_at		chr1:30241607-30243071 FORWARD LENGTH=1465	Galactose oxidase/kelch repeat superfamily protein	15.94	12.89	18.14	15.33	3.57	370.82	425.3	482.96	425.79	34.8	27.78	19.44	45.7	*	0	0
AT1G80460	AT1G80460_at	NHO1, GLI1	chr1:30246745-30249305 REVERSE LENGTH=1914	Actin-like ATPase superfamily protein	32.23	32.4	31.66	32.11	1.93	57.97	50.9	59.31	55.89	3.49	1.74	1.51	2.01	*	0	0
AT1G80920	AT1G80920_at	J8	chr1:30403644-30404690 REVERSE LENGTH=852	Chaperone DnaJ-domain superfamily protein	68.1	64.85	81.81	71.6	5.78	1396.25	1241.65	1559.28	1399.94	92.03	19.55	16.51	23.3	*	0	0
AT1G80940	AT1G80940_at		chr1:30410701-30412289 FORWARD LENGTH=1246	unknown protein; Has 30201 Blast hits to 17322 proteins in 780 species: Archae - 12; Bacteria - 1396; Metazoa - 17338; Fungi - 3422; Plants - 5037; Viruses - 0; Other Eukaryotes - 2996 (source: NCBI BLink).	140.96	116.68	110.67	122.88	9.39	203.46	182.22	212.41	199.34	9.68	1.62	1.4	1.89	*	0	0
AT1G80960	AT1G80960_at		chr1:30415837-30418291 FORWARD LENGTH=1598	F-box and Leucine Rich Repeat domains containing protein	21.85	23.46	19.88	21.96	1.87	35.31	45.99	40.43	40.71	3.68	1.85	1.51	2.27	*	0	0
AT2G01450	AT2G01450_at	ATMPK17, MPK17	chr2:199511-202198 REVERSE LENGTH=1756	MAP kinase 17	137.85	142.58	142.58	141.08	4.75	489.52	370.74	478	446.39	37.71	3.16	2.7	3.65	*	0	0
AT2G01860	AT2G01860_at	EMB975	chr2:388055-389918 FORWARD LENGTH=1864	Tetratricopeptide repeat (TPR)-like superfamily protein	16.98	21.95	21.07	19.77	3.27	46.33	63.98	71.37	60.17	8.39	3.04	2.14	4.44	*	0	0
AT2G02180	AT2G02180_at	TOM3	chr2:560864-563233 FORWARD LENGTH=1296	tobamovirus multiplication protein 3	397.79	428.09	478.56	434.78	26.46	988.36	1031.21	1190.63	1069.03	67.68	2.46	2.13	2.84	*	0	0
AT2G02710	AT2G02710_at	PLP, PLPA	chr2:758694-761013 REVERSE LENGTH=1717	PAS/LOV protein B	19.59	16.16	18.43	18.07	1.67	197.04	193.53	254.87	215.26	20.26	11.91	9.56	14.82	*	0	0
AT2G02960	AT2G02960_at		chr2:862087-864359 REVERSE LENGTH=1560	RING/FYVE/PHD zinc finger superfamily protein	92.65	82.76	100.63	91.81	5.63	182.31	141.69	201.95	175.76	17.8	1.91	1.56	2.31	*	0	0
AT2G03270	AT2G03270_at		chr2:993756-996128 FORWARD LENGTH=2196	DNA-binding protein, putative	15.98	12.85	12.74	13.84	1.66	19.02	24.2	23.41	22.12	2.39	1.6	1.22	2.1	*	0	0
AT2G03330	AT2G03330_at		chr2:1008460-1014122 FORWARD LENGTH=1158	unknown protein; BEST Arabidopsis thaliana protein match is: unknown protein (TAIR:AT3G11810.1); Has 370 Blast hits to 370 proteins in 33 species: Archae - 0; Bacteria - 0; Metazoa - 0; Fungi - 0; Plants - 368; Viruses - 0; Other Eukaryotes - 2 (source: NCBI BLink).	43.06	29.98	39.04	37.15	4.17	55.88	59.97	74.11	63.53	6.21	1.71	1.34	2.2	*	0	0
AT2G03730	AT2G03730_at	ACR5	chr2:1137611-1140185 REVERSE LENGTH=1956	ACT domain repeat 5	46.67	41.83	44.07	44.18	2.66	69.11	62.73	62.3	64.88	2.98	1.47	1.3	1.67	*	0	0
AT2G04550	AT2G04550_at	IBR5, DSPTP1E	chr2:1588360-1590166 FORWARD LENGTH=1278	indole-3-butyric acid response 5	316.31	297.13	306.91	307.59	7.55	443.12	434.81	604.74	493.84	55.96	1.61	1.3	1.91	*	0	0
AT2G04690	AT2G04690_at		chr2:1644497-1646351 FORWARD LENGTH=971	Pyridoxamine 5'-phosphate oxidase family protein	95.11	113.27	96.81	101.61	6.86	264.03	311.26	406.07	327.09	42.35	3.22	2.48	4.04	*	0	0
AT2G07180	AT2G07180_at		chr2:2980899-2983495 REVERSE LENGTH=1736	Protein kinase superfamily protein	93.48	110.59	116.11	106.55	7.79	340.95	238.77	220.59	266.68	37.41	2.5	1.88	3.2	*	0	0
AT2G14170	AT2G14170_at	ALDH6B2	chr2:5977356-5981899 REVERSE LENGTH=2195	aldehyde dehydrogenase 6B2	132.9	116.59	144.33	131.42	8.54	404.15	385.95	589.68	459.82	65.33	3.5	2.63	4.44	*	0	0
AT2G14260	AT2G14260_at	PIP	chr2:6041253-6043705 REVERSE LENGTH=1408	proline iminopeptidase	101.89	95.26	120.7	105.84	8.23	154.01	138.44	146.3	146.01	5.87	1.38	1.2	1.6	*	0	0
AT2G15570	AT2G15570_at	ATHM3, ATM3, TRX-M3, GAT1	chr2:6791290-6792933 REVERSE LENGTH=819	Thioredoxin superfamily protein	52.83	54.13	67.31	58.04	5.09	115.33	167.93	178.69	154	20.16	2.65	2.01	3.41	*	0	0
AT2G15695	AT2G15695_at		chr2:6833880-6836434 REVERSE LENGTH=1675	Protein of unknown function DUF829, transmembrane 53	216.48	157.4	218.7	197.34	20.27	383.31	309.38	344.24	344.76	21.99	1.75	1.44	2.15	*	0	0
AT2G15890	AT2G15890_at	MEE14	chr2:6920369-6922025 REVERSE LENGTH=1402	maternal effect embryo arrest 14	384.61	369.38	485.45	413.04	38.21	1442.5	1536.98	1658.7	1544.77	66.36	3.74	3.19	4.47	*	0.263	0
AT2G15960	AT2G15960_at		chr2:6947309-6947688 FORWARD LENGTH=380	unknown protein; Has 14 Blast hits to 14 proteins in 5 species: Archae - 0; Bacteria - 0; Metazoa - 0; Fungi - 0; Plants - 14; Viruses - 0; Other Eukaryotes - 0 (source: NCBI BLink).	42.64	34.11	62.91	47.02	8.84	744.62	605.7	733.98	694.47	44.87	14.77	11.02	21.65	*	0	0
AT2G16710	AT2G16710_at		chr2:7248138-7250291 FORWARD LENGTH=843	Iron-sulphur cluster biosynthesis family protein	102.03	115.99	113.41	110.23	5.44	140.65	189.63	181.35	170.39	16.31	1.55	1.28	1.83	*	0	0
AT2G17880	AT2G17880_at		chr2:7766962-7767931 REVERSE LENGTH=970	Chaperone DnaJ-domain superfamily protein	14.76	11.24	14.03	13.39	3.27	77.15	90.23	250.26	139.3	55.82	10.4	3.41	21.41	*	0	0
AT2G18050	AT2G18050_at	HIS1-3	chr2:7845923-7846884 FORWARD LENGTH=700	histone H1-3	4.03	4.4	1.87	3.31	1.68	23.37	31.74	51.99	35.67	8.82	10.79	4.83	66.47	*	0	0
AT2G18280	AT2G18280_at	AtTLP2, TLP2	chr2:7945998-7948468 FORWARD LENGTH=1955	tubby like protein 2	226.65	225.92	242.88	231.11	8.91	1093.06	1005.17	990.09	1031.44	34.15	4.46	4.11	4.86	*	0	0
AT2G18700	AT2G18700_at	ATTPS11, TPS11, ATTPSB	chr2:8109043-8112010 FORWARD LENGTH=2800	trehalose phosphatase/synthase 11	6.97	7.85	6.29	7.04	1.17	114.15	164.07	155.66	144.54	16.48	20.54	14.93	29.5	*	0	0
AT2G19800	AT2G19800_at	MIOX2	chr2:8530896-8533508 REVERSE LENGTH=1318	myo-inositol oxygenase 2	835.02	516.54	598.94	649.67	95.14	1818.76	1927.53	2130.08	1960.08	96	3.02	2.39	4.01	*	0	0
AT2G20230	AT2G20230_at		chr2:8725541-8727742 FORWARD LENGTH=1388	Tetraspanin family protein	247.46	229.09	295.04	256.61	20.39	438.23	432.36	481.2	449.82	17.52	1.75	1.52	2.04	*	0	0
AT2G20670	AT2G20670_at		chr2:8911860-8913534 REVERSE LENGTH=1250	Protein of unknown function (DUF506)	19.4	21.89	31.92	24.17	4.75	589.86	562.46	739.68	630.78	56.09	26.1	18.89	39.41	*	0.238	0
AT2G20740	AT2G20740_at		chr2:8935607-8937512 FORWARD LENGTH=1067	Tetraspanin family protein	68.62	72.06	91.42	77.5	7.54	210.99	196.85	252.07	219.97	16.93	2.84	2.32	3.5	*	0	0
AT2G20920	AT2G20920_at		chr2:8998686-8999932 FORWARD LENGTH=1049	Protein of unknown function (DUF3353)	753.91	599.71	633.05	663.52	47.3	1104.81	1235.23	1194.31	1177.86	44.8	1.78	1.56	2.04	*	0.301	0.537
AT2G21950	AT2G21950_at	SKIP6	chr2:9353174-9354645 REVERSE LENGTH=1472	SKP1 interacting partner 6	79.7	57.9	83.66	73.92	8.1	132	181.73	186.46	166.96	18.13	2.26	1.75	2.92	*	0	0
AT2G22860	AT2G22860_at	ATPSK2, PSK2	chr2:9737607-9738298 FORWARD LENGTH=544	phytosulfokine 2 precursor	114.27	144.33	75.02	110.86	20.76	333.36	326.63	806.37	488.78	158.91	4.41	1.97	7.77	*	4.446	0
AT2G22980	AT2G22980_at	SCPL13	chr2:9778877-9783169 FORWARD LENGTH=1642	serine carboxypeptidase-like 13	59.65	35.08	96.75	63.28	18.52	213.73	172.06	203.99	196.97	12.63	3.11	2.07	6.04	*	0	0
AT2G22990	AT2G22990_at		chr2:9786441-9790179 FORWARD LENGTH=1579	sinapoylglucose 1	278.82	201.41	471.17	317.1	80.28	752.15	692.64	645.36	696.84	33.76	2.2	1.53	3.78	*	0.645	0
AT2G23140	AT2G23140_at		chr2:9845486-9849264 REVERSE LENGTH=3023	RING/U-box superfamily protein with ARM repeat domain	60.78	71.62	49.57	60.55	6.93	101.13	111.48	81.81	98.2	9.21	1.62	1.28	2.09	*	0	0
AT2G23290	AT2G23290_at	AtMYB70, MYB70	chr2:9904787-9905920 REVERSE LENGTH=1134	myb domain protein 70	41.84	67.37	38.35	49.46	9.9	113.07	131.06	100.43	115.18	9.96	2.33	1.68	3.54	*	0	0
AT2G23760	AT2G23760_at	BLH4, SAW2	chr2:10107709-10112823 REVERSE LENGTH=2213	BEL1-like homeodomain 4	550.7	398.66	519	489.81	46.5	745.68	665.52	664.48	692.61	29.62	1.41	1.2	1.7	*	0	0
AT2G24240	AT2G24240_at		chr2:10310648-10312328 FORWARD LENGTH=1681	BTB/POZ domain with WD40/YVTN repeat-like protein	13.47	20.45	13.19	15.49	2.92	26.62	27.94	32.06	28.72	2.61	1.85	1.35	2.75	*	0	0
AT2G24550	AT2G24550_at		chr2:10427856-10429222 REVERSE LENGTH=1113	unknown protein; BEST Arabidopsis thaliana protein match is: unknown protein (TAIR:AT4G31510.1); Has 219 Blast hits to 219 proteins in 33 species: Archae - 0; Bacteria - 0; Metazoa - 16; Fungi - 2; Plants - 184; Viruses - 0; Other Eukaryotes - 17 (source: NCBI BLink).	18.09	20.17	23.03	20.14	3.65	162.38	156.34	162.8	160.32	4.4	7.96	6.1	11.37	*	0	0
AT2G25070	AT2G25070_at		chr2:10663240-10665964 REVERSE LENGTH=1517	Protein phosphatase 2C family protein	92.25	112.55	107.73	103.97	7.55	348.57	310.1	269.44	309.47	23.83	2.98	2.5	3.54	*	0	0
AT2G25200	AT2G25200_at		chr2:10736483-10737654 REVERSE LENGTH=1172	Plant protein of unknown function (DUF868)	21.64	25.64	30.32	25.93	3.25	145.89	215.73	211.83	191.29	23.31	7.38	5.51	9.9	*	0	0
AT2G25900	AT2G25900_at	ATCTH, ATTZF1	chr2:11041331-11043209 FORWARD LENGTH=1787	Zinc finger C-x8-C-x5-C-x3-H type family protein	6.91	6.48	7.39	6.97	1.19	27.8	30.54	54.5	37.53	8.62	5.38	3.16	8.53	*	0	0
AT2G26350	AT2G26350_at	PEX10, ATPEX10	chr2:11217439-11220507 REVERSE LENGTH=1566	peroxin 10	54.8	50.71	56.27	53.83	2.91	85.82	73.87	78.04	79.12	4.4	1.47	1.29	1.67	*	0	0
AT2G26800	AT2G26800_at		chr2:11429022-11432728 REVERSE LENGTH=1650	Aldolase superfamily protein	100.35	92.15	93.26	95.87	4.12	140.68	153.36	146.76	146.84	5.46	1.53	1.4	1.68	*	0	0
AT2G28110	AT2G28110_at	FRA8, IRX7	chr2:11977944-11979837 REVERSE LENGTH=1623	Exostosin family protein	16.17	15.95	13.96	15.28	1.67	157.17	233.92	214.69	201.93	23.76	13.21	10.08	17.22	*	0	0
AT2G28120	AT2G28120_at		chr2:11985687-11987738 FORWARD LENGTH=2052	Major facilitator superfamily protein	24.04	44.78	24.83	31.33	7.73	345.96	330.55	448.82	375.21	37.52	11.98	8.13	20.54	*	0	0
AT2G28130	AT2G28130_at		chr2:11988676-11991617 FORWARD LENGTH=1744	unknown protein; FUNCTIONS IN: molecular_function unknown; INVOLVED IN: biological_process unknown; LOCATED IN: cellular_component unknown; EXPRESSED IN: 25 plant structures; EXPRESSED DURING: 13 growth stages; Has 35333 Blast hits to 34131 proteins in 2444 species: Archae - 798; Bacteria - 22429; Metazoa - 974; Fungi - 991; Plants - 531; Viruses - 0; Other Eukaryotes - 9610 (source: NCBI BLink).	32.33	41.01	28.79	34.07	4.1	68.79	65.72	59.64	64.39	3.55	1.89	1.54	2.39	*	0	0
AT2G28720	AT2G28720_at		chr2:12326978-12327678 FORWARD LENGTH=701	Histone superfamily protein	26.75	20.13	20.94	22.73	2.52	53.45	41.44	61.59	51.94	6.19	2.28	1.74	2.99	*	0	0
AT2G28910	AT2G28910_at	CXIP4	chr2:12415780-12417385 REVERSE LENGTH=1345	CAX interacting protein 4	68.35	54.51	72.72	64.82	5.98	163.34	105.91	127.62	132.47	16.65	2.04	1.56	2.62	*	0	0
AT2G29290	AT2G29290_at		chr2:12585856-12587742 FORWARD LENGTH=1361	NAD(P)-binding Rossmann-fold superfamily protein	36.21	19.06	34.76	30.2	5.98	66.86	60.07	110.01	78.74	16.2	2.61	1.58	4.25	*	0	0
AT2G30250	AT2G30250_at	WRKY25, ATWRKY25	chr2:12903236-12905198 REVERSE LENGTH=1608	WRKY DNA-binding protein 25	108.2	163.08	81.52	118.07	24.85	314.69	324.88	323.92	321.49	6.95	2.72	2.02	4.17	*	0	0
AT2G30600	AT2G30600_at		chr2:13036876-13041684 FORWARD LENGTH=2707	BTB/POZ domain-containing protein	214.48	177.54	177.96	190.33	12.78	630.98	608.68	513.37	584.22	36.7	3.07	2.64	3.58	*	0	0
AT2G30620	AT2G30620_at		chr2:13044931-13046511 FORWARD LENGTH=1495	winged-helix DNA-binding transcription factor family protein	70.31	72.4	72.82	72.14	3.66	188.04	164.89	174.24	175.38	8.03	2.43	2.17	2.72	*	0	0
AT2G31570	AT2G31570_at	ATGPX2, GPX2	chr2:13437974-13439881 REVERSE LENGTH=853	glutathione peroxidase 2	149.26	189.45	141.18	159.93	15.63	244.69	253.93	230.89	243.28	8.51	1.52	1.3	1.83	*	0	2.156
AT2G31800	AT2G31800_at		chr2:13520325-13523708 REVERSE LENGTH=1773	Integrin-linked protein kinase family	151.56	166.24	138.62	152.17	9.89	444.38	379.93	292.53	372.59	44.56	2.45	1.92	3.03	*	0	0
AT2G31810	AT2G31810_at		chr2:13524221-13528557 FORWARD LENGTH=1837	ACT domain-containing small subunit of acetolactate synthase protein	272.36	292.84	189.86	251.31	32.41	872.66	805.95	615.55	764.35	77.91	3.04	2.33	4.04	*	0	0
AT2G31945	AT2G31945_at		chr2:13581581-13582126 FORWARD LENGTH=546	unknown protein; FUNCTIONS IN: molecular_function unknown; INVOLVED IN: biological_process unknown; LOCATED IN: endomembrane system; EXPRESSED IN: 8 plant structures; EXPRESSED DURING: 4 anthesis, petal differentiation and expansion stage; BEST Arabidopsis thaliana protein match is: unknown protein (TAIR:AT1G05575.1); Has 61 Blast hits to 61 proteins in 10 species: Archae - 0; Bacteria - 0; Metaz…	5.06	10.91	2.89	6.25	2.58	16.61	17.43	33.91	22.63	5.69	3.62	1.72	11.73	*	0	0
AT2G32150	AT2G32150_at		chr2:13659006-13660764 FORWARD LENGTH=1114	Haloacid dehalogenase-like hydrolase (HAD) superfamily protein	51.18	51.81	41.69	48.17	4.41	113.35	124	197.57	145.07	26.68	3.01	2.05	4.11	*	0.221	0
AT2G32800	AT2G32800_at	AP4.3A	chr2:13916452-13919179 FORWARD LENGTH=2728	protein kinase family protein	23.27	29.22	24.19	25.49	2.54	86.52	60.2	73.26	73.41	7.64	2.88	2.26	3.66	*	0	0
AT2G33120	AT2G33120_at	SAR1	chr2:14043459-14045544 REVERSE LENGTH=1104	synaptobrevin-related protein 1	95.93	84.42	100.64	93.09	7.29	127.42	132.69	149.16	135.67	9.58	1.46	1.23	1.74	*	0	0
AT2G33390	AT2G33390_at		chr2:14151135-14153118 FORWARD LENGTH=1140	unknown protein; Has 34 Blast hits to 34 proteins in 10 species: Archae - 0; Bacteria - 0; Metazoa - 0; Fungi - 0; Plants - 34; Viruses - 0; Other Eukaryotes - 0 (source: NCBI BLink).	178.71	170.69	165.36	172.06	6.87	287.62	277.55	275.87	281.48	7.32	1.64	1.51	1.77	*	0	0
AT2G33830	AT2G33830_at		chr2:14309484-14310339 REVERSE LENGTH=658	Dormancy/auxin associated family protein	67.52	73.55	102.39	80.45	11.98	1298.76	1235.59	1478.79	1333.65	78.7	16.58	13.01	22.26	*	0.384	0
AT2G33990	AT2G33990_at	iqd9	chr2:14360276-14362241 REVERSE LENGTH=1222	IQ-domain 9	49.55	44.03	48.65	47.28	3.17	112.06	92.29	83.22	95.94	9.03	2.03	1.67	2.44	*	0	0
AT2G35680	AT2G35680_at		chr2:14996713-14999085 REVERSE LENGTH=1800	Phosphotyrosine protein phosphatases superfamily protein	80.84	94.07	85.87	86.73	5.44	297.32	237.42	202.84	245.31	27.95	2.83	2.25	3.47	*	0	0
AT2G36220	AT2G36220_at		chr2:15192480-15193698 FORWARD LENGTH=1219	unknown protein; BEST Arabidopsis thaliana protein match is: unknown protein (TAIR:AT3G52710.1); Has 74 Blast hits to 74 proteins in 10 species: Archae - 0; Bacteria - 0; Metazoa - 0; Fungi - 0; Plants - 74; Viruses - 0; Other Eukaryotes - 0 (source: NCBI BLink).	42.03	59.65	53.83	51.53	6.14	100.53	111.59	157.9	123.27	17.92	2.39	1.73	3.25	*	0	0
AT2G36320	AT2G36320_at		chr2:15228788-15230496 FORWARD LENGTH=1533	A20/AN1-like zinc finger family protein	56.26	50.02	75.58	60.51	8.28	354.83	318.38	396.67	356.55	22.97	5.89	4.67	7.74	*	0	0
AT2G37150	AT2G37150_at		chr2:15603581-15607600 REVERSE LENGTH=1967	RING/U-box superfamily protein	43.96	59.96	36.96	46.8	7.49	120.17	131.76	105.47	119.37	8.5	2.55	1.96	3.52	*	0	0
AT2G37480	AT2G37480_at		chr2:15737842-15739848 FORWARD LENGTH=1455	unknown protein; BEST Arabidopsis thaliana protein match is: unknown protein (TAIR:AT3G53670.2); Has 186 Blast hits to 186 proteins in 35 species: Archae - 0; Bacteria - 2; Metazoa - 14; Fungi - 7; Plants - 154; Viruses - 0; Other Eukaryotes - 9 (source: NCBI BLink).	465.08	346.74	495.27	435.33	46.13	847.73	745.18	734.2	774.73	38.77	1.78	1.48	2.19	*	0	0
AT2G38000	AT2G38000_at		chr2:15903125-15905391 REVERSE LENGTH=1565	chaperone protein dnaJ-related	72.82	96.29	68.49	79.02	9.56	125.87	130.77	106.42	120.91	8.54	1.53	1.23	1.96	*	0	0
AT2G38040	AT2G38040_at	CAC3	chr2:15917093-15921170 FORWARD LENGTH=2963	acetyl Co-enzyme a carboxylase carboxyltransferase alpha subunit	213.77	196	175.55	195.22	11.69	352.68	314.09	334.35	334.31	11.81	1.71	1.53	1.93	*	0	0
AT2G38400	AT2G38400_at	AGT3	chr2:16083689-16086349 FORWARD LENGTH=1899	alanine:glyoxylate aminotransferase 3	27	36.19	19.99	27.66	5.14	119.95	94.75	162.83	125.84	19.92	4.55	3.04	6.99	*	0	0
AT2G38410	AT2G38410_at		chr2:16086630-16090208 REVERSE LENGTH=2459	ENTH/VHS/GAT family protein	227.94	235.41	204.47	221.95	10.67	353.48	351.43	331.7	345.43	9.13	1.56	1.42	1.71	*	0	0
AT2G38800	AT2G38800_at		chr2:16216999-16219159 FORWARD LENGTH=2078	Plant calmodulin-binding protein-related	58.51	31.21	36.03	41.79	8.67	160.8	92.91	56.87	103.42	30.46	2.47	1.21	4.39	*	0	2.058
AT2G38820	AT2G38820_at		chr2:16221836-16223662 FORWARD LENGTH=1637	Protein of unknown function (DUF506)	20.46	14.61	26.55	20.3	3.89	57.76	60.75	98.43	72.25	13.41	3.56	2.26	5.64	*	0	0
AT2G39000	AT2G39000_at		chr2:16286336-16287967 REVERSE LENGTH=913	Acyl-CoA N-acyltransferases (NAT) superfamily protein	101.54	99.42	130.27	110.17	10.5	400.02	327.29	320.39	349.14	25.71	3.17	2.61	3.89	*	0	0
AT2G39400	AT2G39400_at		chr2:16452612-16454801 FORWARD LENGTH=1194	alpha/beta-Hydrolases superfamily protein	42.27	44.02	47.99	44.63	2.95	396.11	539.41	498.64	477.96	44.07	10.71	8.82	12.85	*	0	0
AT2G39570	AT2G39570_at		chr2:16507896-16510198 FORWARD LENGTH=1760	ACT domain-containing protein	400.89	247.47	391.79	346.63	49.62	1278.4	845.52	830.82	984.47	146.29	2.84	2	4.01	*	0	0
AT2G40000	AT2G40000_at	HSPRO2, ATHSPRO2	chr2:16700510-16702028 REVERSE LENGTH=1519	ortholog of sugar beet HS1 PRO-1 2	19.68	26.19	20.65	21.89	2.92	375.86	357.49	449.67	393.89	28.75	18	14.21	23.6	*	0	0
AT2G40110	AT2G40110_at		chr2:16747940-16749512 FORWARD LENGTH=838	Yippee family putative zinc-binding protein	15.15	23.91	28.25	22.3	4.55	53.41	65.26	58.45	59.29	4.38	2.66	1.93	4.06	*	0	0
AT2G40420	AT2G40420_at		chr2:16877223-16879214 FORWARD LENGTH=1632	Transmembrane amino acid transporter family protein	206.44	171.18	252.69	210.12	24.05	704.33	695.43	998.55	799.29	100.1	3.8	2.85	5.03	*	0	0
AT2G40620	AT2G40620_at		chr2:16954541-16956978 REVERSE LENGTH=1473	Basic-leucine zipper (bZIP) transcription factor family protein	67.43	82.98	70.79	73.83	5.61	132.61	147.8	158.76	146.26	8.39	1.98	1.7	2.33	*	0	0
AT2G40810	AT2G40810_at	ATATG18C, ATG18C	chr2:17032464-17034600 FORWARD LENGTH=1576	homolog of yeast autophagy 18C	58.03	50.98	40.73	49.64	5.73	74.65	80.06	69.88	75.39	5.1	1.52	1.23	1.92	*	0	0
AT2G41100	AT2G41100_at	TCH3, ATCAL4	chr2:17138073-17139610 FORWARD LENGTH=1237	Calcium-binding EF hand family protein	263.82	472.89	155.18	296.67	94.93	546.55	693.1	656.32	633.43	49.53	2.14	1.37	4.54	*	0	2.266
AT2G41640	AT2G41640_at		chr2:17360486-17363788 FORWARD LENGTH=2496	Glycosyltransferase family 61 protein	25.2	34.4	25.23	28.31	3.77	108.12	120.19	154.29	127.23	14.52	4.49	3.37	6.07	*	0	0
AT2G42040	AT2G42040_at		chr2:17543034-17545230 FORWARD LENGTH=1225	CONTAINS InterPro DOMAIN/s: WRC (InterPro:IPR014977); Has 219 Blast hits to 219 proteins in 19 species: Archae - 0; Bacteria - 0; Metazoa - 3; Fungi - 0; Plants - 215; Viruses - 0; Other Eukaryotes - 1 (source: NCBI BLink).	33.55	38.41	32.57	34.68	2.66	143.25	103.02	136.44	127.4	12.62	3.67	2.97	4.5	*	0	0
AT2G42790	AT2G42790_at	CSY3	chr2:17801471-17806049 REVERSE LENGTH=3249	citrate synthase 3	90.7	153.07	133.46	125.88	19.43	401.89	357.48	274.99	344.88	37.82	2.74	2.03	3.83	*	0	1.874
AT2G42890	AT2G42890_at	AML2, ML2	chr2:17849819-17854553 FORWARD LENGTH=3138	MEI2-like 2	36.15	50.23	36.05	40.59	5.71	336.1	291.15	265.13	297.42	21.06	7.33	5.75	9.74	*	0	0
AT2G42900	AT2G42900_at		chr2:17854557-17855481 FORWARD LENGTH=925	Plant basic secretory protein (BSP) family protein	16.89	18.49	16.16	17.03	1.77	34.07	30.08	41.63	35.2	3.81	2.07	1.61	2.65	*	0	0
AT2G43400	AT2G43400_at	ETFQO	chr2:18021180-18025292 FORWARD LENGTH=2277	electron-transfer flavoprotein:ubiquinone oxidoreductase	97.91	89.63	87.83	91.72	4.95	548.84	440.46	499.37	496.22	31.5	5.41	4.71	6.2	*	0	0
AT2G44130	AT2G44130_at		chr2:18253610-18255054 FORWARD LENGTH=1445	Galactose oxidase/kelch repeat superfamily protein	16.58	13.81	20.79	17.09	2.54	213.3	216.88	293.62	241.42	26.81	14.13	10.49	19.57	*	0.0108	0
AT2G44730	AT2G44730_at		chr2:18437333-18438565 REVERSE LENGTH=1233	Alcohol dehydrogenase transcription factor Myb/SANT-like family protein	45.54	69.44	64.43	59.17	8.43	97.19	105.42	121.35	107.97	8.05	1.82	1.42	2.44	*	0	0
AT2G44790	AT2G44790_at	UCC2	chr2:18461906-18463309 REVERSE LENGTH=962	uclacyanin 2	15.58	18.16	21.28	18.18	2.23	78.6	49.52	168.32	98.84	35.72	5.44	2.17	9.16	*	0	0
AT2G44920	AT2G44920_at		chr2:18524387-18526751 FORWARD LENGTH=1068	Tetratricopeptide repeat (TPR)-like superfamily protein	54.77	33.42	83.57	57.04	14.71	95.76	100.11	144.82	113.51	16.02	1.99	1.28	3.58	*	0	0
AT2G45170	AT2G45170_at	ATATG8E, ATG8E	chr2:18624264-18625717 FORWARD LENGTH=683	AUTOPHAGY 8E	39.28	42.16	72.36	50.98	10.86	719.41	678.38	924.5	774.12	76.3	15.18	10.7	23.92	*	0.272	0
AT2G45810	AT2G45810_at		chr2:18859599-18862918 FORWARD LENGTH=2329	DEA(D/H)-box RNA helicase family protein	152.52	150.05	151.36	151.41	5.01	344.29	309.11	286.4	312.77	18.39	2.07	1.84	2.3	*	0	0
AT2G45850	AT2G45850_at		chr2:18871479-18873684 REVERSE LENGTH=1696	AT hook motif DNA-binding family protein	50.95	36.66	58.82	48.89	6.85	103.99	110.97	116.19	110.11	5.22	2.25	1.8	2.96	*	0	0
AT2G46200	AT2G46200_at		chr2:18974662-18976871 REVERSE LENGTH=1460	unknown protein; Has 2968 Blast hits to 2381 proteins in 310 species: Archae - 16; Bacteria - 188; Metazoa - 1070; Fungi - 227; Plants - 145; Viruses - 4; Other Eukaryotes - 1318 (source: NCBI BLink).	22.23	27.69	23.78	24.56	2.21	53.42	43.29	32.51	43.1	6.19	1.75	1.3	2.29	*	0	0
AT2G46220	AT2G46220_at		chr2:18979471-18980770 FORWARD LENGTH=1123	Uncharacterized conserved protein (DUF2358)	183.72	144.93	295.46	207.91	45.64	1193.67	1155.65	1286.02	1209.67	42.3	5.82	4.25	9.13	*	0	0
AT2G46550	AT2G46550_at		chr2:19111989-19114173 REVERSE LENGTH=1666	unknown protein; BEST Arabidopsis thaliana protein match is: unknown protein (TAIR:AT1G01240.3); Has 72 Blast hits to 68 proteins in 13 species: Archae - 0; Bacteria - 0; Metazoa - 1; Fungi - 0; Plants - 71; Viruses - 0; Other Eukaryotes - 0 (source: NCBI BLink).	72.99	61.3	57.78	64.53	5.42	173.14	144.75	104.42	140.62	20.16	2.18	1.62	2.82	*	0	0
AT2G46690	AT2G46690_at		chr2:19180730-19181467 FORWARD LENGTH=738	SAUR-like auxin-responsive protein family	72.4	62.34	104.7	79.6	13.19	115.24	126.85	151.54	131.2	11.48	1.65	1.24	2.33	*	0	0
AT2G46900	AT2G46900_at		chr2:19269558-19272195 FORWARD LENGTH=2212	CONTAINS InterPro DOMAIN/s: Basic helix-loop-helix, Nulp1-type (InterPro:IPR006994); Has 2929 Blast hits to 2464 proteins in 333 species: Archae - 2; Bacteria - 151; Metazoa - 913; Fungi - 372; Plants - 141; Viruses - 47; Other Eukaryotes - 1303 (source: NCBI BLink).	44.61	57.04	44.02	48.38	5.37	195.52	178.57	156.38	177	11.7	3.66	2.98	4.59	*	0	0
AT2G47600	AT2G47600_at	ATMHX, MHX1, ATMHX1, MHX	chr2:19524160-19527413 REVERSE LENGTH=2147	magnesium/proton exchanger	130.28	112.57	126.5	123.69	6.11	234.69	204.42	153.4	197.5	23.93	1.6	1.26	1.95	*	0	0
AT2G47700	AT2G47700_at	RFI2	chr2:19552314-19554584 REVERSE LENGTH=1502	RING/U-box superfamily protein	277.87	260.48	211.34	249.93	20.59	521.57	774.11	775.56	690.14	86.38	2.76	2.12	3.5	*	0	0
AT2G47910	AT2G47910_at	CRR6	chr2:19614698-19615769 FORWARD LENGTH=1072	chlororespiratory reduction 6	47.21	46.79	59.06	50.91	4.48	68.26	83.94	74.47	75.53	5.44	1.48	1.23	1.8	*	0	0
AT2G48020	AT2G48020_at		chr2:19644100-19647178 FORWARD LENGTH=1765	Major facilitator superfamily protein	52.9	49.12	85.66	62.47	11.98	170.48	181.08	227.74	193.04	18.16	3.09	2.24	4.63	*	0	0
AT3G01290	AT3G01290_at		chr3:88054-89422 REVERSE LENGTH=1122	SPFH/Band 7/PHB domain-containing membrane-associated protein family	315.18	564.54	296.79	391.67	88.21	1046.87	1050.46	1177.84	1091.96	44.72	2.79	2.02	4.45	*	0	0
AT3G01430	AT3G01430_at		chr3:165408-166247 REVERSE LENGTH=840	BEST Arabidopsis thaliana protein match is: NHL domain-containing protein (TAIR:AT5G14890.1); Has 98 Blast hits to 98 proteins in 12 species: Archae - 0; Bacteria - 0; Metazoa - 0; Fungi - 0; Plants - 98; Viruses - 0; Other Eukaryotes - 0 (source: NCBI BLink).	77.55	83.5	64.94	75.33	6.62	164.06	145.44	187.68	165.64	12.92	2.2	1.81	2.68	*	0	0
AT3G01650	AT3G01650_at	RGLG1	chr3:242011-245268 FORWARD LENGTH=1785	RING domain ligase1	111.87	86.81	89.54	96.19	8.3	167.82	193.61	194.2	185.7	11.08	1.93	1.63	2.31	*	0	0
AT3G01770	AT3G01770_at	ATBET10, BET10	chr3:275411-278785 REVERSE LENGTH=2288	bromodomain and extraterminal domain protein 10	60.15	64.62	47.92	57.6	5.67	127.88	149.54	111.82	129.75	11.68	2.25	1.81	2.82	*	0	0
AT3G02040	AT3G02040_at	SRG3	chr3:348167-350010 REVERSE LENGTH=1525	senescence-related gene 3	85.86	233.9	149.97	156.34	43.72	323.51	418.03	655.21	465.61	99.03	2.98	1.68	5.87	*	0	0
AT3G02140	AT3G02140_at	TMAC2, AFP4	chr3:385317-386538 REVERSE LENGTH=1222	AFP2 (ABI five-binding protein 2) family protein	26.56	26.8	12.35	21.71	5.13	70.99	69.24	79.79	73.24	3.92	3.37	2.4	5.55	*	0	0
AT3G02170	AT3G02170_at	LNG2	chr3:396012-399779 REVERSE LENGTH=3300	longifolia2	42.45	49.46	38.89	43.77	4.65	289.29	334.64	213.68	279.5	37.37	6.39	4.75	8.42	*	0	0
AT3G02340	AT3G02340_at		chr3:477003-478442 FORWARD LENGTH=1440	RING/U-box superfamily protein	26.62	22.59	24.14	24.38	2.27	51.13	60.68	59.95	57.36	4.39	2.35	1.93	2.88	*	0	0
AT3G02550	AT3G02550_at	LBD41	chr3:536505-537998 REVERSE LENGTH=1382	LOB domain-containing protein 41	15.01	28.06	14.62	19.45	6.92	209.55	135.45	127.72	157.31	26.26	8.09	4.6	20.01	*	0	0
AT3G03150	AT3G03150_at		chr3:727554-729504 REVERSE LENGTH=692	unknown protein; FUNCTIONS IN: molecular_function unknown; INVOLVED IN: biological_process unknown; LOCATED IN: mitochondrion; EXPRESSED IN: 22 plant structures; EXPRESSED DURING: 13 growth stages; BEST Arabidopsis thaliana protein match is: unknown protein (TAIR:AT5G17165.1); Has 39 Blast hits to 39 proteins in 11 species: Archae - 0; Bacteria - 0; Metazoa - 0; Fungi - 0; Plants - 39; Viruses - …	240.2	195.6	316.08	250.15	35.69	637.04	499.85	648.25	595.18	47.82	2.38	1.84	3.19	*	0	0
AT3G03870	AT3G03870_at		chr3:995217-996305 FORWARD LENGTH=1089	unknown protein; BEST Arabidopsis thaliana protein match is: unknown protein (TAIR:AT5G18130.1); Has 41 Blast hits to 41 proteins in 11 species: Archae - 0; Bacteria - 0; Metazoa - 2; Fungi - 0; Plants - 39; Viruses - 0; Other Eukaryotes - 0 (source: NCBI BLink).	16.44	22.12	21.07	20.03	2.74	155.53	112.66	163.26	144.24	15.64	7.2	5.43	9.74	*	0	0
AT3G03880	AT3G03880_at		chr3:997797-999261 FORWARD LENGTH=1007	Protein of unknown function (DUF1639)	39.4	30.98	42.43	37.6	3.65	67.1	75.8	75.83	72.88	4.08	1.94	1.62	2.35	*	0	0
AT3G04060	AT3G04060_at	anac046, NAC046	chr3:1053366-1055163 REVERSE LENGTH=1487	NAC domain containing protein 46	33.87	49.73	32.7	38.3	6.26	70.88	91.47	99.84	87.48	9.57	2.28	1.67	3.25	*	0	0
AT3G05210	AT3G05210_at	ERCC1, UVR7	chr3:1479538-1482042 FORWARD LENGTH=1505	nucleotide repair protein, putative	90.14	105.41	61.6	85.62	13.45	132.77	153.47	131	139.35	8.44	1.63	1.26	2.23	*	0	0
AT3G05250	AT3G05250_at		chr3:1495597-1497469 FORWARD LENGTH=957	RING/U-box superfamily protein	47.84	55	50.63	51.14	3.35	106.08	109.16	99.66	104.93	4.94	2.05	1.8	2.35	*	0	0
AT3G06080	AT3G06080_at		chr3:1834707-1837984 REVERSE LENGTH=2122	Plant protein of unknown function (DUF828)	47.15	61.77	40.25	49.68	7.33	189.19	167.68	155.6	170.26	11.06	3.43	2.68	4.6	*	0	0
AT3G06380	AT3G06380_at	ATTLP9, TLP9	chr3:1936124-1938221 FORWARD LENGTH=1596	tubby-like protein 9	92	43.59	72.75	69.17	14.23	143.01	185.82	215.9	181.27	22.46	2.62	1.81	4.11	*	0	0
AT3G06420	AT3G06420_at	ATG8H	chr3:1954990-1956397 REVERSE LENGTH=712	Ubiquitin-like superfamily protein	41.66	37.27	41.22	40.29	2.74	88.39	98.1	139.66	108.68	16.2	2.7	2	3.46	*	0	0
AT3G06580	AT3G06580_at	GAL1, GALK	chr3:2048905-2052025 REVERSE LENGTH=1885	Mevalonate/galactokinase family protein	79.22	96.59	89.97	88.08	6.52	135.01	123.76	119.77	126.14	5.57	1.43	1.25	1.66	*	0	0
AT3G06780	AT3G06780_at		chr3:2143488-2144521 FORWARD LENGTH=1034	glycine-rich protein	42.73	31.57	49.42	41.27	5.43	107.73	91.98	158.43	119.4	20.18	2.89	1.98	4.09	*	0	0
AT3G06850	AT3G06850_at	BCE2, LTA1, DIN3	chr3:2157974-2160613 REVERSE LENGTH=1730	2-oxoacid dehydrogenases acyltransferase family protein	106.13	82.89	112.55	100.32	9.39	360.79	351.59	619.76	443.82	88.62	4.42	2.9	6.16	*	0	0
AT3G07310	AT3G07310_at		chr3:2327818-2329801 REVERSE LENGTH=1470	Protein of unknown function (DUF760)	123.24	73.67	120.85	105.72	16.32	210.1	225.34	194.36	209.71	10.81	1.98	1.55	2.69	*	0	0
AT3G07350	AT3G07350_at		chr3:2347468-2348791 FORWARD LENGTH=1324	Protein of unknown function (DUF506)	9.73	7.01	6.74	7.87	3.26	126.73	251.72	364.6	247.53	69.22	31.44	14.09	102.93	*	0	0
AT3G07370	AT3G07370_at	ATCHIP, CHIP	chr3:2358083-2360549 REVERSE LENGTH=1325	carboxyl terminus of HSC70-interacting protein	124.73	119.43	102.41	115.81	7.63	184.35	218.2	188.53	197.2	11.85	1.7	1.47	1.98	*	0	0
AT3G07565	AT3G07565_at		chr3:2413640-2416128 FORWARD LENGTH=1246	Protein of unknown function (DUF3755)	98.71	91.59	98.77	96.57	3.26	143.2	148.24	158.96	150.12	6.35	1.55	1.42	1.7	*	0	0
AT3G07880	AT3G07880_at	SCN1	chr3:2513971-2515823 FORWARD LENGTH=1206	Immunoglobulin E-set superfamily protein	103.19	92.08	101.07	98.78	4.5	216.64	188.69	194.05	199.53	9.5	2.02	1.81	2.25	*	0	0
AT3G10020	AT3G10020_at		chr3:3091043-3091766 REVERSE LENGTH=609	unknown protein; FUNCTIONS IN: molecular_function unknown; INVOLVED IN: response to oxidative stress, anaerobic respiration; LOCATED IN: cellular_component unknown; EXPRESSED IN: 23 plant structures; EXPRESSED DURING: 13 growth stages; Has 30201 Blast hits to 17322 proteins in 780 species: Archae - 12; Bacteria - 1396; Metazoa - 17338; Fungi - 3422; Plants - 5037; Viruses - 0; Other Eukaryotes - …	33.13	30.62	34.07	32.68	3.17	135.07	105.77	144.43	128.27	11.89	3.93	3.14	4.91	*	0	0
AT3G10250	AT3G10250_at		chr3:3167951-3170929 REVERSE LENGTH=1362	Plant protein 1589 of unknown function	35.25	45.55	26.22	35.52	6.51	83.96	80.59	65.08	76.6	6.38	2.16	1.59	3.15	*	0	0
AT3G10450	AT3G10450_at	SCPL7	chr3:3249526-3252506 FORWARD LENGTH=1518	serine carboxypeptidase-like 7	44.37	24.46	24.48	30.97	7.33	148.68	54.38	124.23	108.74	28.5	3.51	1.84	6.44	*	0	0
AT3G10550	AT3G10550_at	MTM1, AtMTM1	chr3:3292899-3298522 REVERSE LENGTH=2904	Myotubularin-like phosphatases II superfamily	26.81	32.53	30.96	30.01	2.69	83.92	58.83	49.5	64.02	10.47	2.13	1.52	2.84	*	0	0
AT3G10740	AT3G10740_at	ASD1, ARAF1, ARAF, ATASD1	chr3:3360888-3365414 REVERSE LENGTH=2478	alpha-L-arabinofuranosidase 1	54.87	59.62	43.38	52.99	6.3	311.19	352.26	366.17	343.08	18.27	6.47	5.29	8.17	*	0	0
AT3G11100	AT3G11100_at		chr3:3476187-3477405 REVERSE LENGTH=1138	sequence-specific DNA binding transcription factors	32.13	28.64	29.67	30.27	2.12	73.9	56.88	74.6	68.47	5.96	2.26	1.87	2.71	*	0	0
AT3G11410	AT3G11410_at	ATPP2CA, AHG3, PP2CA	chr3:3583883-3585790 REVERSE LENGTH=1639	protein phosphatase 2CA	80.65	126.39	107.96	104.99	14.1	178.4	171.24	172.26	173.51	4.77	1.65	1.35	2.13	*	0	0
AT3G11560	AT3G11560_at		chr3:3639435-3643576 FORWARD LENGTH=2104	LETM1-like protein	133.12	115.36	94.39	114.13	11.66	314.67	275.38	219.87	270.28	27.98	2.37	1.86	3.02	*	0	0
AT3G11620	AT3G11620_at		chr3:3669319-3671839 REVERSE LENGTH=1276	alpha/beta-Hydrolases superfamily protein	51.32	37.06	48.04	45.58	4.45	72.24	59.63	103.23	78.29	13.26	1.72	1.2	2.32	*	0	0
AT3G12570	AT3G12570_at	FYD	chr3:3988670-3991052 FORWARD LENGTH=2027	FYD	207.34	264.63	196.05	222.42	22.41	478.21	534.48	480.67	497.12	20.87	2.24	1.89	2.71	*	0	0
AT3G12630	AT3G12630_at		chr3:4012608-4013583 FORWARD LENGTH=976	A20/AN1-like zinc finger family protein	134.2	154.44	154.08	147.15	7.97	297.7	290.44	336.58	308.33	15.7	2.1	1.85	2.37	*	0	0
AT3G13062	AT3G13062_at		chr3:4184569-4187084 FORWARD LENGTH=1709	Polyketide cyclase/dehydrase and lipid transport superfamily protein	91.39	103.86	125.8	106.86	11.2	313.07	390.42	354.02	352.6	25.71	3.3	2.69	4.11	*	0	0
AT3G13200	AT3G13200_at	EMB2769	chr3:4242125-4244145 FORWARD LENGTH=976	Cwf15 / Cwc15 cell cycle control family protein	127.23	126.95	119.49	124.56	4.3	176.73	165.99	220.89	187.97	17.23	1.51	1.27	1.76	*	0	0
AT3G13430	AT3G13430_at		chr3:4367181-4368861 FORWARD LENGTH=1385	RING/U-box superfamily protein	16.62	17.59	16.92	16.98	1.7	27.31	30.77	45.37	34.35	5.82	2.02	1.41	2.75	*	0	0
AT3G13450	AT3G13450_at	DIN4	chr3:4382198-4384436 REVERSE LENGTH=1360	Transketolase family protein	62.62	42.6	60.79	54.99	7.52	557.38	401.32	608.13	522.34	62.63	9.5	7.05	12.97	*	0	0
AT3G13750	AT3G13750_at	BGAL1	chr3:4510965-4516298 FORWARD LENGTH=3313	beta galactosidase 1	180.61	186.4	177.04	180.61	8.2	1503.16	1504.95	1358.82	1455.21	53.89	8.06	7.32	8.88	*	0	0
AT3G14595	AT3G14595_at		chr3:4908948-4910476 FORWARD LENGTH=738	Ribosomal protein L18ae family	69.74	64.47	68.01	67.34	3.28	155.26	208.94	225.57	196.47	22.03	2.92	2.35	3.53	*	0	0
AT3G14770	AT3G14770_at	SWEET2, AtSWEET2	chr3:4957334-4959704 REVERSE LENGTH=1666	Nodulin MtN3 family protein	59.51	50.11	99.11	69.42	15.2	151.18	154.98	250.3	185.49	32.63	2.67	1.69	4.45	*	0	0
AT3G15070	AT3G15070_at		chr3:5070134-5073317 REVERSE LENGTH=1965	RING/U-box superfamily protein	30.65	36.56	26.49	31.31	3.62	55.03	64.89	60.62	60.39	4.05	1.93	1.56	2.44	*	0	0
AT3G15290	AT3G15290_at		chr3:5144997-5146856 FORWARD LENGTH=1185	3-hydroxyacyl-CoA dehydrogenase family protein	76.21	66.22	60.12	67.65	5.15	99.89	94.48	116.79	103.54	7.22	1.53	1.29	1.82	*	0	0
AT3G15450	AT3G15450_at		chr3:5212984-5214119 FORWARD LENGTH=882	Aluminium induced protein with YGL and LRDR motifs	12.12	17.74	23.24	17.66	4.45	1514.14	1701.69	1898.36	1702.62	114.66	96.42	66.77	165.99	*	0.355	0
AT3G15500	AT3G15500_at	ATNAC3, ANAC055, NAC055, NAC3	chr3:5234617-5236088 FORWARD LENGTH=1274	NAC domain containing protein 3	11.71	13.63	10.91	12.26	1.53	46.07	86.47	84.92	72.37	13.59	5.9	3.91	8.41	*	0	0
AT3G15580	AT3G15580_at	ATG8I, APG8H	chr3:5273895-5275095 REVERSE LENGTH=623	Ubiquitin-like superfamily protein	331.86	338.97	329.49	332.85	8.39	707.42	802.19	781.82	762.46	32.73	2.29	2.11	2.48	*	0	0
AT3G15620	AT3G15620_at	UVR3	chr3:5293306-5296592 REVERSE LENGTH=1884	DNA photolyase family protein	9.53	10.63	10.93	10.32	1.85	120.56	123	135.51	126.4	5.68	12.25	9.35	17.48	*	0	0
AT3G15630	AT3G15630_at		chr3:5296847-5297599 REVERSE LENGTH=753	unknown protein; FUNCTIONS IN: molecular_function unknown; INVOLVED IN: biological_process unknown; LOCATED IN: chloroplast; EXPRESSED IN: 24 plant structures; EXPRESSED DURING: 15 growth stages; BEST Arabidopsis thaliana protein match is: unknown protein (TAIR:AT1G52720.1); Has 61 Blast hits to 61 proteins in 13 species: Archae - 0; Bacteria - 0; Metazoa - 0; Fungi - 0; Plants - 61; Viruses - 0;…	15.82	13.38	32.74	20.44	6.47	415.26	459.72	774.33	550.04	113.16	26.91	14.93	58.92	*	0	0
AT3G15760	AT3G15760_at		chr3:5337547-5338467 FORWARD LENGTH=843	unknown protein; FUNCTIONS IN: molecular_function unknown; INVOLVED IN: biological_process unknown; LOCATED IN: endomembrane system; EXPRESSED IN: 22 plant structures; EXPRESSED DURING: 10 growth stages; BEST Arabidopsis thaliana protein match is: unknown protein (TAIR:AT1G52565.1); Has 42 Blast hits to 42 proteins in 10 species: Archae - 0; Bacteria - 0; Metazoa - 0; Fungi - 0; Plants - 42; Viru…	29.27	33.28	38.99	33.81	3.32	183.02	254.37	324.12	253.86	41.04	7.51	5.33	10.08	*	0	0
AT3G15770	AT3G15770_at		chr3:5340074-5341339 FORWARD LENGTH=778	unknown protein; BEST Arabidopsis thaliana protein match is: unknown protein (TAIR:AT1G15350.1); Has 35333 Blast hits to 34131 proteins in 2444 species: Archae - 798; Bacteria - 22429; Metazoa - 974; Fungi - 991; Plants - 531; Viruses - 0; Other Eukaryotes - 9610 (source: NCBI BLink).	30.83	41.17	45.02	38.89	5.08	375.38	386.77	374.13	378.67	8.67	9.74	7.98	12.43	*	0	0
AT3G16220	AT3G16220_at		chr3:5497597-5499235 FORWARD LENGTH=1057	Predicted eukaryotic LigT	38.39	41.74	42.99	40.95	2.93	89.11	96.67	85.97	90.7	4.75	2.21	1.92	2.57	*	0	0
AT3G16240	AT3G16240_at	DELTA-TIP, TIP2;1, DELTA-TIP1, AQP1, ATTIP2;1	chr3:5505404-5507050 FORWARD LENGTH=1145	delta tonoplast integral protein	702.73	585.15	1045.51	778.83	140.22	2383.65	2712.31	3254.38	2779.57	262.01	3.57	2.62	5.21	*	0	0
AT3G16770	AT3G16770_at	RAP2.3, ATEBP, ERF72, EBP	chr3:5705662-5707023 FORWARD LENGTH=1124	ethylene-responsive element binding protein	73.17	71.87	106.32	83.82	12.19	1539.52	1410.95	1534.69	1495.74	46.23	17.85	14.3	23.55	*	0.469	0
AT3G17100	AT3G17100_at		chr3:5831194-5832419 FORWARD LENGTH=1144	sequence-specific DNA binding transcription factors	97.26	101.83	120.1	105.98	8.31	386.3	324.06	479.68	396.52	45.56	3.74	2.94	4.67	*	0	0
AT3G17410	AT3G17410_at		chr3:5955909-5959106 FORWARD LENGTH=1480	Protein kinase superfamily protein	329.85	380.19	281.92	330.22	30.94	560.44	531.33	502.97	532.29	19.12	1.61	1.38	1.92	*	0	0
AT3G18035	AT3G18035_at	HON4	chr3:6169090-6171724 REVERSE LENGTH=1903	winged-helix DNA-binding transcription factor family protein	456.16	396.35	366.06	406.28	28.78	1306.73	1239.27	1128.1	1224.95	56.26	3.02	2.63	3.48	*	0	0
AT3G19290	AT3G19290_at	ABF4	chr3:6687140-6690123 FORWARD LENGTH=1805	ABRE binding factor 4	36.01	41.33	33.52	37.01	3.61	106.46	93.38	79.83	93.23	8.15	2.52	2.03	3.14	*	0	0
AT3G19420	AT3G19420_at	ATPEN2, PEN2	chr3:6731376-6735623 FORWARD LENGTH=2338	PTEN 2	201.46	239.7	152.35	197.85	25.9	415.71	367.9	301.49	362.03	33.63	1.83	1.42	2.42	*	0	0
AT3G19580	AT3G19580_at	AZF2, ZF2	chr3:6803072-6804114 REVERSE LENGTH=1018	zinc-finger protein 2	8.37	11.86	7.8	9.04	1.94	17.47	27.41	31.72	25.24	4.73	2.79	1.74	4.64	*	0	0
AT3G19860	AT3G19860_at	bHLH121	chr3:6903833-6906128 FORWARD LENGTH=1288	basic helix-loop-helix (bHLH) DNA-binding superfamily protein	299.67	367.13	212.53	291.59	47	1074.47	1294.45	1045.3	1139.36	82.98	3.91	2.99	5.42	*	0	0
AT3G19910	AT3G19910_at		chr3:6926308-6929567 FORWARD LENGTH=1455	RING/U-box superfamily protein	34.6	45.55	35.19	38.14	4.32	111.51	135.47	134.23	126.96	8.47	3.33	2.71	4.19	*	0	0
AT3G20250	AT3G20250_at	APUM5, PUM5	chr3:7058902-7063240 REVERSE LENGTH=3213	pumilio 5	29.71	51.2	19.4	33.44	9.62	96.44	111.43	63.67	90.37	14.47	2.7	1.65	5.32	*	0	0
AT3G20310	AT3G20310_at	ATERF-7, ATERF7, ERF7	chr3:7084806-7086805 REVERSE LENGTH=2000	ethylene response factor 7	251.03	210.88	261.86	241.37	16	349.87	348.13	443.96	380.59	32.44	1.58	1.31	1.88	*	0	0
AT3G20340	AT3G20340_at		chr3:7092900-7093501 REVERSE LENGTH=602	Expression of the gene is downregulated in the presence of paraquat, an inducer of photoxidative stress.	9.32	10.07	7.44	8.85	1.21	27.92	17.98	42.88	29.57	7.27	3.34	1.92	5.12	*	0	0
AT3G22260	AT3G22260_at		chr3:7870892-7873548 FORWARD LENGTH=1060	Cysteine proteinases superfamily protein	42.6	48.36	31.85	40.64	5.42	90.87	79.18	69.69	80.29	6.73	1.98	1.54	2.61	*	0	0
AT3G22460	AT3G22460_at	OASA2	chr3:7963537-7965907 FORWARD LENGTH=1157	O-acetylserine (thiol) lyase (OAS-TL) isoform A2	5.68	6.87	3.45	5.26	1.71	40.91	51.13	35.63	42.71	5.51	8.12	4.96	17.78	*	0	0
AT3G23080	AT3G23080_at		chr3:8207287-8209329 REVERSE LENGTH=1548	Polyketide cyclase/dehydrase and lipid transport superfamily protein	16.35	10.02	24.32	16.6	4.51	84.6	66.36	68.81	73.18	6.07	4.41	2.96	8.06	*	0	0
AT3G23700	AT3G23700_at		chr3:8531429-8533788 REVERSE LENGTH=1485	Nucleic acid-binding proteins superfamily	440.55	258.15	466.89	388.63	65.28	677.66	679.08	633.08	664.12	19.34	1.71	1.33	2.37	*	0	0
AT3G23920	AT3G23920_at	BAM1, BMY7, TR-BAMY	chr3:8641569-8644449 FORWARD LENGTH=2131	beta-amylase 1	65.45	71.53	60.5	65.73	4.37	127.17	146.23	108.37	127.29	11.86	1.94	1.59	2.33	*	0	0
AT3G24070	AT3G24070_at		chr3:8693085-8694709 FORWARD LENGTH=1625	Zinc knuckle (CCHC-type) family protein	22.63	17.8	24.31	21.61	2.17	40.44	41.76	40.51	40.94	1.69	1.89	1.6	2.29	*	0	0
AT3G24550	AT3G24550_at	ATPERK1, PERK1	chr3:8960258-8963568 FORWARD LENGTH=2377	proline extensin-like receptor kinase 1	220.59	290.99	166.19	225.99	38.01	355.48	494.59	386.87	412.86	46.45	1.83	1.33	2.63	*	0	0
AT3G25690	AT3G25690_at	CHUP1	chr3:9353010-9357953 FORWARD LENGTH=2995	Hydroxyproline-rich glycoprotein family protein	66.97	47.9	55.8	57.1	6.08	147.56	134.78	90.44	124.56	17.74	2.18	1.6	2.9	*	0	0
AT3G25900	AT3G25900_at	HMT-1, ATHMT-1	chr3:9480833-9482926 FORWARD LENGTH=1354	Homocysteine S-methyltransferase family protein	19.11	16.45	19.1	18.3	1.74	57.61	37.02	77.77	57.44	11.94	3.14	2.02	4.42	*	0	0
AT3G26030	AT3G26030_at	ATB' DELTA	chr3:9517313-9519559 FORWARD LENGTH=2161	serine/threonine protein phosphatase 2A 55 kDa regulatory subunit B prime delta	90.76	77.14	112.63	93.58	10.53	206.75	218.29	311.91	245.52	33.98	2.62	1.93	3.51	*	0	0
AT3G26100	AT3G26100_at		chr3:9536923-9540453 FORWARD LENGTH=2451	Regulator of chromosome condensation (RCC1) family protein	29.51	42.37	39.9	37.18	4.4	67.83	63.26	69.37	66.77	2.58	1.8	1.49	2.25	*	0	0
AT3G26220	AT3G26220_at	CYP71B3	chr3:9596077-9597833 REVERSE LENGTH=1642	cytochrome P450, family 71, subfamily B, polypeptide 3	26.33	35.17	35.11	31.99	5.45	105.52	111.45	128.97	114.56	8.75	3.58	2.7	5.07	*	0	0
AT3G26280	AT3G26280_at	CYP71B4	chr3:9630200-9632009 REVERSE LENGTH=1712	cytochrome P450, family 71, subfamily B, polypeptide 4	47.81	93.01	61.69	67.57	13.92	140.9	120.03	94.29	118.78	13.96	1.76	1.22	2.75	*	0	0
AT3G26510	AT3G26510_at		chr3:9710337-9712660 REVERSE LENGTH=1695	Octicosapeptide/Phox/Bem1p family protein	25.3	27.35	28.54	26.9	2.28	100.89	151.47	205.92	154.27	32.24	5.73	3.7	8	*	0	0
AT3G26520	AT3G26520_at	TIP2, SITIP, GAMMA-TIP2, TIP1;2	chr3:9722443-9723815 REVERSE LENGTH=1201	tonoplast intrinsic protein 2	604.19	508.19	948.71	686.41	135.34	1745.47	1726.39	2057.24	1839.47	111.9	2.68	1.98	4.01	*	0.533	0.571
AT3G26580	AT3G26580_at		chr3:9758887-9760544 FORWARD LENGTH=1294	Tetratricopeptide repeat (TPR)-like superfamily protein	143.43	121.84	147.89	137.88	8.62	251.76	186.13	209.72	215.79	19.37	1.57	1.3	1.87	*	0.431	0
AT3G26740	AT3G26740_at	CCL	chr3:9827801-9828680 FORWARD LENGTH=712	CCR-like	1964.81	1878.22	2074.84	1976.93	74.49	2754.06	2574.49	2650.36	2667.39	68.81	1.35	1.25	1.46	*	0	0
AT3G26890	AT3G26890_at		chr3:9907262-9911616 REVERSE LENGTH=2747	unknown protein; BEST Arabidopsis thaliana protein match is: unknown protein (TAIR:AT5G41110.1); Has 35333 Blast hits to 34131 proteins in 2444 species: Archae - 798; Bacteria - 22429; Metazoa - 974; Fungi - 991; Plants - 531; Viruses - 0; Other Eukaryotes - 9610 (source: NCBI BLink).	33.8	40.19	32.1	35.32	3.07	162.71	154.57	137.29	151.97	8.29	4.3	3.65	5.13	*	0	0
AT3G27020	AT3G27020_at	YSL6	chr3:9961319-9964597 REVERSE LENGTH=2471	YELLOW STRIPE like 6	494.83	327.28	407.46	409.12	48.8	808.63	853.07	664.6	775.64	59.02	1.9	1.52	2.43	*	0	0
AT3G27350	AT3G27350_at		chr3:10125659-10127992 FORWARD LENGTH=1635	unknown protein; FUNCTIONS IN: molecular_function unknown; INVOLVED IN: biological_process unknown; EXPRESSED IN: 24 plant structures; EXPRESSED DURING: 15 growth stages; BEST Arabidopsis thaliana protein match is: unknown protein (TAIR:AT5G40700.1).	15.65	20.49	11.78	15.97	2.95	30.13	35.53	33.35	32.96	2.38	2.06	1.54	3.01	*	0	0
AT3G29035	AT3G29035_at	ATNAC3, ANAC059, NAC3	chr3:11033665-11035308 FORWARD LENGTH=1433	NAC domain containing protein 3	8.23	8.88	7.82	8.28	2.06	100.26	148.25	92.8	113.69	18.17	13.73	8.67	24.31	*	0	0
AT3G29240	AT3G29240_at		chr3:11191491-11192986 FORWARD LENGTH=1233	Protein of unknown function (DUF179)	45.07	48.44	61.55	51.4	5.67	159.53	134.58	208.76	167.6	21.96	3.26	2.43	4.31	*	0	0
AT3G30775	AT3G30775_at	ERD5, PRODH, AT-POX, ATPOX, ATPDH, PRO1	chr3:12448636-12451248 REVERSE LENGTH=1866	Methylenetetrahydrofolate reductase family protein	649.81	366.51	683.09	566.06	100.53	1614.86	1628.55	1515.97	1586.2	42.58	2.8	2.16	3.97	*	0	0
AT3G43230	AT3G43230_at		chr3:15207367-15209825 FORWARD LENGTH=1864	RING/FYVE/PHD-type zinc finger family protein	104.23	99.76	116.57	106.35	6.01	189.46	220.27	214.09	208.15	10.57	1.96	1.73	2.22	*	0	0
AT3G45290	AT3G45290_at	MLO3, ATMLO3	chr3:16617544-16621370 FORWARD LENGTH=1587	Seven transmembrane MLO family protein	34.08	38.5	38.87	36.99	2.65	55.51	52.62	60.72	55.96	3.84	1.51	1.28	1.78	*	0	0
AT3G45300	AT3G45300_at	IVD, ATIVD, IVDH	chr3:16620203-16625048 REVERSE LENGTH=2886	isovaleryl-CoA-dehydrogenase	98.48	118.13	79.83	98.69	11.81	799.87	703.75	930.85	811.13	66.51	8.22	6.52	10.58	*	0	0
AT3G45730	AT3G45730_at		chr3:16789980-16790582 FORWARD LENGTH=603	unknown protein; Has 3 Blast hits to 3 proteins in 1 species: Archae - 0; Bacteria - 0; Metazoa - 0; Fungi - 0; Plants - 3; Viruses - 0; Other Eukaryotes - 0 (source: NCBI BLink).	83.79	76.31	88.8	83.02	4.32	482.62	525.95	546.95	518.29	20.33	6.24	5.62	6.96	*	0	0
AT3G45780	AT3G45780_at	PHOT1, NPH1, JK224, RPT1	chr3:16816866-16824210 FORWARD LENGTH=3304	phototropin 1	117.52	149.11	131.3	132.68	10.55	381.35	384.55	298.07	355.18	29.84	2.68	2.21	3.24	*	0.362	0.191
AT3G45970	AT3G45970_at	ATEXLA1, EXPL1, ATEXPL1, ATHEXP BETA 2.1, EXLA1	chr3:16896166-16897308 FORWARD LENGTH=989	expansin-like A1	96.08	135.48	107.78	112.9	13.49	548.95	436.77	525.36	503.43	34.48	4.46	3.59	5.68	*	0	0
AT3G46000	AT3G46000_at	ADF2	chr3:16907451-16908999 REVERSE LENGTH=883	actin depolymerizing factor 2	413.68	419.79	491.31	440.56	27.15	754.79	688.17	691.97	712.55	22.42	1.62	1.45	1.82	*	0	0
AT3G46640	AT3G46640_at	PCL1	chr3:17183070-17185218 FORWARD LENGTH=1382	Homeodomain-like superfamily protein	105.92	78.23	96.44	93.82	8.36	187.48	129.13	140.24	152.33	17.94	1.62	1.26	2.06	*	0	0
AT3G47160	AT3G47160_at		chr3:17359988-17362118 REVERSE LENGTH=1227	RING/U-box superfamily protein	58.21	60.63	77.21	64.97	6.89	132.58	155.69	229.68	172.66	29.85	2.66	1.84	3.65	*	0	0
AT3G47340	AT3G47340_at	ASN1, DIN6, AT-ASN1	chr3:17437884-17441242 REVERSE LENGTH=2299	glutamine-dependent asparagine synthase 1	8.14	18.12	14.24	13.02	4.09	1806.14	1669.51	2167.17	1878.94	150.82	144.3	92.76	300.64	*	0	0
AT3G47800	AT3G47800_at		chr3:17634810-17637204 FORWARD LENGTH=1444	Galactose mutarotase-like superfamily protein	196.27	162.09	254.35	204.76	27.23	478.12	485.08	440.65	468.51	16.07	2.29	1.86	2.95	*	0	0
AT3G48360	AT3G48360_at	BT2, ATBT2	chr3:17908192-17910525 REVERSE LENGTH=1439	BTB and TAZ domain protein 2	32.69	21.28	31.66	28.33	4.22	411.65	436.49	705.56	517.74	95.18	18.28	12.01	26.87	*	0	0.285
AT3G48530	AT3G48530_at	KING1	chr3:17987378-17989763 FORWARD LENGTH=1627	SNF1-related protein kinase regulatory subunit gamma 1	81.32	90.5	121.63	97.44	12.75	503.41	419.74	447.63	456.76	24.86	4.69	3.77	6.06	*	0	0
AT3G49590	AT3G49590_at		chr3:18377479-18380274 FORWARD LENGTH=2440	Autophagy-related protein 13	74.1	56.92	44.31	58.6	8.81	157.44	188.32	175.13	173.89	10.31	2.97	2.32	4	*	0	0
AT3G49790	AT3G49790_at		chr3:18468051-18469763 REVERSE LENGTH=1713	Carbohydrate-binding protein	13.58	10.07	9.93	11.26	2.07	125.41	110.48	150.14	128.82	11.67	11.45	8.39	16.79	*	0	0
AT3G51000	AT3G51000_at		chr3:18945025-18946621 REVERSE LENGTH=1327	alpha/beta-Hydrolases superfamily protein	136.79	157.1	131.78	141.6	8.89	335.74	270.88	282.02	295.7	20.55	2.09	1.79	2.43	*	0	0
AT3G51110	AT3G51110_at		chr3:18983626-18985848 FORWARD LENGTH=2223	Tetratricopeptide repeat (TPR)-like superfamily protein	31.24	45.9	26.49	34.61	7.05	63.96	64.41	52.2	60.17	5.25	1.74	1.25	2.67	*	0	0
AT3G51130	AT3G51130_at		chr3:18994141-18997589 FORWARD LENGTH=1571	unknown protein; CONTAINS InterPro DOMAIN/s: Uncharacterised protein family UPF0183 (InterPro:IPR005373); Has 269 Blast hits to 265 proteins in 123 species: Archae - 0; Bacteria - 0; Metazoa - 131; Fungi - 82; Plants - 37; Viruses - 0; Other Eukaryotes - 19 (source: NCBI BLink).	86.87	101.54	108.36	98.8	7.71	244.17	219.15	266.38	242.95	14.31	2.46	2.1	2.9	*	0	0
AT3G51370	AT3G51370_at		chr3:19069363-19072195 FORWARD LENGTH=1814	Protein phosphatase 2C family protein	173.71	143.5	175.47	163.76	11.05	305.47	276.13	296.97	293.24	9.58	1.79	1.59	2.04	*	0	0
AT3G51540	AT3G51540_at		chr3:19115342-19117210 FORWARD LENGTH=1317	unknown protein; BEST Arabidopsis thaliana protein match is: unknown protein (TAIR:AT3G08670.1); Has 22744 Blast hits to 9965 proteins in 783 species: Archae - 64; Bacteria - 2760; Metazoa - 8515; Fungi - 3864; Plants - 499; Viruses - 702; Other Eukaryotes - 6340 (source: NCBI BLink).	12.77	15.02	15.26	14.22	1.68	18.83	27.87	33.8	26.71	4.74	1.88	1.28	2.63	*	0	0
AT3G51730	AT3G51730_at		chr3:19186666-19188691 FORWARD LENGTH=1100	saposin B domain-containing protein	525.54	501.27	464.43	495.15	21.89	1529.41	1643.67	1792.63	1657.23	81.69	3.35	3	3.73	*	0	0
AT3G51830	AT3G51830_at	ATG5, SAC8	chr3:19220121-19225280 FORWARD LENGTH=2071	SAC domain-containing protein 8	203.56	176.75	186.19	188.62	8.58	318.2	406.17	349.05	357.89	26.94	1.9	1.63	2.18	*	0	0
AT3G51840	AT3G51840_at	ACX4, ATSCX, ATG6	chr3:19225360-19229163 REVERSE LENGTH=1759	acyl-CoA oxidase 4	58.22	81.35	63.24	67.6	8.21	384.97	426.8	411.15	407.59	15.9	6.03	4.96	7.6	*	0	0
AT3G51880	AT3G51880_at	HMGB1	chr3:19246984-19249124 REVERSE LENGTH=822	high mobility group B1	138.92	129.61	119.4	129.25	6.69	311.78	228.64	228.17	256.1	27.81	1.98	1.6	2.39	*	0	0
AT3G52060	AT3G52060_at		chr3:19310532-19312286 REVERSE LENGTH=1668	Core-2/I-branching beta-1,6-N-acetylglucosaminyltransferase family protein	75.8	74.97	128.2	92.98	17.74	302.55	301.3	280.67	294.26	8.83	3.16	2.4	4.62	*	0	0
AT3G52070	AT3G52070_at		chr3:19312718-19313224 FORWARD LENGTH=507	unknown protein; FUNCTIONS IN: molecular_function unknown; INVOLVED IN: biological_process unknown; LOCATED IN: chloroplast; EXPRESSED IN: 22 plant structures; EXPRESSED DURING: 13 growth stages; Has 23 Blast hits to 23 proteins in 10 species: Archae - 0; Bacteria - 0; Metazoa - 0; Fungi - 0; Plants - 23; Viruses - 0; Other Eukaryotes - 0 (source: NCBI BLink).	85.1	50.23	59.75	65.3	10.64	134.27	184.59	155.69	157.98	15.96	2.42	1.79	3.42	*	0	0
AT3G52800	AT3G52800_at		chr3:19569311-19570682 FORWARD LENGTH=1129	A20/AN1-like zinc finger family protein	327.25	322.15	255	301.41	24.71	455.63	457.33	517	474.78	23.53	1.58	1.35	1.86	*	0	0
AT3G53930	AT3G53930_at		chr3:19966352-19970813 FORWARD LENGTH=2558	Protein kinase superfamily protein	62.27	53	50.33	55.06	4.79	95.5	79.97	79.03	84.52	6.4	1.54	1.27	1.86	*	0	0
AT3G53990	AT3G53990_at		chr3:19989337-19991106 REVERSE LENGTH=977	Adenine nucleotide alpha hydrolases-like superfamily protein	161.64	151.6	160.76	158.2	4.54	209.06	247.87	346.26	267.79	41.21	1.69	1.26	2.13	*	0	0
AT3G54840	AT3G54840_at	ARA6, ATRABF1, ARA-6, ATRAB5C	chr3:20318412-20321001 FORWARD LENGTH=1013	Ras-related small GTP-binding family protein	317.23	368.28	324.22	336.05	18.24	437.05	452.75	442.52	444.05	8.62	1.32	1.21	1.46	*	0	0
AT3G55430	AT3G55430_at		chr3:20549599-20552215 REVERSE LENGTH=1768	O-Glycosyl hydrolases family 17 protein	201.19	230.72	159.07	196.52	21.67	276.91	354.75	371.07	334.72	30.54	1.7	1.35	2.17	*	0	0
AT3G55840	AT3G55840_at		chr3:20716995-20718866 REVERSE LENGTH=1872	Hs1pro-1 protein	10.68	19.42	15.7	15.19	3.18	27.92	29.88	49.47	35.57	7.32	2.34	1.41	3.9	*	0	0
AT3G56000	AT3G56000_at	ATCSLA14, CSLA14	chr3:20783318-20785796 REVERSE LENGTH=1864	cellulose synthase like A14	22.3	26.52	20.13	23.01	2.26	59.2	46.11	46.18	50.51	4.54	2.19	1.76	2.74	*	0	0
AT3G56140	AT3G56140_at		chr3:20829282-20832871 FORWARD LENGTH=2565	Protein of unknown function (DUF399 and DUF3411)	55.56	50.91	58.79	55.08	3.3	142.13	141.73	173.25	153.25	11.86	2.78	2.36	3.26	*	0	0
AT3G56930	AT3G56930_at		chr3:21073421-21076249 FORWARD LENGTH=1974	DHHC-type zinc finger family protein	45.09	44.62	44.44	44.72	2.51	97.78	83.51	102.32	93.9	6.56	2.1	1.81	2.43	*	0	0
AT3G57550	AT3G57550_at	AGK2, GK-2	chr3:21306723-21309464 FORWARD LENGTH=1774	guanylate kinase	84.58	88.85	65.65	79.35	8.2	203.71	219.72	225.79	216.26	9.07	2.73	2.29	3.32	*	0	0
AT3G57770	AT3G57770_at		chr3:21397542-21398853 FORWARD LENGTH=1242	Protein kinase superfamily protein	101.54	66.03	82.91	83.5	10.37	162.83	149.49	164.08	159.42	5.55	1.91	1.57	2.41	*	0	0
AT3G58680	AT3G58680_at	MBF1B, ATMBF1B	chr3:21707276-21708911 FORWARD LENGTH=806	multiprotein bridging factor 1B	375.97	296.56	355.34	342.52	24.3	585.04	467.67	552.26	534.13	35.63	1.56	1.33	1.83	*	0	0
AT3G58750	AT3G58750_at	CSY2	chr3:21724314-21727690 REVERSE LENGTH=2027	citrate synthase 2	216.35	222.22	253.33	230.02	13.45	558.74	474.04	584.82	539.26	34.56	2.34	2.03	2.7	*	0	0
AT3G59930	AT3G59930_at		chr3:22139551-22140320 REVERSE LENGTH=657	Encodes a defensin-like (DEFL) family protein.	1	1.02	2.48	1.23	1.28	11.25	9.61	24.55	15.17	4.83	12.3	3.51	100000000	*	0	0
AT3G59940	AT3G59940_at		chr3:22142900-22144439 FORWARD LENGTH=1540	Galactose oxidase/kelch repeat superfamily protein	62.69	52.66	96.74	70.51	13.62	394.61	378.5	361.77	377.57	12.03	5.35	4.04	7.87	*	0	0
AT3G60130	AT3G60130_at	BGLU16	chr3:22210246-22213840 FORWARD LENGTH=1740	beta glucosidase 16	67.29	92.42	91.91	84.19	9.73	325.32	328	251.41	299.52	28.95	3.56	2.78	4.6	*	0	0
AT3G60340	AT3G60340_at		chr3:22304152-22306512 FORWARD LENGTH=1383	alpha/beta-Hydrolases superfamily protein	148.98	162.92	198.89	170.18	16.05	365.68	312.34	355.39	344.05	17.14	2.02	1.71	2.43	*	0	0
AT3G60510	AT3G60510_at		chr3:22356952-22360147 REVERSE LENGTH=1539	ATP-dependent caseinolytic (Clp) protease/crotonase family protein	26.97	26.74	30.22	27.94	1.8	42.52	40.61	47.82	43.72	2.91	1.56	1.34	1.82	*	0	0
AT3G61060	AT3G61060_at	AtPP2-A13, PP2-A13	chr3:22602910-22604578 FORWARD LENGTH=1374	phloem protein 2-A13	37.81	22.52	44.41	35.19	6.81	339.91	271.19	407.53	339.58	39.39	9.65	6.81	14.67	*	0	0
AT3G61070	AT3G61070_at	PEX11E	chr3:22604094-22606878 REVERSE LENGTH=1827	peroxin 11E	152.11	164.77	180.9	165.76	9.22	213.34	293.85	325.66	277.83	34.52	1.68	1.31	2.07	*	0	0
AT3G61160	AT3G61160_at		chr3:22635881-22638817 FORWARD LENGTH=1848	Protein kinase superfamily protein	28.76	22.02	23.79	24.26	3.04	168.36	174.91	152.59	164.76	7.88	6.79	5.53	8.65	*	0	0
AT3G61260	AT3G61260_at		chr3:22675238-22676788 REVERSE LENGTH=891	Remorin family protein	123.93	95.8	122.39	113.68	11.4	523.84	390.82	559.92	491.29	51.58	4.32	3.39	5.5	*	0	0
AT3G61310	AT3G61310_at		chr3:22690596-22692834 REVERSE LENGTH=1657	AT hook motif DNA-binding family protein	69.33	80.49	72.22	74.02	4.63	108.59	95.34	121.67	108.2	8.24	1.46	1.24	1.72	*	0	0
AT4G00355	AT4G00355_at		chr4:154705-156376 FORWARD LENGTH=1293	unknown protein; BEST Arabidopsis thaliana protein match is: unknown protein (TAIR:AT2G45980.1); Has 100 Blast hits to 97 proteins in 16 species: Archae - 0; Bacteria - 0; Metazoa - 0; Fungi - 0; Plants - 100; Viruses - 0; Other Eukaryotes - 0 (source: NCBI BLink).	157.61	158.65	151.96	156.02	4.36	340.97	319.65	318.11	325.54	9.27	2.09	1.95	2.23	*	0	0
AT4G01026	AT4G01026_at	PYL7, RCAR2	chr4:447052-448511 FORWARD LENGTH=1166	PYR1-like 7	49.96	30.93	40.65	40.21	5.9	92.79	85.62	88.47	89.06	3.97	2.21	1.76	2.94	*	0	0
AT4G01120	AT4G01120_at	GBF2, ATBZIP54	chr4:481597-484483 REVERSE LENGTH=1557	G-box binding factor 2	58.37	63.83	59.96	60.89	3.46	153.39	107.67	152.65	137.75	15.3	2.26	1.82	2.75	*	0	0
AT4G01330	AT4G01330_at		chr4:550349-553016 FORWARD LENGTH=1986	Protein kinase superfamily protein	62.04	53.82	91.42	68.98	11.89	570.03	525.8	498.9	532.17	21.88	7.71	5.95	10.83	*	0	0
AT4G01840	AT4G01840_at	KCO5, ATTPK5, ATKCO5, TPK5	chr4:793261-795139 FORWARD LENGTH=1575	Ca2+ activated outward rectifying K+ channel 5	12.2	11.41	7.82	10.34	1.75	16.79	28.87	22.09	22.72	3.77	2.2	1.47	3.29	*	0	0
AT4G02050	AT4G02050_at	STP7	chr4:898307-900870 REVERSE LENGTH=1819	sugar transporter protein 7	34.46	55.78	32.74	40.67	8.04	77.91	90.66	54.36	74.3	11.21	1.83	1.22	2.86	*	0	0
AT4G02075	AT4G02075_at	PIT1	chr4:913419-916476 REVERSE LENGTH=855	RING/FYVE/PHD zinc finger superfamily protein	81.4	42.98	86.85	70.13	14.15	217.56	184.7	233.49	211.7	15.3	3.02	2.2	4.58	*	0	0
AT4G02195	AT4G02195_at	SYP42, TLG2B, ATSYP42, ATTLG2B	chr4:970007-972307 REVERSE LENGTH=1179	syntaxin of plants 42	22.76	27.54	21.41	23.85	2.61	42.23	36.29	32.65	37.23	3.41	1.56	1.24	1.99	*	0	0
AT4G03110	AT4G03110_at	AtRBP-DR1, RBP-DR1	chr4:1376306-1379420 REVERSE LENGTH=1777	RNA-binding protein-defense related 1	90.4	84.27	112.44	95.49	9.16	267.61	239.25	224.52	243.93	14.04	2.55	2.14	3.1	*	0	0
AT4G03510	AT4G03510_at	RMA1, ATRMA1	chr4:1557120-1559428 REVERSE LENGTH=1632	RING membrane-anchor 1	14.74	8.99	14.75	12.82	2.15	52.21	55.98	66.98	58.44	4.72	4.56	3.43	6.43	*	0.485	0
AT4G03560	AT4G03560_at	ATTPC1, TPC1, ATCCH1, FOU2	chr4:1580056-1585966 FORWARD LENGTH=2674	two-pore channel 1	189.69	143.75	154.02	161.9	14.48	307.23	259.37	246.49	270.88	19.15	1.67	1.39	2.03	*	0	0
AT4G04620	AT4G04620_at	ATG8B	chr4:2328449-2330136 REVERSE LENGTH=677	Ubiquitin-like superfamily protein	71.29	46.69	52.39	56.88	7.86	94.54	87.34	120.7	100.76	10.72	1.77	1.34	2.4	*	0	0
AT4G04860	AT4G04860_at	DER2.2	chr4:2459880-2461739 FORWARD LENGTH=1351	DERLIN-2.2	258.76	281.56	240.85	260.41	13.88	355.79	424.17	436.47	406.06	27.77	1.56	1.35	1.79	*	0	0
AT4G05060	AT4G05060_at		chr4:2590065-2592163 REVERSE LENGTH=1207	PapD-like superfamily protein	277.85	300.36	215.09	263.5	27.41	568.38	696.16	629.08	631	40.1	2.39	1.97	2.96	*	0	0
AT4G05330	AT4G05330_at	AGD13	chr4:2720561-2723125 REVERSE LENGTH=1322	ARF-GAP domain 13	31.28	38.55	25.62	31.37	4.74	90.73	78.13	69.57	79.71	6.88	2.54	1.94	3.48	*	0	0
AT4G08920	AT4G08920_at	CRY1, BLU1, HY4, OOP2, ATCRY1	chr4:5724103-5727253 FORWARD LENGTH=2551	cryptochrome 1	126.48	103.01	149.87	126.52	13.67	420.48	359	319.86	365.02	30.16	2.89	2.32	3.64	*	0.528	0
AT4G08930	AT4G08930_at	ATAPRL6, APRL6	chr4:5729192-5730850 FORWARD LENGTH=1333	APR-like 6	201.35	315.9	205.06	240.76	38.2	495.09	499.94	432.54	476.31	22.21	1.98	1.55	2.7	*	0	0
AT4G09150	AT4G09150_at		chr4:5828519-5833676 FORWARD LENGTH=3732	T-complex protein 11	69.24	57.47	61.46	62.78	4.14	105.96	105.34	91.68	101.03	5.58	1.61	1.4	1.86	*	0	0
AT4G10170	AT4G10170_at		chr4:6344331-6345537 FORWARD LENGTH=1207	SNARE-like superfamily protein	41.18	32.09	37.47	36.89	2.93	65.78	69.77	83.07	73.08	5.85	1.98	1.64	2.39	*	0	0
AT4G10920	AT4G10920_at	KELP	chr4:6696712-6699199 REVERSE LENGTH=1208	transcriptional coactivator p15 (PC4) family protein (KELP)	81.69	77.66	82.32	80.56	2.87	115.1	125.57	125.39	122.39	4.89	1.52	1.39	1.66	*	0	0
AT4G10925	AT4G10925_at		chr4:6702725-6704645 REVERSE LENGTH=1180	Nuclear transport factor 2 (NTF2) family protein	98.79	94.31	89.73	94.19	3.89	172.56	188.08	192	184.73	7.67	1.96	1.78	2.16	*	0	0
AT4G11330	AT4G11330_at	ATMPK5, MPK5	chr4:6892055-6894149 FORWARD LENGTH=1523	MAP kinase 5	51.5	63.28	55.21	56.75	4.48	120.91	119.41	167.01	135.86	16.02	2.39	1.87	3	*	0	0
AT4G11360	AT4G11360_at	RHA1B	chr4:6906014-6906759 FORWARD LENGTH=746	RING-H2 finger A1B	61.42	32.09	75.26	55.84	13.11	115.11	97.59	143.02	118.28	13.83	2.12	1.43	3.55	*	0.638	0
AT4G12460	AT4G12460_at	ORP2B	chr4:7391277-7396509 FORWARD LENGTH=2658	OSBP(oxysterol binding protein)-related protein 2B	32.29	34.78	31.06	32.67	2.46	56.31	43	47.65	48.8	4.43	1.49	1.22	1.81	*	0	0
AT4G12570	AT4G12570_at	UPL5	chr4:7445362-7449086 FORWARD LENGTH=3112	ubiquitin protein ligase 5	54.95	74.01	45.77	57.93	9.71	123.42	103.56	111.77	112.46	7.01	1.94	1.49	2.72	*	0	0
AT4G13250	AT4G13250_at	NYC1	chr4:7684156-7686873 REVERSE LENGTH=1928	NAD(P)-binding Rossmann-fold superfamily protein	200.09	134.86	235.06	189.95	29.33	386.82	322.45	252.88	320.52	38.89	1.69	1.23	2.38	*	0	0
AT4G13340	AT4G13340_at		chr4:7758610-7761057 FORWARD LENGTH=2448	Leucine-rich repeat (LRR) family protein	660.57	897.26	578.24	709.99	101.37	1642.94	1768.04	1635.97	1685.88	61.32	2.37	1.91	3.12	*	0.601	0
AT4G13530	AT4G13530_at		chr4:7866719-7868742 FORWARD LENGTH=1089	unknown protein; BEST Arabidopsis thaliana protein match is: unknown protein (TAIR:AT4G10080.1); Has 30201 Blast hits to 17322 proteins in 780 species: Archae - 12; Bacteria - 1396; Metazoa - 17338; Fungi - 3422; Plants - 5037; Viruses - 0; Other Eukaryotes - 2996 (source: NCBI BLink).	84.08	129.24	77.93	96.3	17.94	162.42	164.12	139.21	154.98	9.75	1.61	1.2	2.35	*	0	0
AT4G13830	AT4G13830_at	J20	chr4:8011424-8012163 FORWARD LENGTH=740	DNAJ-like 20	362.12	315.47	344.64	344.63	16.06	1160.54	1341.75	1431.79	1308.84	84.46	3.8	3.32	4.32	*	0	0
AT4G14500	AT4G14500_at		chr4:8334176-8337273 FORWARD LENGTH=1768	Polyketide cyclase/dehydrase and lipid transport superfamily protein	63.96	75.42	56.52	65.35	6.51	114.22	105.16	90.37	103.11	7.35	1.58	1.3	1.95	*	0	0
AT4G14990	AT4G14990_at		chr4:8565622-8569814 REVERSE LENGTH=3304	Topoisomerase II-associated protein PAT1	135.43	114.96	116.76	122.56	7.35	224.86	212.11	230.8	223.04	7.93	1.82	1.63	2.05	*	0	0
AT4G15260	AT4G15260_at		chr4:8713689-8715339 FORWARD LENGTH=1651	UDP-Glycosyltransferase superfamily protein	19.36	29.09	21.64	23.43	4.01	56.24	59.66	86	66.9	10.23	2.86	1.95	4.25	*	0	0
AT4G15530	AT4G15530_at	PPDK	chr4:8864828-8869273 REVERSE LENGTH=2718	pyruvate orthophosphate dikinase	104.29	135.19	91.78	110.58	14.22	325.38	325.05	380.27	343.76	19.72	3.11	2.5	4.01	*	0	0
AT4G16110	AT4G16110_at	ARR2, RR2	chr4:9112686-9116164 FORWARD LENGTH=2666	response regulator 2	21.93	33.99	24.64	26.81	4.18	73.29	66.32	74.37	70.94	3.48	2.65	2.07	3.59	*	0	0
AT4G16130	AT4G16130_at	ARA1, ISA1, ATISA1	chr4:9120867-9127938 FORWARD LENGTH=3410	arabinose kinase	78.2	85.4	62.87	75.5	7.3	127.52	123.57	110.61	120.29	6.57	1.59	1.34	1.93	*	0	0
AT4G16520	AT4G16520_at	ATG8F	chr4:9306663-9308462 REVERSE LENGTH=713	Ubiquitin-like superfamily protein	359.58	370.32	470.44	401.01	37.19	1527.65	1307.86	1316.15	1382.45	73.99	3.45	2.91	4.15	*	0.583	0
AT4G16690	AT4G16690_at	ATMES16, MES16	chr4:9392147-9393529 REVERSE LENGTH=1152	methyl esterase 16	14.69	17	20.71	17.21	2.52	82.78	160.72	286.27	176.6	59.51	10.26	4.47	17.32	*	0	0
AT4G16830	AT4G16830_at		chr4:9470385-9472594 FORWARD LENGTH=1590	Hyaluronan / mRNA binding family	224.82	203.16	227.21	218.87	9.17	369.03	375.52	348.2	364.35	11.02	1.66	1.53	1.81	*	0	0
AT4G17080	AT4G17080_at		chr4:9601451-9604207 FORWARD LENGTH=2053	Histone H3 K4-specific methyltransferase SET7/9 family protein	86.32	94.06	65.22	82.03	9.73	227.27	249.1	222.54	233.25	9.83	2.84	2.35	3.57	*	0	0
AT4G17245	AT4G17245_at		chr4:9669365-9670005 FORWARD LENGTH=641	RING/U-box superfamily protein	282.52	192.01	327.49	267.05	40.53	1213.39	1784.47	1751.86	1582.74	189.63	5.93	4.33	8.31	*	0	0
AT4G18740	AT4G18740_at		chr4:10303414-10304572 REVERSE LENGTH=867	Rho termination factor	16.76	19.24	13.49	16.55	2.02	35.85	30.9	40.86	35.81	3.48	2.16	1.68	2.83	*	0	0
AT4G19160	AT4G19160_at		chr4:10477306-10480120 FORWARD LENGTH=2027	unknown protein; Has 30201 Blast hits to 17322 proteins in 780 species: Archae - 12; Bacteria - 1396; Metazoa - 17338; Fungi - 3422; Plants - 5037; Viruses - 0; Other Eukaryotes - 2996 (source: NCBI BLink).	106.51	96.48	148.19	117.82	16.71	601.84	601.04	741.38	647.44	48.25	5.5	4.29	7.33	*	0	0
AT4G19200	AT4G19200_at		chr4:10498876-10500722 FORWARD LENGTH=974	proline-rich family protein	487.41	611.12	626.17	574.08	46.56	1119.72	1033.39	1016.55	1058.91	34.78	1.84	1.61	2.15	*	0	1.829
AT4G19370	AT4G19370_at		chr4:10566150-10567838 REVERSE LENGTH=1070	Protein of unknown function (DUF1218)	24.17	21.65	14.3	19.99	3.26	33.36	30.6	34.32	32.82	2.19	1.64	1.26	2.28	*	0	0
AT4G19420	AT4G19420_at		chr4:10587166-10590588 REVERSE LENGTH=1832	Pectinacetylesterase family protein	132.42	144.19	148.3	141.47	6.98	671.94	879.64	626.76	726.39	79.39	5.13	4.15	6.19	*	0	0
AT4G19830	AT4G19830_at		chr4:10772402-10774023 REVERSE LENGTH=957	FKBP-like peptidyl-prolyl cis-trans isomerase family protein	142.54	129.87	126.09	133	5.82	175.96	178.84	212.27	189.15	12.75	1.42	1.24	1.62	*	0	0
AT4G19860	AT4G19860_at		chr4:10777512-10780461 REVERSE LENGTH=1952	alpha/beta-Hydrolases superfamily protein	183.62	209.68	183.49	191.32	10.63	782.84	732.28	497.09	670.21	89.03	3.5	2.7	4.37	*	0	0
AT4G20260	AT4G20260_at	ATPCAP1, PCAP1	chr4:10940746-10943495 FORWARD LENGTH=1043	plasma-membrane associated cation-binding protein 1	237.35	230.23	398.66	288.66	55.29	838.91	645.2	699.71	727.9	57.44	2.52	1.85	3.75	*	0.531	0
AT4G20380	AT4G20380_at	LSD1	chr4:11004517-11006788 FORWARD LENGTH=1170	LSD1 zinc finger family protein	345.2	331.69	309.14	329.29	11.65	617.26	823.4	790.05	743.78	65.21	2.26	1.91	2.62	*	3.542	0
AT4G20410	AT4G20410_at	GSNAP, GAMMA-SNAP	chr4:11013895-11016576 REVERSE LENGTH=1202	gamma-soluble NSF attachment protein	118.68	151.22	124.07	131.1	11.01	257.41	242.08	182.3	227.17	23.43	1.73	1.38	2.15	*	0	0
AT4G21980	AT4G21980_at	APG8A, ATG8A	chr4:11655589-11657034 FORWARD LENGTH=798	Ubiquitin-like superfamily protein	31.3	40.68	35.6	35.49	3.45	69.8	70.96	75.61	72.4	3.12	2.04	1.73	2.46	*	0	0
AT4G22360	AT4G22360_at		chr4:11807660-11810117 FORWARD LENGTH=1674	SWIB complex BAF60b domain-containing protein	73.97	80.75	73.58	76.01	4.31	128.51	180.71	196.89	168.7	21.23	2.22	1.73	2.75	*	0	0
AT4G22753	AT4G22753_at	SMO1-3, ATSMO1, SMO1, ATSMO1-3	chr4:11952019-11953609 REVERSE LENGTH=876	sterol 4-alpha methyl oxidase 1-3	111.45	111.06	137.58	120.52	10.18	210.8	224.89	212.42	216.64	9.58	1.8	1.55	2.12	*	0	0
AT4G22820	AT4G22820_at		chr4:11987705-11989006 REVERSE LENGTH=925	A20/AN1-like zinc finger family protein	40.22	44.85	37.47	40.8	2.97	55.49	61.29	70.12	62.04	4.79	1.52	1.27	1.81	*	0	0
AT4G22920	AT4G22920_at	ATNYE1, NYE1	chr4:12016525-12018492 REVERSE LENGTH=1581	non-yellowing 1	21.48	14.84	15.33	17.19	2.55	27.86	45.11	28.08	33.83	6.06	1.97	1.31	2.88	*	0	0
AT4G23700	AT4G23700_at	ATCHX17, CHX17	chr4:12342428-12346043 REVERSE LENGTH=2732	cation/H+ exchanger 17	8.25	8.96	5.72	7.69	1.36	14.49	13.51	12.71	13.66	1.34	1.78	1.3	2.58	*	0	0
AT4G23730	AT4G23730_at		chr4:12362484-12365098 FORWARD LENGTH=1698	Galactose mutarotase-like superfamily protein	60.27	61.38	65.91	62.3	3.04	126	75.67	98.14	99.79	14.58	1.6	1.2	2.02	*	0	0
AT4G24020	AT4G24020_at	NLP7	chr4:12479752-12483993 FORWARD LENGTH=3203	NIN like protein 7	121.36	88.75	84.71	98.41	11.92	136.38	170.11	187.39	165.06	16.89	1.68	1.29	2.2	*	0	0
AT4G24040	AT4G24040_at	ATTRE1, TRE1	chr4:12488183-12491235 FORWARD LENGTH=2115	trehalase 1	35.17	23.47	41.75	33.4	5.65	62.54	52.97	51.34	55.81	4.11	1.67	1.26	2.36	*	0	0
AT4G24800	AT4G24800_at		chr4:12781762-12785197 FORWARD LENGTH=2728	MA3 domain-containing protein	52.34	30.25	29.57	37.37	7.73	106.25	104.27	69.53	93.34	12.15	2.5	1.71	3.94	*	0	0
AT4G25170	AT4G25170_at		chr4:12909575-12911580 FORWARD LENGTH=1391	Uncharacterised conserved protein (UCP012943)	58.58	47.6	68.78	58.36	6.38	219.71	213.14	220.3	217.97	4.66	3.74	3.15	4.57	*	0	0
AT4G25620	AT4G25620_at		chr4:13067186-13069679 REVERSE LENGTH=1994	hydroxyproline-rich glycoprotein family protein	181.9	158.68	228.51	189.13	21.1	492.96	543.76	618.37	551.91	38.26	2.92	2.37	3.67	*	0	0
AT4G26160	AT4G26160_at	ACHT1	chr4:13255251-13256760 FORWARD LENGTH=839	atypical CYS HIS rich thioredoxin 1	58.31	45.54	43.37	49.3	5.04	86.72	89.96	121.75	99.53	11.85	2.02	1.55	2.61	*	0	0
AT4G26290	AT4G26290_at		chr4:13307595-13307822 REVERSE LENGTH=228	unknown protein; Has 9 Blast hits to 9 proteins in 5 species: Archae - 0; Bacteria - 0; Metazoa - 2; Fungi - 0; Plants - 3; Viruses - 0; Other Eukaryotes - 4 (source: NCBI BLink).	8.85	17.25	10.51	11.93	3.12	28.24	44.8	78.42	50.51	15.05	4.23	1.99	8.4	*	0	0
AT4G26400	AT4G26400_at		chr4:13344808-13346597 REVERSE LENGTH=1470	RING/U-box superfamily protein	14.68	24.83	25.82	21.66	4.01	76.11	76.49	69.18	73.81	3.45	3.41	2.58	4.93	*	0	0
AT4G27230	AT4G27230_at	HTA2	chr4:13637288-13638419 REVERSE LENGTH=717	histone H2A 2	43.63	45.36	53.16	47.14	3.66	67.25	61.51	68	65.43	2.77	1.39	1.21	1.62	*	0	0
AT4G27260	AT4G27260_at	GH3.5, WES1	chr4:13653609-13656204 FORWARD LENGTH=2246	Auxin-responsive GH3 family protein	45.8	46.61	24.93	39.4	7.45	160.83	204.96	259.41	208.21	29.27	5.29	3.62	8.08	*	0	0
AT4G27450	AT4G27450_at		chr4:13727484-13728886 REVERSE LENGTH=1137	Aluminium induced protein with YGL and LRDR motifs	15.76	18.78	25.46	19.69	4.19	804.06	1049.72	1189.66	1014.38	115.13	51.52	35.74	81.69	*	0	0
AT4G27470	AT4G27470_at	ATRMA3, RMA3	chr4:13734999-13736518 FORWARD LENGTH=1102	RING membrane-anchor 3	206.92	226.64	207.19	213.15	9.14	402.43	551.17	570.16	508.12	54.19	2.38	1.94	2.85	*	0	0
AT4G27780	AT4G27780_at	ACBP2	chr4:13847549-13849887 FORWARD LENGTH=1548	acyl-CoA binding protein 2	43.94	54.69	39.39	45.93	5.2	98.3	87.31	103.57	96.68	5.73	2.1	1.72	2.64	*	0	0
AT4G28085	AT4G28085_at		chr4:13960032-13960483 FORWARD LENGTH=452	unknown protein; Has 30201 Blast hits to 17322 proteins in 780 species: Archae - 12; Bacteria - 1396; Metazoa - 17338; Fungi - 3422; Plants - 5037; Viruses - 0; Other Eukaryotes - 2996 (source: NCBI BLink).	20.83	26.04	19.49	22.28	3	174.71	151.89	208.46	178.39	16.51	8	6.17	10.66	*	0	0
AT4G28260	AT4G28260_at		chr4:14004485-14006970 FORWARD LENGTH=2233	unknown protein; FUNCTIONS IN: molecular_function unknown; INVOLVED IN: biological_process unknown; LOCATED IN: cellular_component unknown; EXPRESSED IN: 24 plant structures; EXPRESSED DURING: 15 growth stages; Has 50 Blast hits to 42 proteins in 12 species: Archae - 0; Bacteria - 0; Metazoa - 1; Fungi - 0; Plants - 49; Viruses - 0; Other Eukaryotes - 0 (source: NCBI BLink).	26.91	28.35	24.27	26.68	2.93	100.15	96.94	99.32	98.78	2.97	3.7	3.11	4.54	*	0	0
AT4G28270	AT4G28270_at	ATRMA2, RMA2	chr4:14007539-14009019 REVERSE LENGTH=880	RING membrane-anchor 2	169.02	169.37	216.65	185.13	16.34	315.69	261.2	297.13	291.62	16.1	1.58	1.33	1.88	*	0	0
AT4G28290	AT4G28290_at		chr4:14011844-14012583 REVERSE LENGTH=550	unknown protein; FUNCTIONS IN: molecular_function unknown; INVOLVED IN: biological_process unknown; LOCATED IN: chloroplast; EXPRESSED IN: 23 plant structures; EXPRESSED DURING: 15 growth stages; Has 45 Blast hits to 45 proteins in 11 species: Archae - 0; Bacteria - 0; Metazoa - 0; Fungi - 0; Plants - 45; Viruses - 0; Other Eukaryotes - 0 (source: NCBI BLink).	110.35	100.63	111.67	108.01	4.89	184.01	190.18	312.78	229	42.28	2.12	1.47	2.8	*	0	0
AT4G28300	AT4G28300_at		chr4:14014653-14017068 FORWARD LENGTH=1943	Protein of unknown function (DUF1421)	148.83	187.11	115.76	150.35	21.56	237.11	273.67	297.38	270.09	18.9	1.8	1.41	2.4	*	0	0
AT4G28860	AT4G28860_at	ckl4	chr4:14246283-14249014 FORWARD LENGTH=1404	casein kinase I-like 4	30.57	33.95	38.07	34.54	3.34	73.28	59.69	56.73	62.8	6.08	1.82	1.45	2.28	*	0	0
AT4G29950	AT4G29950_at		chr4:14657045-14660573 FORWARD LENGTH=3109	Ypt/Rab-GAP domain of gyp1p superfamily protein	80.23	93.24	100.27	90.74	7.26	328.54	298.17	324.14	315.77	14.27	3.48	3.01	4.08	*	0	0
AT4G30200	AT4G30200_at	VEL1, VIL2	chr4:14786633-14790501 REVERSE LENGTH=2532	vernalization5/VIN3-like	138.63	127.38	123.15	129.9	5.99	270.14	242.24	189.27	233.81	24.18	1.8	1.47	2.15	*	0	0
AT4G30270	AT4G30270_at	MERI5B, MERI-5, XTH24, SEN4	chr4:14819192-14820592 REVERSE LENGTH=1207	xyloglucan endotransglucosylase/hydrolase 24	876.63	1426.3	836.14	1044.08	196.3	2212.31	1985.45	2015.8	2068.45	80.27	1.98	1.5	2.88	*	0.36	0
AT4G30670	AT4G30670_at		chr4:14957358-14957962 REVERSE LENGTH=605	Putative membrane lipoprotein	12.83	9.23	11.04	10.88	1.41	27.59	89.14	83.44	66.63	20.5	6.13	2.96	9.87	*	0	0
AT4G30790	AT4G30790_at		chr4:14993086-14997785 REVERSE LENGTH=3744	INVOLVED IN: autophagy; EXPRESSED IN: 24 plant structures; EXPRESSED DURING: 15 growth stages; CONTAINS InterPro DOMAIN/s: Autophagy-related protein 17 (InterPro:IPR007240), Autophagy-related protein 11 (InterPro:IPR019460); Has 8793 Blast hits to 6268 proteins in 570 species: Archae - 89; Bacteria - 657; Metazoa - 4844; Fungi - 808; Plants - 441; Viruses - 15; Other Eukaryotes - 1939 (source: NC…	132.45	137.15	108.46	125.92	9.37	299.19	330.02	250.35	293.57	24.19	2.33	1.94	2.8	*	0	0
AT4G30850	AT4G30850_at	HHP2	chr4:15020182-15022445 REVERSE LENGTH=1521	heptahelical transmembrane protein2	33.82	29.41	38.74	33.9	3.72	224.86	175.18	324.65	241.58	44.04	7.13	4.82	9.91	*	0	0
AT4G31130	AT4G31130_at		chr4:15136935-15138840 REVERSE LENGTH=1063	Protein of unknown function (DUF1218)	217.27	229.47	236.3	227.63	8.14	289.38	311.75	345.6	315.51	17.75	1.39	1.24	1.54	*	0	0
AT4G32030	AT4G32030_at		chr4:15490740-15493336 FORWARD LENGTH=1436	unknown protein; BEST Arabidopsis thaliana protein match is: unknown protein (TAIR:AT1G15800.1); Has 35333 Blast hits to 34131 proteins in 2444 species: Archae - 798; Bacteria - 22429; Metazoa - 974; Fungi - 991; Plants - 531; Viruses - 0; Other Eukaryotes - 9610 (source: NCBI BLink).	95.06	97.97	110.7	101.19	5.71	270.06	220.97	218.24	236.56	17.1	2.34	2	2.71	*	0	0
AT4G32070	AT4G32070_at	Phox4	chr4:15504662-15507176 REVERSE LENGTH=2515	Octicosapeptide/Phox/Bem1p (PB1) domain-containing protein / tetratricopeptide repeat (TPR)-containing protein	26.03	20.93	21.24	22.39	2.68	35.04	34.47	36.53	35.46	2.13	1.58	1.29	2.01	*	0	0
AT4G32870	AT4G32870_at		chr4:15862143-15862741 FORWARD LENGTH=599	Polyketide cyclase/dehydrase and lipid transport superfamily protein	19.34	24.76	22.26	22.28	2.42	46.33	49.49	64.31	53.25	6.15	2.39	1.83	3.11	*	0	0
AT4G33150	AT4G33150_at		chr4:15985189-15991536 REVERSE LENGTH=3576	lysine-ketoglutarate reductase/saccharopine dehydrogenase bifunctional enzyme	10.94	17.59	15.75	14.53	3.44	110.25	113.63	142.33	122.33	10.8	8.42	5.84	14.01	*	0	0
AT4G33666	AT4G33666_at		chr4:16169048-16169535 FORWARD LENGTH=488	unknown protein; FUNCTIONS IN: molecular_function unknown; INVOLVED IN: biological_process unknown; LOCATED IN: chloroplast; EXPRESSED IN: 19 plant structures; EXPRESSED DURING: 11 growth stages; Has 30201 Blast hits to 17322 proteins in 780 species: Archae - 12; Bacteria - 1396; Metazoa - 17338; Fungi - 3422; Plants - 5037; Viruses - 0; Other Eukaryotes - 2996 (source: NCBI BLink).	29.94	23.81	48.12	33.69	7.7	117.04	371.76	314.32	267.58	77.94	7.94	3.87	14.62	*	0	0
AT4G33910	AT4G33910_at		chr4:16256733-16258771 REVERSE LENGTH=1234	2-oxoglutarate (2OG) and Fe(II)-dependent oxygenase superfamily protein	110.47	127.26	83.36	107.21	13.44	198.85	174.2	162.74	178.76	11.1	1.67	1.34	2.14	*	0	0
AT4G34020	AT4G34020_at		chr4:16298262-16300938 REVERSE LENGTH=1751	Class I glutamine amidotransferase-like superfamily protein	94.65	77.39	89.85	87.25	5.65	134.13	148.35	166.8	149.48	10.55	1.71	1.46	2.01	*	0	0
AT4G34030	AT4G34030_at	MCCB	chr4:16301179-16304099 FORWARD LENGTH=2033	3-methylcrotonyl-CoA carboxylase	34.56	40.53	35.37	36.81	3.32	144.26	126.8	197.78	156.18	21.79	4.24	3.16	5.51	*	0	0
AT4G34350	AT4G34350_at	CLB6, ISPH, HDR	chr4:16428480-16431114 REVERSE LENGTH=1678	4-hydroxy-3-methylbut-2-enyl diphosphate reductase	73.6	89.55	83.28	82.09	5.74	148.46	145.78	97.52	130.52	16.92	1.59	1.22	2	*	0	0
AT4G34460	AT4G34460_at	AGB1, ELK4, ATAGB1	chr4:16477106-16479528 REVERSE LENGTH=1683	GTP binding protein beta 1	151.97	194.52	117.33	154.6	22.97	232.03	269.37	232.41	244.47	13.45	1.58	1.25	2.12	*	0	0
AT4G35090	AT4G35090_at	CAT2	chr4:16700342-16703286 REVERSE LENGTH=2259	catalase 2	127.71	204.65	126.51	152.9	26.31	220.51	249.79	287.52	252.69	19.91	1.65	1.24	2.35	*	0	0
AT4G35470	AT4G35470_at	PIRL4	chr4:16846301-16849150 FORWARD LENGTH=2478	plant intracellular ras group-related LRR 4	94.71	104.02	93.98	97.21	5.67	281.13	270.87	285.75	278.29	8.82	2.86	2.57	3.2	*	0	0
AT4G35750	AT4G35750_at		chr4:16940507-16941862 REVERSE LENGTH=1155	SEC14 cytosolic factor family protein / phosphoglyceride transfer family protein	122.01	104.09	140.29	122.3	11.03	354.49	289.24	373.05	339.12	26.05	2.77	2.29	3.39	*	0	0
AT4G35770	AT4G35770_at	SEN1, ATSEN1, DIN1	chr4:16944941-16946192 FORWARD LENGTH=890	Rhodanese/Cell cycle control phosphatase superfamily protein	10.98	15.39	13.61	13.1	2.2	2154.33	1810.09	2454.15	2138.84	186.91	163.29	122.21	231.27	*	0	0
AT4G36040	AT4G36040_at		chr4:17049171-17050274 REVERSE LENGTH=1104	Chaperone DnaJ-domain superfamily protein	105.74	159.72	149.61	137.79	18.14	895.45	1079.53	1131.11	1038.52	76.31	7.54	5.96	9.86	*	0.537	0
AT4G36400	AT4G36400_at		chr4:17197212-17200907 FORWARD LENGTH=1992	FAD-linked oxidases family protein	35.63	41.16	28.83	34.88	4.42	122.35	86.3	74.14	94.15	14.63	2.7	1.9	3.74	*	0	0
AT4G36870	AT4G36870_at	BLH2, SAW1	chr4:17368965-17373930 FORWARD LENGTH=2702	BEL1-like homeodomain 2	257.1	230.2	249.62	246.86	9.59	406.36	372.79	333.96	371.22	21.68	1.5	1.34	1.68	*	0	0
AT4G37610	AT4G37610_at	BT5	chr4:17670481-17672353 REVERSE LENGTH=1438	BTB and TAZ domain protein 5	17.48	12.44	24.58	18.04	3.88	145.84	149.38	195.86	163.81	16.66	9.08	6.36	14.4	*	0	0
AT4G37790	AT4G37790_at	HAT22	chr4:17768042-17769606 FORWARD LENGTH=1370	Homeobox-leucine zipper protein family	105.96	151.24	144.21	133.65	14.64	295.69	263.99	334.29	298.37	20.35	2.23	1.82	2.79	*	0	0
AT4G37870	AT4G37870_at	PCK1, PEPCK	chr4:17802694-17806539 REVERSE LENGTH=2413	phosphoenolpyruvate carboxykinase 1	169.33	154.48	149.65	157.96	7.04	588.07	524.48	617.13	576.81	30.75	3.65	3.25	4.09	*	2.521	5.054
AT4G38470	AT4G38470_at		chr4:17999432-18003681 FORWARD LENGTH=1858	ACT-like protein tyrosine kinase family protein	105.06	93.99	120.46	108.17	9.26	526.36	845.13	864.63	745.39	111	6.89	5.06	9	*	0	0
AT4G38570	AT4G38570_at	PIS2	chr4:18031279-18033563 REVERSE LENGTH=1109	probable CDP-diacylglycerol--inositol 3-phosphatidyltransferase 2	69.04	55.82	93.58	71.96	12.04	124.77	133.33	203.7	153.9	25.89	2.14	1.43	3.2	*	0	0
AT4G39070	AT4G39070_at		chr4:18204855-18206509 REVERSE LENGTH=1023	B-box zinc finger family protein	33.68	43.14	27.61	34.73	5.37	334.9	248.82	459.25	347.53	61.3	10.01	6.65	14.75	*	0	0
AT4G39090	AT4G39090_at	RD19, RD19A	chr4:18215556-18217482 REVERSE LENGTH=1533	Papain family cysteine protease	682.72	730.56	874.79	763.83	61	1877.55	1937.42	1997.24	1934.27	49.61	2.53	2.22	2.93	*	0	5.861
AT4G39780	AT4G39780_at		chr4:18457957-18459180 REVERSE LENGTH=1224	Integrase-type DNA-binding superfamily protein	203.94	151.11	155.41	170.21	17.17	247.19	288.42	379.57	304.58	39.91	1.79	1.34	2.34	*	0	0
AT5G01520	AT5G01520_at		chr5:206432-208611 FORWARD LENGTH=1306	RING/U-box superfamily protein	56.27	36.66	63.52	51.76	8.58	139.81	131.89	142.72	137.58	5.87	2.66	2.06	3.68	*	0	0
AT5G01600	AT5G01600_at	ATFER1, FER1	chr5:227953-230051 REVERSE LENGTH=1421	ferretin 1	36.61	18.71	38.25	31.29	6.44	142.78	59.44	215.28	139.17	44.93	4.45	1.99	8.06	*	0	3.171
AT5G01750	AT5G01750_at		chr5:289765-290914 FORWARD LENGTH=1023	Protein of unknown function (DUF567)	464.32	528.06	499.68	495.2	22.61	900.92	796.2	852.44	849.19	31.62	1.71	1.56	1.89	*	0	0
AT5G01800	AT5G01800_at		chr5:306968-308908 FORWARD LENGTH=1078	saposin B domain-containing protein	282.24	246.58	341.43	290.51	28.22	481.82	483.96	560.98	508.13	27.48	1.75	1.47	2.12	*	0	0
AT5G02020	AT5G02020_at	SIS	chr5:386018-388123 REVERSE LENGTH=1101	Encodes a protein involved in salt tolerance, names SIS (Salt Induced Serine rich).	21.88	16.39	24.99	20.87	3.37	103.64	123.16	197.49	141.49	28.84	6.78	4.24	10.35	*	0	0
AT5G02100	AT5G02100_at	UNE18, ORP3A	chr5:413520-416225 FORWARD LENGTH=1690	Oxysterol-binding family protein	36.27	57.75	21.98	38.99	11.17	96	96.53	84.46	92.87	5.25	2.38	1.6	4.52	*	0	0
AT5G02160	AT5G02160_at		chr5:426226-427297 FORWARD LENGTH=829	unknown protein; FUNCTIONS IN: molecular_function unknown; INVOLVED IN: biological_process unknown; LOCATED IN: chloroplast thylakoid membrane; EXPRESSED IN: 23 plant structures; EXPRESSED DURING: 13 growth stages; Has 121 Blast hits to 121 proteins in 17 species: Archae - 0; Bacteria - 0; Metazoa - 0; Fungi - 0; Plants - 121; Viruses - 0; Other Eukaryotes - 0 (source: NCBI BLink).	147.9	80.47	268.21	165.49	54.91	587.79	528.71	985.73	700.83	144.03	4.23	2.32	9.74	*	0	0
AT5G02840	AT5G02840_at	LCL1	chr5:648704-651958 FORWARD LENGTH=1377	LHY/CCA1-like 1	96.25	84.41	83.96	88.23	5.54	199.86	173.55	161.92	177.63	12.01	2.01	1.73	2.34	*	0	0
AT5G03470	AT5G03470_at	ATB' ALPHA	chr5:866449-869024 FORWARD LENGTH=1986	Protein phosphatase 2A regulatory B subunit family protein	77.46	79.11	82.55	79.35	3.87	240.81	254.33	224.42	240.19	10.44	3.03	2.72	3.37	*	0	0
AT5G04020	AT5G04020_at		chr5:1081611-1086546 REVERSE LENGTH=4780	calmodulin binding	12.39	9.75	7.88	10.27	1.88	16.64	17.1	17.82	17.12	1.35	1.67	1.24	2.43	*	0	0
AT5G04040	AT5G04040_at	SDP1	chr5:1089342-1093179 FORWARD LENGTH=3275	Patatin-like phospholipase family protein	30.78	28.99	36.22	31.94	3.28	123.6	131.76	102.23	119.22	9.55	3.73	3.02	4.66	*	0	0
AT5G04220	AT5G04220_at	SYTC, ATSYTC, NTMC2TYPE1.3, NTMC2T1.3, SYT3	chr5:1155865-1158876 REVERSE LENGTH=1999	Calcium-dependent lipid-binding (CaLB domain) family protein	29.08	22.72	30.47	27.58	3.08	154.06	137.03	113.92	134.98	11.84	4.89	3.89	6.24	*	0	0
AT5G04760	AT5G04760_at		chr5:1373530-1374787 REVERSE LENGTH=1128	Duplicated homeodomain-like superfamily protein	37.6	48.14	39.99	41.84	4.08	64.89	60.99	69.06	64.75	3.76	1.55	1.29	1.88	*	0	0
AT5G04770	AT5G04770_at	ATCAT6, CAT6	chr5:1379068-1382419 FORWARD LENGTH=1917	cationic amino acid transporter 6	33.91	36.51	30.84	33.8	3.35	67.12	68.82	120.04	85.26	17.66	2.52	1.62	3.56	*	0	0
AT5G05100	AT5G05100_at		chr5:1505122-1507224 REVERSE LENGTH=1598	Single-stranded nucleic acid binding R3H protein	607.99	667.72	542.67	605.17	39.04	956.94	1093.51	1023.39	1025.91	45.93	1.7	1.49	1.94	*	0	0
AT5G05140	AT5G05140_at		chr5:1519913-1522667 FORWARD LENGTH=2121	Transcription elongation factor (TFIIS) family protein	52.09	50.94	36.22	46.4	5.67	182.44	164.35	158.7	168.51	8.29	3.63	2.97	4.6	*	0	0
AT5G05440	AT5G05440_at	PYL5, RCAR8	chr5:1609250-1610446 FORWARD LENGTH=1197	Polyketide cyclase/dehydrase and lipid transport superfamily protein	80.48	106.73	82.78	89.86	9.7	481.24	507.75	725.44	571.81	78.23	6.36	4.71	8.44	*	0	0
AT5G05700	AT5G05700_at	ATE1, DLS1, ATATE1	chr5:1712670-1715731 REVERSE LENGTH=2271	arginine-tRNA protein transferase 1	52.89	55.68	46.01	51.48	3.62	102.96	92.74	80.1	91.88	6.98	1.78	1.5	2.12	*	0	0
AT5G05930	AT5G05930_at	ATGC1, GC1	chr5:1779974-1783412 REVERSE LENGTH=1478	guanylyl cyclase 1	52.34	54.39	56.29	54.39	3.68	189.03	188.5	198.66	192.02	5.31	3.53	3.15	4	*	0	0
AT5G06370	AT5G06370_at		chr5:1947139-1948612 REVERSE LENGTH=1120	NC domain-containing protein-related	194.19	210.66	232.54	212.68	12.54	526.64	555.03	634.31	572.14	33.71	2.69	2.34	3.09	*	0	0
AT5G06560	AT5G06560_at		chr5:2003304-2006188 REVERSE LENGTH=2465	Protein of unknown function, DUF593	19.73	21.64	23.76	21.48	2.01	44.39	35.51	35.99	38.49	3.35	1.79	1.45	2.22	*	0	0
AT5G06570	AT5G06570_at		chr5:2007600-2011041 REVERSE LENGTH=1318	alpha/beta-Hydrolases superfamily protein	9.53	7.19	5.11	7.23	1.52	128.28	98.17	216.31	147.61	35.51	20.42	11.42	34.98	*	0	0
AT5G06690	AT5G06690_at	WCRKC1	chr5:2060501-2061956 REVERSE LENGTH=783	WCRKC thioredoxin 1	297.97	159.92	371.61	276.32	62.09	734.59	580.57	693.56	669.31	46.24	2.42	1.73	3.88	*	0	0
AT5G07440	AT5G07440_at	GDH2	chr5:2355937-2358194 FORWARD LENGTH=1634	glutamate dehydrogenase 2	119.08	220.73	114.57	151.22	35.58	386.49	557.07	597.43	513.76	66.67	3.4	2.26	5.73	*	0	0
AT5G07920	AT5G07920_at	DGK1, ATDGK1	chr5:2524778-2529330 REVERSE LENGTH=3043	diacylglycerol kinase1	51.51	52.63	40.51	48.22	4.49	96.74	80.64	60.14	79.09	10.88	1.64	1.22	2.13	*	0	0
AT5G10450	AT5G10450_at	GRF6, AFT1, 14-3-3lambda	chr5:3283853-3286347 REVERSE LENGTH=1426	G-box regulating factor 6	32.26	26.81	38.02	32.15	3.99	105.7	91.29	142.82	113.5	15.71	3.53	2.57	4.8	*	0	0
AT5G10695	AT5G10695_at		chr5:3377663-3378221 FORWARD LENGTH=559	unknown protein; BEST Arabidopsis thaliana protein match is: unknown protein (TAIR:AT5G57123.1); Has 30201 Blast hits to 17322 proteins in 780 species: Archae - 12; Bacteria - 1396; Metazoa - 17338; Fungi - 3422; Plants - 5037; Viruses - 0; Other Eukaryotes - 2996 (source: NCBI BLink).	58.54	61.06	39.92	53.57	7.35	91.95	140.55	173.88	135.48	24.18	2.53	1.69	3.64	*	0	0
AT5G12390	AT5G12390_at	FIS1B	chr5:4010443-4012039 REVERSE LENGTH=1098	Tetratricopeptide repeat (TPR)-like superfamily protein	102.27	143.33	109.8	118.41	13.91	179.74	185.69	223.07	195.34	14.67	1.65	1.32	2.1	*	0	0
AT5G13760	AT5G13760_at		chr5:4442014-4444935 FORWARD LENGTH=2168	Plasma-membrane choline transporter family protein	119.74	127.69	104.88	117.22	7.59	148.23	187.9	215.67	184.06	20.24	1.57	1.26	1.92	*	0	0
AT5G14120	AT5G14120_at		chr5:4555949-4558710 FORWARD LENGTH=2362	Major facilitator superfamily protein	507.24	490.23	570.23	523.01	30.55	1968.06	1813.76	1997.17	1927.78	59.53	3.69	3.32	4.12	*	0	0
AT5G14180	AT5G14180_at	MPL1	chr5:4571337-4574462 REVERSE LENGTH=1411	Myzus persicae-induced lipase 1	13.08	11.06	10.21	11.41	2.34	225.86	192.82	272.63	230.46	23.22	20.21	14.33	31.27	*	0	0
AT5G15120	AT5G15120_at		chr5:4898737-4900581 FORWARD LENGTH=1189	Protein of unknown function (DUF1637)	17.61	22.37	21.09	20.48	2.71	93.67	85.46	90.52	89.86	3.31	4.39	3.57	5.64	*	0	0
AT5G16110	AT5G16110_at		chr5:5260604-5262840 REVERSE LENGTH=1474	unknown protein; FUNCTIONS IN: molecular_function unknown; INVOLVED IN: biological_process unknown; LOCATED IN: chloroplast; EXPRESSED IN: 24 plant structures; EXPRESSED DURING: 15 growth stages; BEST Arabidopsis thaliana protein match is: unknown protein (TAIR:AT3G02555.1); Has 133 Blast hits to 133 proteins in 18 species: Archae - 0; Bacteria - 0; Metazoa - 0; Fungi - 0; Plants - 133; Viruses -…	475.14	328.15	437.22	413.14	44.19	1438.79	1327.31	1729.84	1498.08	121.43	3.63	2.92	4.56	*	0	0
AT5G16120	AT5G16120_at		chr5:5265633-5267916 FORWARD LENGTH=1438	alpha/beta-Hydrolases superfamily protein	60.98	55.32	64.99	60.26	4.52	177.06	194.41	182.61	184.67	7.22	3.06	2.68	3.54	*	0	0
AT5G16180	AT5G16180_at	CRS1, ATCRS1	chr5:5279884-5282898 FORWARD LENGTH=2163	ortholog of maize chloroplast splicing factor CRS1	18.14	9.63	13.63	13.89	2.68	33.19	23.02	21.19	25.83	4.1	1.86	1.24	2.9	*	0	0
AT5G16480	AT5G16480_at		chr5:5381113-5382897 REVERSE LENGTH=1115	Phosphotyrosine protein phosphatases superfamily protein	34.94	21.74	46.05	33.82	7.4	86.48	91.13	116.53	97.94	10.18	2.9	2.02	4.64	*	0	0
AT5G16650	AT5G16650_at		chr5:5463177-5465331 REVERSE LENGTH=912	Chaperone DnaJ-domain superfamily protein	104.28	76.88	110.81	97.12	10.87	193.69	195.58	257.61	215.71	21.48	2.22	1.74	2.86	*	0	0
AT5G16830	AT5G16830_at	SYP21, ATSYP21, PEP12, ATPEP12, PEP12P	chr5:5532846-5535252 REVERSE LENGTH=1170	syntaxin of plants 21	188.65	182.25	109.33	159.92	26.07	272.42	318.94	293.1	295.11	15.36	1.85	1.43	2.55	*	0	0
AT5G16880	AT5G16880_at		chr5:5548914-5551463 FORWARD LENGTH=1655	Target of Myb protein 1	99.62	124.67	76.98	100.48	14.5	248.77	270.46	171.46	230.24	30.66	2.29	1.65	3.2	*	0	0
AT5G16910	AT5G16910_at	ATCSLD2, CSLD2	chr5:5561679-5565580 FORWARD LENGTH=3728	cellulose-synthase like D2	65.1	98.08	71.74	78.27	11.38	186.77	212.18	193.09	195.72	11.05	2.5	1.97	3.33	*	0	0
AT5G16940	AT5G16940_at		chr5:5571550-5572390 REVERSE LENGTH=742	carbon-sulfur lyases	19.47	18.61	19.24	19.04	1.19	31.89	31.95	36.72	33.55	2.44	1.76	1.5	2.06	*	0	0
AT5G17290	AT5G17290_at	ATG5, APG5, ATATG5	chr5:5686945-5689900 REVERSE LENGTH=1308	autophagy protein Apg5 family	24.69	23.18	22.09	23.3	2.09	45.4	50.88	57.11	50.94	4.24	2.19	1.79	2.68	*	0	0
AT5G17300	AT5G17300_at	RVE1	chr5:5690227-5692902 REVERSE LENGTH=1839	Homeodomain-like superfamily protein	24.81	23.65	27.83	25.35	2.42	51.55	47.77	60.15	52.98	4.27	2.09	1.7	2.58	*	0	0
AT5G18170	AT5G18170_at	GDH1	chr5:6006039-6008472 FORWARD LENGTH=1593	glutamate dehydrogenase 1	22.7	22.43	21.25	22.19	3.19	83.76	115.56	104.26	101.24	10.05	4.56	3.46	6.21	*	0	0
AT5G18490	AT5G18490_at		chr5:6134152-6136765 REVERSE LENGTH=1996	Plant protein of unknown function (DUF946)	31.88	53.97	47.94	44.39	7.38	135.46	126.63	145.84	136.34	6.65	3.07	2.38	4.26	*	0	0
AT5G18630	AT5G18630_at		chr5:6202609-6205737 FORWARD LENGTH=1606	alpha/beta-Hydrolases superfamily protein	40.55	50.3	48.34	45.83	4.33	416.9	539.41	454.42	470.34	38.38	10.26	8.37	12.67	*	0	0
AT5G18640	AT5G18640_at		chr5:6212802-6215782 FORWARD LENGTH=1724	alpha/beta-Hydrolases superfamily protein	64.7	64.03	71.68	66.46	5.1	178.88	186.26	172.08	179.72	8.75	2.7	2.34	3.16	*	0	0
AT5G18650	AT5G18650_at		chr5:6217912-6220702 FORWARD LENGTH=1480	CHY-type/CTCHY-type/RING-type Zinc finger protein	550.43	384.77	557.6	497.31	57	1350.1	1355.42	1541.79	1415.69	66.62	2.85	2.35	3.55	*	0	0
AT5G18670	AT5G18670_at	BMY3, BAM9	chr5:6225956-6228132 FORWARD LENGTH=1926	beta-amylase 3	32.06	27.04	50.18	36.17	7.44	159.17	266.28	247.32	224.07	33.84	6.19	4.12	9.87	*	0	0
AT5G19050	AT5G19050_at		chr5:6369267-6371904 FORWARD LENGTH=1304	alpha/beta-Hydrolases superfamily protein	76.42	62.78	81.54	73.78	6.06	128.05	94.24	117.72	113.24	10.16	1.53	1.25	1.87	*	0	0
AT5G19120	AT5G19120_at		chr5:6414488-6415907 FORWARD LENGTH=1420	Eukaryotic aspartyl protease family protein	31.12	25.47	65.28	40.81	12.68	668.3	708.65	891.67	756.57	69.43	18.54	11.86	38.31	*	0	0
AT5G19140	AT5G19140_at	ATAILP1, AILP1	chr5:6423153-6426166 FORWARD LENGTH=1295	Aluminium induced protein with YGL and LRDR motifs	552.28	696.57	712.75	652.65	54.4	1691.77	1726.59	1558.53	1659.31	56.56	2.54	2.21	2.97	*	0	0
AT5G19430	AT5G19430_at		chr5:6553703-6555848 FORWARD LENGTH=1465	RING/U-box superfamily protein	47.15	38.4	42.41	42.81	3.48	93.8	93.1	100.39	95.28	3.15	2.23	1.94	2.59	*	0	0
AT5G20250	AT5G20250_at	DIN10	chr5:6833659-6836782 FORWARD LENGTH=2737	Raffinose synthase family protein	118.83	138.12	178.58	145.33	18.16	1409.72	1521.07	1452.82	1464.9	42.59	10.08	8.31	12.74	*	0	0
AT5G20520	AT5G20520_at	WAV2	chr5:6943154-6946454 REVERSE LENGTH=1448	alpha/beta-Hydrolases superfamily protein	115.31	106.3	113.65	111.5	5	314.04	245.63	235.35	264.74	25.02	2.37	1.98	2.8	*	0	0
AT5G21160	AT5G21160_at		chr5:7198741-7204090 REVERSE LENGTH=3142	LA RNA-binding protein	417.75	364.7	312.52	364.68	30.92	649.92	676.42	697.34	676.01	17.86	1.85	1.61	2.17	*	0	0
AT5G21170	AT5G21170_at	AKINBETA1	chr5:7205562-7208496 FORWARD LENGTH=1265	5'-AMP-activated protein kinase beta-2 subunit protein	65.63	70.14	88.2	74.67	7.57	1324.31	1385.03	1644.58	1447.1	103.1	19.38	15.89	23.98	*	0	0
AT5G22920	AT5G22920_at		chr5:7664991-7667265 FORWARD LENGTH=1262	CHY-type/CTCHY-type/RING-type Zinc finger protein	39.72	24.96	76.76	47.08	15.51	1217.03	1290.05	1464.41	1323.09	76.47	28.11	17.99	61.58	*	0	0
AT5G23050	AT5G23050_at	AAE17	chr5:7731269-7735439 REVERSE LENGTH=2450	acyl-activating enzyme 17	46.07	36.16	56.12	46.2	5.96	155.74	131.4	176.7	154.3	13.56	3.34	2.61	4.39	*	0	0
AT5G23090	AT5G23090_at	NF-YB13	chr5:7749070-7750538 FORWARD LENGTH=1028	nuclear factor Y, subunit B13	45.11	47.78	30.8	41.31	5.68	59.25	67.37	76.18	67.55	5.29	1.64	1.28	2.17	*	0	0
AT5G23230	AT5G23230_at	NIC2	chr5:7825882-7826611 REVERSE LENGTH=730	nicotinamidase 2	39.49	37.83	34.09	36.99	2.79	66.8	79.29	73.74	73.13	4.9	1.98	1.68	2.34	*	0	0
AT5G23340	AT5G23340_at		chr5:7856189-7858319 FORWARD LENGTH=1679	RNI-like superfamily protein	36.07	26.85	37.61	33.42	3.7	84.57	79.41	88.91	84.44	3.63	2.53	2.1	3.12	*	0	0
AT5G23405	AT5G23405_at		chr5:7882848-7884353 REVERSE LENGTH=809	HMG-box (high mobility group) DNA-binding family protein	39.86	36.48	39.87	38.47	2.5	65.56	76.25	79.59	73.64	5.44	1.91	1.62	2.25	*	0	0
AT5G24490	AT5G24490_at		chr5:8365601-8367460 FORWARD LENGTH=1298	30S ribosomal protein, putative	135.29	58.77	156.01	116.03	30.1	859.02	749.21	755.59	786.85	37.46	6.78	4.7	11.88	*	0	0
AT5G24570	AT5G24570_at		chr5:8405681-8406132 REVERSE LENGTH=452	unknown protein; Has 30201 Blast hits to 17322 proteins in 780 species: Archae - 12; Bacteria - 1396; Metazoa - 17338; Fungi - 3422; Plants - 5037; Viruses - 0; Other Eukaryotes - 2996 (source: NCBI BLink).	381.31	227.82	328.66	312.47	44.9	473.38	552.09	773.84	599.68	90.46	1.92	1.35	2.72	*	0	0
AT5G24870	AT5G24870_at		chr5:8544785-8547423 REVERSE LENGTH=2204	RING/U-box superfamily protein	21.25	20.16	24.53	21.79	1.98	46.09	34.75	35.6	38.64	4.09	1.77	1.4	2.23	*	0	0
AT5G24890	AT5G24890_at		chr5:8558191-8559406 REVERSE LENGTH=1123	unknown protein; FUNCTIONS IN: molecular_function unknown; INVOLVED IN: biological_process unknown; LOCATED IN: cellular_component unknown; EXPRESSED IN: 24 plant structures; EXPRESSED DURING: 13 growth stages; BEST Arabidopsis thaliana protein match is: unknown protein (TAIR:AT2G24550.1); Has 1807 Blast hits to 1807 proteins in 277 species: Archae - 0; Bacteria - 0; Metazoa - 736; Fungi - 347; P…	91.74	87.29	114.82	98.01	8.98	282.98	268.4	249.38	268.98	12.82	2.74	2.33	3.28	*	0	0
AT5G25210	AT5G25210_at		chr5:8723958-8725771 FORWARD LENGTH=932	unknown protein; BEST Arabidopsis thaliana protein match is: unknown protein (TAIR:AT4G32030.1); Has 30201 Blast hits to 17322 proteins in 780 species: Archae - 12; Bacteria - 1396; Metazoa - 17338; Fungi - 3422; Plants - 5037; Viruses - 0; Other Eukaryotes - 2996 (source: NCBI BLink).	50.61	52.73	46.61	50.01	2.97	86.11	93.79	97.46	92.68	4.84	1.85	1.63	2.11	*	0	0
AT5G25280	AT5G25280_at		chr5:8773789-8775487 FORWARD LENGTH=1699	serine-rich protein-related	43.17	42.14	49.5	45.38	3.91	201.87	174.27	158.53	177.93	13.71	3.92	3.24	4.76	*	0	0
AT5G25770	AT5G25770_at		chr5:8969215-8972125 REVERSE LENGTH=1588	alpha/beta-Hydrolases superfamily protein	28.65	30.21	26.95	28.56	1.76	48.21	54.42	44.6	48.99	3.81	1.72	1.45	2.02	*	0	0
AT5G27320	AT5G27320_at	ATGID1C, GID1C	chr5:9629087-9631210 FORWARD LENGTH=1666	alpha/beta-Hydrolases superfamily protein	43.22	40.15	64.73	49.38	8.12	124.33	83.6	89	98.71	13.29	2	1.41	2.9	*	0	0
AT5G27350	AT5G27350_at	SFP1	chr5:9648667-9654426 FORWARD LENGTH=1966	Major facilitator superfamily protein	117.82	98.67	168.31	128.05	21.15	219.83	241.95	203	221.44	13.04	1.73	1.33	2.4	*	0	0
AT5G27670	AT5G27670_at	HTA7	chr5:9792561-9793456 REVERSE LENGTH=790	histone H2A 7	40.21	28.02	38.32	35.35	3.97	50.47	68.73	95.32	71.56	13.28	2.02	1.36	2.83	*	0	0
AT5G28050	AT5G28050_at		chr5:10043914-10045882 REVERSE LENGTH=1053	Cytidine/deoxycytidylate deaminase family protein	153	141.86	160.56	151.36	7.32	243.96	329.71	424.87	332.73	53.41	2.2	1.6	2.82	*	0	0
AT5G28770	AT5G28770_at	BZO2H3, AtbZIP63	chr5:10796459-10798207 REVERSE LENGTH=1173	bZIP transcription factor family protein	13.41	9.67	19.97	14.19	3.39	250.28	198.79	205.67	218.33	16.16	15.38	10.76	25.61	*	0	0
AT5G32450	AT5G32450_at		chr5:12079611-12081573 FORWARD LENGTH=1156	RNA binding (RRM/RBD/RNP motifs) family protein	144.7	147.89	135.75	142.29	5.67	443.47	326.74	343.89	370.96	36.51	2.61	2.16	3.07	*	0	0
AT5G34850	AT5G34850_at	ATPAP26, PAP26	chr5:13108154-13111631 REVERSE LENGTH=2030	purple acid phosphatase 26	248.64	229.44	252.71	243.7	8.45	372.18	348.32	301	340.98	21.75	1.4	1.24	1.57	*	0	0
AT5G35790	AT5G35790_at	G6PD1	chr5:13956690-13959753 REVERSE LENGTH=1987	glucose-6-phosphate dehydrogenase 1	82.22	59.83	94	78.65	10.18	132.78	132.41	112.39	126.02	7.92	1.6	1.28	2.07	*	0	0
AT5G37540	AT5G37540_at		chr5:14912835-14914431 FORWARD LENGTH=1597	Eukaryotic aspartyl protease family protein	42.64	57.61	37.23	45.92	6.61	80.24	107.19	110.03	98.79	10.76	2.15	1.61	2.95	*	0	0
AT5G37710	AT5G37710_at		chr5:14979159-14981400 FORWARD LENGTH=1311	alpha/beta-Hydrolases superfamily protein	33.53	43.42	32.4	36.39	4.58	128.07	133.2	151.03	137.3	7.63	3.77	3.05	4.83	*	0	0
AT5G37740	AT5G37740_at		chr5:14992005-14993671 FORWARD LENGTH=890	Calcium-dependent lipid-binding (CaLB domain) family protein	37.42	51.29	44.74	44.44	4.34	97.12	92.1	92.37	93.87	2.42	2.11	1.81	2.53	*	0	0
AT5G38895	AT5G38895_at		chr5:15571254-15573416 FORWARD LENGTH=1059	RING/U-box superfamily protein	40.64	39.01	49.25	42.89	3.83	79.88	75.23	77.12	77.37	3.24	1.8	1.54	2.14	*	0	0
AT5G39520	AT5G39520_at		chr5:15823735-15825492 REVERSE LENGTH=954	Protein of unknown function (DUF1997)	11.4	13.63	16.46	13.54	2.41	61.4	57.03	84.7	67.79	8.84	5.01	3.52	7.44	*	0	0
AT5G39580	AT5G39580_at		chr5:15847078-15849108 REVERSE LENGTH=1245	Peroxidase superfamily protein	37.14	44.75	52.92	45.29	6.16	125.2	143.49	281.59	183.36	49.71	4.05	2.18	6.35	*	0	0
AT5G40450	AT5G40450_at		chr5:16184650-16195651 REVERSE LENGTH=8957	unknown protein; FUNCTIONS IN: molecular_function unknown; INVOLVED IN: biological_process unknown; LOCATED IN: chloroplast, plasma membrane; EXPRESSED IN: 24 plant structures; EXPRESSED DURING: 13 growth stages; Has 30201 Blast hits to 17322 proteins in 780 species: Archae - 12; Bacteria - 1396; Metazoa - 17338; Fungi - 3422; Plants - 5037; Viruses - 0; Other Eukaryotes - 2996 (source: NCBI BLin…	103.21	98.12	98.48	100.52	5.74	529.02	382.44	303.73	405.38	66.22	4.03	2.92	5.22	*	0	0
AT5G40890	AT5G40890_at	ATCLC-A, CLC-A, CLCA, ATCLCA	chr5:16381314-16384319 REVERSE LENGTH=2669	chloride channel A	26.1	27.38	36.34	29.7	3.77	250.46	319.63	189.38	252.8	38.89	8.51	6.02	11.78	*	0	0
AT5G41080	AT5G41080_at		chr5:16441744-16443985 FORWARD LENGTH=1389	PLC-like phosphodiesterases superfamily protein	140.41	105.84	156.68	134.19	15.19	701.34	677.79	1116.11	828.52	144.93	6.17	4.23	8.56	*	0	0
AT5G42560	AT5G42560_at		chr5:17014923-17017252 FORWARD LENGTH=1322	Abscisic acid-responsive (TB2/DP1, HVA22) family protein	164.22	194.61	178.17	178.75	11.05	288.1	330.85	313.24	310.14	14.75	1.74	1.53	1.98	*	0	0
AT5G42870	AT5G42870_at	ATPAH2, PAH2	chr5:17185463-17189681 REVERSE LENGTH=3049	phosphatidic acid phosphohydrolase 2	61.41	66.68	58.61	62.25	3.74	119.88	134.97	116.39	124.05	7.02	1.99	1.74	2.28	*	0	0
AT5G42940	AT5G42940_at		chr5:17216330-17220490 REVERSE LENGTH=2611	RING/U-box superfamily protein	45.56	50.11	49.05	48.26	2.93	110.62	97.96	95.44	100.86	5.94	2.09	1.82	2.4	*	0	0
AT5G43060	AT5G43060_at		chr5:17269507-17272164 REVERSE LENGTH=1716	Granulin repeat cysteine protease family protein	73.8	75.18	43.71	64.38	10.9	107.17	103.57	118.81	109.87	6.85	1.71	1.3	2.4	*	0	0
AT5G43320	AT5G43320_at	ckl8	chr5:17385867-17389527 REVERSE LENGTH=2205	casein kinase I-like 8	218.49	250.92	224.09	231.13	12.38	540.65	384.11	347.45	422.93	59.76	1.83	1.39	2.3	*	0	0
AT5G44290	AT5G44290_at		chr5:17840424-17843597 REVERSE LENGTH=2561	Protein kinase superfamily protein	93.96	65.27	81.07	80.4	8.36	138.44	121.11	116.24	125.32	7.51	1.56	1.29	1.92	*	0	0
AT5G45110	AT5G45110_at	NPR3, ATNPR3	chr5:18228910-18231522 FORWARD LENGTH=2358	NPR1-like protein 3	67.55	96.94	46.62	70.21	15.12	147.95	127.31	144.17	139.4	7.32	1.99	1.45	3.1	*	0	0
AT5G45310	AT5G45310_at		chr5:18359275-18361114 REVERSE LENGTH=1289	unknown protein; LOCATED IN: endomembrane system; EXPRESSED IN: stem, inflorescence meristem, root, leaf; EXPRESSED DURING: LP.04 four leaves visible; Has 30201 Blast hits to 17322 proteins in 780 species: Archae - 12; Bacteria - 1396; Metazoa - 17338; Fungi - 3422; Plants - 5037; Viruses - 0; Other Eukaryotes - 2996 (source: NCBI BLink).	6.68	8.14	9.89	8.15	1.44	14.98	15.08	22.61	17.44	2.83	2.14	1.43	3.24	*	0	0
AT5G46180	AT5G46180_at	DELTA-OAT	chr5:18718475-18721375 REVERSE LENGTH=1823	ornithine-delta-aminotransferase	110.04	107.91	78.9	98.92	10.55	311.93	395.26	323.6	343.63	27.16	3.47	2.81	4.36	*	0	0
AT5G47040	AT5G47040_at	LON2	chr5:19093152-19098715 REVERSE LENGTH=2908	lon protease 2	97	94.59	113.48	101.72	6.47	190.51	217.7	186.96	198.35	11.02	1.95	1.7	2.24	*	0	0
AT5G47390	AT5G47390_at		chr5:19226790-19228858 FORWARD LENGTH=1621	myb-like transcription factor family protein	108.49	101.31	118.58	110.08	5.52	248.28	310.76	304.76	287.68	21.37	2.61	2.24	3.02	*	0	0
AT5G49360	AT5G49360_at	BXL1, ATBXL1	chr5:20011879-20016742 REVERSE LENGTH=2708	beta-xylosidase 1	38.13	60.47	42.9	47.15	10.16	2077.02	2045.82	1964.29	2026.93	42.91	42.99	31.67	66.66	*	0	0
AT5G49450	AT5G49450_at	AtbZIP1, bZIP1	chr5:20051829-20052735 FORWARD LENGTH=907	basic leucine-zipper 1	8.89	6.73	9.58	8.43	1.68	95.37	97.96	108.35	100.46	5.03	11.92	8.85	17.88	*	0	0
AT5G49700	AT5G49700_at		chr5:20192599-20193429 FORWARD LENGTH=831	Predicted AT-hook DNA-binding family protein	100.96	110.12	69.38	94.06	14.33	394.77	739.23	860.7	664.35	141.54	7.06	4.36	10.71	*	0	0
AT5G49710	AT5G49710_at		chr5:20195410-20197258 FORWARD LENGTH=1395	unknown protein; BEST Arabidopsis thaliana protein match is: unknown protein (TAIR:AT4G24590.1); Has 35333 Blast hits to 34131 proteins in 2444 species: Archae - 798; Bacteria - 22429; Metazoa - 974; Fungi - 991; Plants - 531; Viruses - 0; Other Eukaryotes - 9610 (source: NCBI BLink).	18.65	25.87	15.87	20.11	3.41	40.29	33.43	30.65	34.69	3.02	1.72	1.29	2.45	*	0	0
AT5G49730	AT5G49730_at	ATFRO6, FRO6	chr5:20201101-20204513 REVERSE LENGTH=2529	ferric reduction oxidase 6	67.46	37.4	96.32	66.96	17.22	321.53	353.26	341.33	338.14	16.01	5.05	3.51	8.79	*	0	0
AT5G50230	AT5G50230_at		chr5:20448370-20450881 REVERSE LENGTH=1818	Transducin/WD40 repeat-like superfamily protein	37.59	38.27	36.71	37.61	2.53	67.1	66.75	47.35	60.45	7.03	1.61	1.27	1.99	*	0	0
AT5G51390	AT5G51390_at		chr5:20877967-20878464 REVERSE LENGTH=498	unknown protein; Has 30201 Blast hits to 17322 proteins in 780 species: Archae - 12; Bacteria - 1396; Metazoa - 17338; Fungi - 3422; Plants - 5037; Viruses - 0; Other Eukaryotes - 2996 (source: NCBI BLink).	70.59	23.89	61.46	52	14.18	127.85	151.88	176.25	152.05	14.44	2.92	1.94	5.38	*	0	0
AT5G51970	AT5G51970_at		chr5:21111445-21113403 FORWARD LENGTH=1589	GroES-like zinc-binding alcohol dehydrogenase family protein	66.3	40.24	84.97	63.83	13.02	237.8	149.46	224.76	204.02	27.37	3.2	2.18	5.02	*	0	0
AT5G52120	AT5G52120_at	AtPP2-A14, PP2-A14	chr5:21176422-21180310 REVERSE LENGTH=1282	phloem protein 2-A14	60.12	44.82	46.76	50.49	5.04	118.03	116.04	120.13	118.13	3.18	2.34	2	2.81	*	0	0
AT5G52250	AT5G52250_at	RUP1	chr5:21216855-21218226 FORWARD LENGTH=1372	Transducin/WD40 repeat-like superfamily protein	24.05	17.17	21.2	20.65	2.69	219.16	222.78	285.64	242.56	21.77	11.75	9.13	15.49	*	0	0
AT5G52900	AT5G52900_at		chr5:21452442-21453808 REVERSE LENGTH=1275	unknown protein; Has 30201 Blast hits to 17322 proteins in 780 species: Archae - 12; Bacteria - 1396; Metazoa - 17338; Fungi - 3422; Plants - 5037; Viruses - 0; Other Eukaryotes - 2996 (source: NCBI BLink).	19.13	25.94	28.47	24.36	3.31	95.99	100.37	85.37	93.79	5.4	3.85	3.07	5.03	*	0	0
AT5G53160	AT5G53160_at	RCAR3, PYL8	chr5:21560718-21562260 FORWARD LENGTH=1182	regulatory components of ABA receptor 3	302.13	267.27	391.51	320.68	37.54	1167.26	1010.78	1036	1072.46	50.14	3.34	2.75	4.19	*	0	0
AT5G53350	AT5G53350_at	CLPX	chr5:21643898-21647707 FORWARD LENGTH=2106	CLP protease regulatory subunit X	326.18	342.42	357.85	341.55	13.05	509.07	457.65	437.05	467	22.5	1.37	1.23	1.51	*	0	0
AT5G54080	AT5G54080_at	HGO	chr5:21945869-21948285 FORWARD LENGTH=1652	homogentisate 1,2-dioxygenase	109.13	129.94	122.41	120.01	8.29	1395.85	1068.41	1428.98	1297.15	115.4	10.81	8.93	12.97	*	0	0
AT5G54540	AT5G54540_at		chr5:22156498-22158054 FORWARD LENGTH=1197	Uncharacterised conserved protein (UCP012943)	265.91	283.17	354.82	299.6	28.89	450.17	528.04	547.87	508.98	31.74	1.7	1.41	2.07	*	0	0
AT5G54640	AT5G54640_at	HTA1, RAT5, ATHTA1	chr5:22196477-22197492 FORWARD LENGTH=669	Histone superfamily protein	108.66	120.8	130.82	119.88	7.7	279.86	304.05	267.62	284.29	11.97	2.37	2.1	2.7	*	0	0
AT5G54730	AT5G54730_at	ATATG18F, ATG18F, G18F	chr5:22233789-22237341 REVERSE LENGTH=3017	homolog of yeast autophagy 18 (ATG18) F	43.22	43.16	42.73	43.04	2.31	103.97	93.85	76.79	91.76	8.61	2.13	1.77	2.53	*	0	0
AT5G55970	AT5G55970_at		chr5:22667235-22669545 FORWARD LENGTH=1811	RING/U-box superfamily protein	53.82	46.51	49.88	50.89	3.56	124.02	171.94	273.85	190.12	44.64	3.74	2.27	5.3	*	0	0
AT5G56100	AT5G56100_at		chr5:22717115-22717751 FORWARD LENGTH=637	glycine-rich protein / oleosin	13.76	17.87	18.37	16.49	2.79	106.52	76.42	216.5	133.17	42.61	8.07	3.7	13.81	*	0	0
AT5G56180	AT5G56180_at	ATARP8, ARP8	chr5:22737325-22741016 REVERSE LENGTH=1800	actin-related protein 8	59.29	72.61	69.47	66.87	4.72	114.74	130.09	107.44	117.6	7.72	1.76	1.5	2.06	*	0	0
AT5G56340	AT5G56340_at	ATCRT1	chr5:22817560-22819657 FORWARD LENGTH=1635	RING/U-box superfamily protein	18.01	25.77	16.89	20.08	3.4	35.98	29.32	40.21	35.09	3.45	1.75	1.29	2.5	*	0	0
AT5G56750	AT5G56750_at	NDL1	chr5:22957877-22960916 FORWARD LENGTH=1460	N-MYC downregulated-like 1	80.77	81.1	89.26	83.84	4.14	523.88	445.6	462.8	476.85	24.55	5.69	5.05	6.4	*	0	0
AT5G56870	AT5G56870_at	BGAL4	chr5:23004196-23008649 FORWARD LENGTH=2502	beta-galactosidase 4	8.05	12.25	6.21	8.46	2.51	648.66	679.45	698.25	672.36	19.34	79.45	53.19	155.55	*	0	0
AT5G57560	AT5G57560_at	TCH4, XTH22	chr5:23307130-23308282 REVERSE LENGTH=1068	Xyloglucan endotransglucosylase/hydrolase family protein	122.78	86.53	68.24	92.48	16.07	379.54	336.21	559.69	418.29	74.37	4.52	2.95	6.9	*	0	0
AT5G57655	AT5G57655_at		chr5:23346760-23350039 FORWARD LENGTH=1938	xylose isomerase family protein	51.08	59.39	60.5	57.05	4.88	975.82	787.9	770.59	845.27	65.93	14.82	12.25	17.98	*	0	0
AT5G57660	AT5G57660_at	ATCOL5, COL5	chr5:23355464-23356989 FORWARD LENGTH=1437	CONSTANS-like 5	182.13	192.28	219.1	198.49	13.13	778.11	820.94	775.16	791.88	20.81	3.99	3.57	4.51	*	0	0
AT5G58650	AT5G58650_at	PSY1	chr5:23699708-23700226 REVERSE LENGTH=439	plant peptide containing sulfated tyrosine 1	114.07	87.64	97.76	99.24	8.59	227.48	308.58	526.03	354.03	89.69	3.57	2.05	5.23	*	0	0
AT5G58720	AT5G58720_at		chr5:23719702-23723137 REVERSE LENGTH=1997	smr (Small MutS Related) domain-containing protein	32.36	37.64	39.59	36.56	3.07	72.83	68.4	73.38	71.22	2.95	1.95	1.68	2.29	*	0	0
AT5G59080	AT5G59080_at		chr5:23847405-23848557 REVERSE LENGTH=848	unknown protein; FUNCTIONS IN: molecular_function unknown; INVOLVED IN: response to oxidative stress; LOCATED IN: chloroplast; EXPRESSED IN: 18 plant structures; EXPRESSED DURING: 9 growth stages; BEST Arabidopsis thaliana protein match is: unknown protein (TAIR:AT3G46880.1); Has 1807 Blast hits to 1807 proteins in 277 species: Archae - 0; Bacteria - 0; Metazoa - 736; Fungi - 347; Plants - 385; V…	45.34	35.51	54.33	45.1	5.95	370.86	344.47	726.33	480.57	123.78	10.66	5.96	16.41	*	0	0
AT5G59400	AT5G59400_at		chr5:23957745-23959632 FORWARD LENGTH=1031	FUNCTIONS IN: molecular_function unknown; INVOLVED IN: biological_process unknown; LOCATED IN: chloroplast; EXPRESSED IN: 23 plant structures; EXPRESSED DURING: 13 growth stages; BEST Arabidopsis thaliana protein match is: PGR5-like B (TAIR:AT4G11960.1); Has 30201 Blast hits to 17322 proteins in 780 species: Archae - 12; Bacteria - 1396; Metazoa - 17338; Fungi - 3422; Plants - 5037; Viruses - 0; …	14.53	12.78	18	14.87	2.01	35.64	34.58	33.23	34.51	2.05	2.32	1.85	3.03	*	0	0
AT5G59420	AT5G59420_at	ORP3C	chr5:23961575-23964824 FORWARD LENGTH=1731	OSBP(oxysterol binding protein)-related protein 3C	167.85	194.82	152.42	171.69	13.32	350.05	278	233.39	286.93	34.14	1.67	1.3	2.09	*	0	0
AT5G59960	AT5G59960_at		chr5:24142014-24145333 REVERSE LENGTH=1611	unknown protein; FUNCTIONS IN: molecular_function unknown; INVOLVED IN: biological_process unknown; LOCATED IN: nucleus; EXPRESSED IN: 24 plant structures; EXPRESSED DURING: 15 growth stages; Has 30201 Blast hits to 17322 proteins in 780 species: Archae - 12; Bacteria - 1396; Metazoa - 17338; Fungi - 3422; Plants - 5037; Viruses - 0; Other Eukaryotes - 2996 (source: NCBI BLink).	72.61	72.26	102.5	82.25	10.61	269.63	302.52	307.35	292.12	14.76	3.55	2.87	4.56	*	0	0
AT5G60850	AT5G60850_at	OBP4	chr5:24480449-24481873 FORWARD LENGTH=1425	OBF binding protein 4	59.81	54.67	82.37	65.85	9.19	220.75	177.3	209.63	202.42	13.95	3.07	2.42	4.07	*	0	0
AT5G60860	AT5G60860_at	AtRABA1f, RABA1f	chr5:24484622-24485705 FORWARD LENGTH=922	RAB GTPase homolog A1F	210.02	235.63	255.92	233.29	14.71	1230.44	1108.51	1089.21	1141.72	45.67	4.89	4.34	5.55	*	0	0
AT5G61210	AT5G61210_at	SNAP33, ATSNAP33, SNP33, ATSNAP33B	chr5:24623299-24625631 FORWARD LENGTH=1472	soluble N-ethylmaleimide-sensitive factor adaptor protein 33	182.31	196.27	162.69	180.25	11.23	360.49	311.51	307.06	326.43	18.18	1.81	1.58	2.08	*	0	2.399
AT5G61440	AT5G61440_at	ACHT5	chr5:24707500-24708893 FORWARD LENGTH=1105	atypical CYS HIS rich thioredoxin 5	144.47	36.84	209.76	130.17	50.52	243.84	261.61	371.25	292.38	40.41	2.25	1.28	6.3	*	0	0
AT5G61500	AT5G61500_at	ATATG3, ATG3	chr5:24733785-24736853 REVERSE LENGTH=1413	autophagy 3 (APG3)	88.27	85.09	67.43	80.56	7.12	139.94	124.82	111.8	125.06	9.06	1.55	1.29	1.88	*	0	0
AT5G61590	AT5G61590_at		chr5:24764438-24765324 REVERSE LENGTH=887	Integrase-type DNA-binding superfamily protein	130.96	133.23	142.63	135.54	5.29	510.26	441.11	541.31	497.98	30.56	3.67	3.25	4.13	*	0	0
AT5G62020	AT5G62020_at	AT-HSFB2A, HSFB2A	chr5:24916089-24917643 FORWARD LENGTH=1472	heat shock transcription factor B2A	20.35	16.55	18.11	18.41	2.83	78.5	84.96	128.98	97.32	16.31	5.29	3.57	7.72	*	0	0
AT5G63020	AT5G63020_at		chr5:25283063-25286002 REVERSE LENGTH=2856	Disease resistance protein (CC-NBS-LRR class) family	45.04	43.47	35.42	41.62	3.71	80.97	90.37	63.12	77.95	8.91	1.87	1.46	2.37	*	0	0
AT5G63030	AT5G63030_at		chr5:25286223-25287694 FORWARD LENGTH=684	Thioredoxin superfamily protein	60.66	84.63	66.96	70.66	7.86	206.01	182.75	199.64	196.02	7.62	2.77	2.31	3.43	*	0	0
AT5G63190	AT5G63190_at		chr5:25345542-25348796 FORWARD LENGTH=2603	MA3 domain-containing protein	37.51	53.07	37.86	42.84	7.02	301.44	222.27	241.55	255.16	24.17	5.96	4.44	8.41	*	0	0
AT5G63470	AT5G63470_at	NF-YC4	chr5:25415701-25417098 REVERSE LENGTH=1103	nuclear factor Y, subunit C4	35.18	19.05	40.8	31.64	6.69	137.81	165.99	157.01	153.24	9.81	4.84	3.52	7.5	*	0	0
AT5G63480	AT5G63480_at		chr5:25417265-25418635 FORWARD LENGTH=784	unknown protein; Has 30201 Blast hits to 17322 proteins in 780 species: Archae - 12; Bacteria - 1396; Metazoa - 17338; Fungi - 3422; Plants - 5037; Viruses - 0; Other Eukaryotes - 2996 (source: NCBI BLink).	30.1	48.97	41.85	39.67	6.76	65.03	80.58	93.19	79.55	8.97	2.01	1.45	2.9	*	0	0
AT5G63620	AT5G63620_at		chr5:25466128-25468393 REVERSE LENGTH=1633	GroES-like zinc-binding alcohol dehydrogenase family protein	33.14	23.63	37.89	31.33	4.57	147.28	163.22	181.64	163.82	10.63	5.23	4.1	7	*	0	0
AT5G63810	AT5G63810_at	BGAL10	chr5:25537074-25541529 FORWARD LENGTH=2608	beta-galactosidase 10	37.54	34.38	37.02	36.39	2.53	135.33	111.29	124.9	123.77	7.63	3.4	2.92	3.97	*	0	0
AT5G63905	AT5G63905_at		chr5:25570858-25571586 REVERSE LENGTH=511	unknown protein; FUNCTIONS IN: molecular_function unknown; INVOLVED IN: N-terminal protein myristoylation; LOCATED IN: cellular_component unknown; EXPRESSED IN: 20 plant structures; EXPRESSED DURING: 12 growth stages; Has 30201 Blast hits to 17322 proteins in 780 species: Archae - 12; Bacteria - 1396; Metazoa - 17338; Fungi - 3422; Plants - 5037; Viruses - 0; Other Eukaryotes - 2996 (source: NCBI…	11.67	11.6	15.71	13.1	1.73	20.85	25.98	27.54	24.7	2.58	1.89	1.44	2.52	*	0	0
AT5G64240	AT5G64240_at	AtMC3, MC3	chr5:25695620-25697416 FORWARD LENGTH=1472	metacaspase 3	21.18	15.12	13.67	16.71	2.65	60.08	56.59	49.49	55.39	3.61	3.32	2.56	4.55	*	0	0
AT5G64570	AT5G64570_at	XYL4, ATBXL4	chr5:25810115-25813335 REVERSE LENGTH=2493	beta-D-xylosidase 4	62.54	71.31	80.71	71.08	7.94	1191.03	1599.08	1191.02	1329.23	143.07	18.7	14.46	24.25	*	0	0
AT5G64850	AT5G64850_at		chr5:25921409-25923358 FORWARD LENGTH=841	FUNCTIONS IN: molecular_function unknown; INVOLVED IN: biological_process unknown; LOCATED IN: plasma membrane; EXPRESSED IN: 22 plant structures; EXPRESSED DURING: 13 growth stages; CONTAINS InterPro DOMAIN/s: RPM1-interacting protein 4, defence response (InterPro:IPR008700); BEST Arabidopsis thaliana protein match is: unknown protein (TAIR:AT5G09960.1); Has 30201 Blast hits to 17322 proteins in…	41.69	29.62	50.62	40.63	6.32	59.26	62.09	71.38	64.17	4.29	1.58	1.22	2.16	*	0	0
AT5G64920	AT5G64920_at	CIP8	chr5:25943888-25945442 REVERSE LENGTH=1555	COP1-interacting protein 8	154.66	134.12	146.4	146.33	6.6	364.54	436.89	531.45	444.27	48.94	3.04	2.46	3.65	*	0	0
AT5G65110	AT5G65110_at	ACX2, ATACX2	chr5:26009635-26012514 REVERSE LENGTH=2297	acyl-CoA oxidase 2	28.38	28.82	35.75	30.84	3.07	242.44	274.55	289.99	268.68	14.88	8.71	7.28	10.62	*	0	0
AT5G65430	AT5G65430_at	GRF8, 14-3-3KAPPA, GF14 KAPPA	chr5:26148201-26150342 REVERSE LENGTH=1179	general regulatory factor 8	201.84	291.7	207.49	232.87	30.79	581.56	538.69	578.76	564.76	18.56	2.43	1.98	3.12	*	0	0
AT5G65910	AT5G65910_at		chr5:26361440-26363460 REVERSE LENGTH=1570	BSD domain-containing protein	129.35	133.94	95.69	119.31	13.06	331.68	295.65	261.25	296.18	20.89	2.48	2.02	3.11	*	0	0
AT5G66050	AT5G66050_at		chr5:26412088-26414536 REVERSE LENGTH=1376	Wound-responsive family protein	69.85	70.03	56.43	65.47	5.25	135.88	128.4	173.83	145.97	14.6	2.23	1.79	2.74	*	0	0
AT5G66250	AT5G66250_at		chr5:26468533-26470556 FORWARD LENGTH=1618	kinectin-related	28.28	32.8	34.12	31.66	2.35	59.08	46.78	47.37	51.03	4.4	1.61	1.33	1.94	*	0	0
AT5G66810	AT5G66810_at		chr5:26672926-26676613 FORWARD LENGTH=2416	CONTAINS InterPro DOMAIN/s: CTLH, C-terminal LisH motif (InterPro:IPR006595); BEST Arabidopsis thaliana protein match is: LisH and RanBPM domains containing protein (TAIR:AT1G61150.1); Has 333 Blast hits to 242 proteins in 88 species: Archae - 0; Bacteria - 0; Metazoa - 104; Fungi - 47; Plants - 152; Viruses - 0; Other Eukaryotes - 30 (source: NCBI BLink).	65.08	68.94	63.64	65.79	2.99	94.62	94.91	83.93	91.02	5.17	1.38	1.23	1.56	*	0	0
AT5G66880	AT5G66880_at	SNRK2-3, SNRK2.3, SRK2I	chr5:26710555-26712971 FORWARD LENGTH=1467	sucrose nonfermenting 1(SNF1)-related protein kinase 2.3	203.49	177.6	139.28	173.48	19.16	352.03	362.83	276.97	330.27	28.08	1.9	1.52	2.42	*	0	0
AT5G66930	AT5G66930_at		chr5:26725856-26727752 FORWARD LENGTH=1091	unknown protein; CONTAINS InterPro DOMAIN/s: Protein of unknown function DUF1649 (InterPro:IPR012445); Has 236 Blast hits to 236 proteins in 105 species: Archae - 0; Bacteria - 0; Metazoa - 93; Fungi - 70; Plants - 56; Viruses - 0; Other Eukaryotes - 17 (source: NCBI BLink).	106.77	114.86	112.54	111.25	4.66	200.18	213.94	217.12	210.33	7.36	1.89	1.73	2.07	*	0	0

## Sheet: Repressed
SUPPLEMENTARY TABLE 4B. LIST OF REPRESSED STARVATION GENES (SGs).																			FC values retrieved from Ronemus et al., 2006; Table S4
Accession	Probe set	Gene	EntrezGene	Description	WTL_1	WTL_2	WTL_3	WTL mean	WTL_mean's SE	WTD_1	WTD_2	WTD_3	WTD mean	WTD mean's SE	Fold change (WTD/WTL)	Lower bound of FC (WTD/WTL)	Upper bound of FC (WTD/WTL)	Filtered	ago1-9 9d FC	ago1-9 21d FC
AT1G01100	AT1G01100_at		chr1:50075-51199 REVERSE LENGTH=631	60S acidic ribosomal protein family	288.58	247.62	330.14	288.27	24.4	160.94	156.87	163.57	160.73	4.5	-1.79	-1.53	-2.06	*	0	0
AT1G02270	AT1G02270_at		chr1:443149-446235 REVERSE LENGTH=1645	Calcium-binding endonuclease/exonuclease/phosphatase family	278.51	322.09	226.72	275.76	28.29	116.27	125.14	115.7	118.36	5.38	-2.33	-1.91	-2.77	*	0	0
AT1G02780	AT1G02780_at	emb2386	chr1:607808-609465 REVERSE LENGTH=1031	Ribosomal protein L19e family protein	1456.91	1935.7	1392.39	1593.13	179.19	939.82	1120.83	770.08	942.75	105.15	-1.69	-1.3	-2.2	*	2.408	0
AT1G03110	AT1G03110_at	TRM82, AtTRM82	chr1:749246-751963 FORWARD LENGTH=1564	Transducin/WD40 repeat-like superfamily protein	51.87	48.75	43.6	48.05	2.95	28.45	29.17	26.77	28.2	2.09	-1.7	-1.46	-2	*	0	0
AT1G03310	AT1G03310_at	ATISA2, ISA2, DBE1, BE2	chr1:813471-816749 FORWARD LENGTH=2932	debranching enzyme 1	272.51	275.05	183.15	243.39	30.77	43.18	45.84	30.71	39.93	5.43	-6.1	-4.48	-8.35	*	0	0
AT1G03360	AT1G03360_at	ATRRP4, RRP4	chr1:824537-826358 FORWARD LENGTH=1264	ribosomal RNA processing 4	104.14	81.25	89.18	91.49	6.9	47.44	45.74	39.73	44.23	3.29	-2.07	-1.74	-2.46	*	0	0
AT1G04270	AT1G04270_at	RPS15	chr1:1141604-1143051 REVERSE LENGTH=795	cytosolic ribosomal protein S15	556.61	649.86	771.5	656.07	67.04	349.94	411.89	333.63	363.97	27.47	-1.8	-1.45	-2.21	*	0	0
AT1G04480	AT1G04480_at		chr1:1216095-1217467 FORWARD LENGTH=648	Ribosomal protein L14p/L23e family protein	103.85	89.79	109.87	100.49	7.39	46.85	58.86	49.55	51.68	5.51	-1.94	-1.58	-2.43	*	2.534	0
AT1G04590	AT1G04590_at		chr1:1258578-1261425 REVERSE LENGTH=1351	BEST Arabidopsis thaliana protein match is: Pentatricopeptide repeat (PPR) superfamily protein (TAIR:AT4G18975.4); Has 111 Blast hits to 111 proteins in 15 species: Archae - 0; Bacteria - 0; Metazoa - 0; Fungi - 0; Plants - 109; Viruses - 0; Other Eukaryotes - 2 (source: NCBI BLink).	58.79	55.84	47.78	53.97	3.88	41.49	32.25	30.89	34.92	3.94	-1.55	-1.25	-1.95	*	0	0
AT1G04820	AT1G04820_at	TUA4, TOR2	chr1:1356191-1358386 REVERSE LENGTH=1703	tubulin alpha-4 chain	295.35	240.4	222.84	253.5	23	68.38	99.82	144.93	104.32	22.6	-2.43	-1.72	-3.85	*	0	0
AT1G04980	AT1G04980_at	ATPDIL2-2, ATPDI10, PDI10, PDIL2-2	chr1:1413644-1416144 REVERSE LENGTH=1593	PDI-like 2-2	83.55	104.53	79.27	89	8.71	19.82	25.02	13.2	19.46	4	-4.57	-3.25	-7.08	*	0	0
AT1G05170	AT1G05170_at		chr1:1491111-1494248 REVERSE LENGTH=1881	Galactosyltransferase family protein	63.25	68.48	55.45	62.52	4.82	30.48	29.32	23.99	28.26	3.52	-2.21	-1.76	-2.86	*	0	0
AT1G06380	AT1G06380_at		chr1:1945124-1946076 FORWARD LENGTH=953	Ribosomal protein L1p/L10e family	41.79	37.15	38.83	39.22	1.93	20.71	23.32	21.66	21.8	1.82	-1.8	-1.54	-2.13	*	0	0
AT1G06720	AT1G06720_at		chr1:2060444-2067323 REVERSE LENGTH=3657	P-loop containing nucleoside triphosphate hydrolases superfamily protein	65.35	75.86	41.86	60.95	10.46	38.3	35.78	26.11	33.4	4.34	-1.82	-1.24	-2.58	*	0	0
AT1G06790	AT1G06790_at		chr1:2087232-2089447 FORWARD LENGTH=910	RNA polymerase Rpb7 N-terminal domain-containing protein	66.18	77.13	60.73	68.11	5.73	47.75	43.1	41.37	44.18	2.92	-1.54	-1.29	-1.83	*	0	0
AT1G07070	AT1G07070_at		chr1:2168564-2169851 FORWARD LENGTH=575	Ribosomal protein L35Ae family protein	421.04	374.64	496.13	431.55	35.53	173.26	192.35	190.84	186.45	8.91	-2.31	-1.97	-2.69	*	0	0
AT1G07740	AT1G07740_at		chr1:2397442-2400508 REVERSE LENGTH=2658	Tetratricopeptide repeat (TPR)-like superfamily protein	37.25	34.89	31.8	34.69	2.42	19.02	25.08	22.82	22.44	2.48	-1.55	-1.26	-1.94	*	0	0
AT1G07840	AT1G07840_at		chr1:2424054-2426676 FORWARD LENGTH=1322	Sas10/Utp3/C1D family	141.12	135.64	107.87	128.54	10.81	76.76	79.28	74.48	76.98	3.66	-1.67	-1.41	-1.95	*	0	0
AT1G08220	AT1G08220_at		chr1:2581510-2583321 REVERSE LENGTH=927	FUNCTIONS IN: molecular_function unknown; INVOLVED IN: mitochondrial proton-transporting ATP synthase complex assembly; LOCATED IN: mitochondrial inner membrane; EXPRESSED IN: 18 plant structures; EXPRESSED DURING: 7 growth stages; CONTAINS InterPro DOMAIN/s: ATPase assembly factor ATP10, mitochondria (InterPro:IPR007849); Has 152 Blast hits to 152 proteins in 76 species: Archae - 6; Bacteria - 0…	84.8	106.95	84.84	92.18	8.33	34.5	33.14	36.81	34.65	3.17	-2.66	-2.15	-3.29	*	0	0
AT1G08580	AT1G08580_at		chr1:2715079-2716404 REVERSE LENGTH=642	unknown protein; Has 39 Blast hits to 39 proteins in 15 species: Archae - 0; Bacteria - 0; Metazoa - 0; Fungi - 0; Plants - 35; Viruses - 0; Other Eukaryotes - 4 (source: NCBI BLink).	112.56	131.69	98.07	114.09	10.43	68.81	56.45	57.1	60.53	4.89	-1.88	-1.54	-2.3	*	0	0
AT1G09210	AT1G09210_at	CRT1b, AtCRT1b	chr1:2972842-2976750 REVERSE LENGTH=1745	calreticulin 1b	394.52	592.6	361.61	448.26	75.02	110.25	140.41	109.57	119.67	11.53	-3.75	-2.63	-5.05	*	0	0
AT1G09310	AT1G09310_at		chr1:3009055-3009880 FORWARD LENGTH=826	Protein of unknown function, DUF538	725.99	512.13	617.42	619.28	61.39	227.97	147.44	112.84	161.98	34.39	-3.82	-2.69	-6.01	*	0	0
AT1G09660	AT1G09660_at		chr1:3127771-3131094 REVERSE LENGTH=1387	RNA-binding KH domain-containing protein	264.83	257.84	268.09	263.86	6.09	192.55	191.58	211.05	198.57	7.42	-1.33	-1.24	-1.43	*	0	0
AT1G09690	AT1G09690_at		chr1:3136188-3137475 REVERSE LENGTH=759	Translation protein SH3-like family protein	317.2	298.54	332.62	315.77	13.29	142.87	168.06	152.53	154.29	9.49	-2.05	-1.81	-2.32	*	0	0
AT1G10270	AT1G10270_at	GRP23	chr1:3363504-3366488 FORWARD LENGTH=2985	glutamine-rich protein 23	130.28	152.62	73.99	118.94	23.8	55.98	66.96	49.65	57.6	5.76	-2.07	-1.35	-2.89	*	0	0
AT1G10490	AT1G10490_at		chr1:3453228-3460620 FORWARD LENGTH=3843	Domain of unknown function (DUF1726) ;Putative ATPase (DUF699)	55.2	67.93	37.92	53.39	10.06	28.56	20.94	21.54	23.75	3.85	-2.25	-1.45	-3.39	*	0	0
AT1G10522	AT1G10522_at		chr1:3469580-3471483 FORWARD LENGTH=991	unknown protein; FUNCTIONS IN: molecular_function unknown; INVOLVED IN: biological_process unknown; LOCATED IN: chloroplast; EXPRESSED IN: 23 plant structures; EXPRESSED DURING: 13 growth stages; Has 24 Blast hits to 24 proteins in 8 species: Archae - 0; Bacteria - 0; Metazoa - 0; Fungi - 0; Plants - 24; Viruses - 0; Other Eukaryotes - 0 (source: NCBI BLink).	84.57	43.64	108.49	78.89	18.91	31.85	27.04	23.15	26.79	3.72	-2.94	-1.72	-4.5	*	0	0
AT1G10960	AT1G10960_at	ATFD1, FD1	chr1:3664386-3665039 FORWARD LENGTH=654	ferredoxin 1	1324.94	1085.05	1381.47	1262.11	94.29	327.3	369.76	392.12	362.62	23.5	-3.48	-2.95	-4.09	*	0	0.606
AT1G11330	AT1G11330_at		chr1:3810093-3813558 FORWARD LENGTH=2950	S-locus lectin protein kinase family protein	85.8	163.13	81.62	110.02	27.14	36.25	47.35	21.42	34.86	8.08	-3.16	-1.72	-5.67	*	0	0
AT1G11780	AT1G11780_at		chr1:3976839-3979195 REVERSE LENGTH=1831	oxidoreductase, 2OG-Fe(II) oxygenase family protein	127.08	124.14	106.3	119.26	7.21	60.37	74.98	74.73	69.99	5.95	-1.7	-1.44	-2.04	*	0	0
AT1G11840	AT1G11840_at	ATGLX1, GLX1	chr1:3995169-3997853 FORWARD LENGTH=1483	glyoxalase I homolog	668.29	762.86	475.21	634.85	86.52	170.19	187.28	130.28	163.33	19.43	-3.89	-2.85	-5.23	*	1.983	2.192
AT1G12000	AT1G12000_at		chr1:4049896-4053835 REVERSE LENGTH=2072	Phosphofructokinase family protein	246.74	304.53	177.94	242.12	38.33	100.71	131.45	91.95	108.14	13	-2.24	-1.58	-3.08	*	1.967	0
AT1G13030	AT1G13030_at		chr1:4444043-4447406 REVERSE LENGTH=2196	sphere organelles protein-related	110.01	101.07	73.21	94.9	11.4	57.24	50.02	46.14	50.96	4.05	-1.86	-1.45	-2.34	*	0	0
AT1G13270	AT1G13270_at	MAP1C, MAP1B	chr1:4544953-4547312 FORWARD LENGTH=1313	methionine aminopeptidase 1B	396.4	287.1	357.31	347.29	31.85	210.81	190.02	162.47	187.68	14.88	-1.85	-1.51	-2.26	*	0	0
AT1G14360	AT1G14360_at	ATUTR3, UTR3	chr1:4911093-4913152 REVERSE LENGTH=1388	UDP-galactose transporter 3	387.03	386.83	372.41	382.2	10.8	122.05	130.22	112.46	121.75	7.08	-3.14	-2.83	-3.51	*	0	0
AT1G14410	AT1G14410_at	ATWHY1, PTAC1, WHY1	chr1:4929123-4930904 REVERSE LENGTH=1115	ssDNA-binding transcriptional regulator	100.72	99.12	88.51	96.25	5.16	43.31	40.97	44.08	42.61	3.07	-2.26	-1.95	-2.63	*	0	0
AT1G14620	AT1G14620_at	DECOY	chr1:5014753-5016604 REVERSE LENGTH=1000	decoy	390.02	386.65	290.39	355.49	33.48	160.8	194.75	173.11	176.34	11.28	-2.02	-1.66	-2.42	*	0	0
AT1G14810	AT1G14810_at		chr1:5102424-5104695 REVERSE LENGTH=1450	semialdehyde dehydrogenase family protein	707.17	827.54	651.04	727.5	56.41	355.75	353.8	300.96	336.08	20.56	-2.16	-1.83	-2.54	*	0	0
AT1G14980	AT1G14980_at	CPN10	chr1:5165628-5166745 REVERSE LENGTH=690	chaperonin 10	504.77	476.65	552.78	510.66	24.34	190.25	188.19	198.55	192.85	6.67	-2.65	-2.4	-2.91	*	2.257	0
AT1G15250	AT1G15250_at		chr1:5248664-5249474 REVERSE LENGTH=542	Zinc-binding ribosomal protein family protein	200.14	237.47	191.59	209.53	15.14	97.08	100.72	78.25	92.25	7.68	-2.27	-1.9	-2.73	*	0	0
AT1G15440	AT1G15440_at	PWP2, ATPWP2	chr1:5306061-5309514 REVERSE LENGTH=2855	periodic tryptophan protein 2	208.91	195.1	185.38	196.54	7.8	86.24	75.49	60.27	73.91	8.01	-2.66	-2.23	-3.27	*	0	0
AT1G15710	AT1G15710_at		chr1:5404358-5405686 FORWARD LENGTH=1329	prephenate dehydrogenase family protein	242.28	220.83	180.21	214.66	18.37	54.78	126.26	90.71	90.6	20.95	-2.37	-1.66	-3.88	*	0	0
AT1G16000	AT1G16000_at		chr1:5494533-5495359 FORWARD LENGTH=514	unknown protein; BEST Arabidopsis thaliana protein match is: unknown protein (TAIR:AT1G80890.1); Has 41 Blast hits to 40 proteins in 10 species: Archae - 0; Bacteria - 0; Metazoa - 0; Fungi - 0; Plants - 41; Viruses - 0; Other Eukaryotes - 0 (source: NCBI BLink).	324.82	399.85	390.64	371.98	27.35	190.38	165.83	195.87	184.12	10.67	-2.02	-1.73	-2.35	*	0	0
AT1G16190	AT1G16190_at	RAD23A	chr1:5543152-5546103 FORWARD LENGTH=1433	Rad23 UV excision repair protein family	131.69	139.32	130.81	133.5	5.93	67.42	77.43	84.29	76.69	6.86	-1.74	-1.49	-2.07	*	0	0
AT1G16280	AT1G16280_at	RH36, AtRH36, SWA3	chr1:5568482-5570487 REVERSE LENGTH=1476	RNA helicase 36	63.62	67.62	41.84	57.78	8.27	34.31	35.36	28.45	32.67	3.04	-1.77	-1.31	-2.32	*	0	0
AT1G16350	AT1G16350_at		chr1:5590951-5593007 FORWARD LENGTH=1644	Aldolase-type TIM barrel family protein	314.53	257.46	235.47	269.93	24.24	99.37	118.4	106.06	107.52	7.64	-2.51	-2.07	-3.02	*	0	0
AT1G17360	AT1G17360_at		chr1:5946764-5951473 FORWARD LENGTH=3530	BEST Arabidopsis thaliana protein match is: COP1-interacting protein-related (TAIR:AT1G72410.1); Has 9949 Blast hits to 7480 proteins in 576 species: Archae - 12; Bacteria - 1007; Metazoa - 3636; Fungi - 982; Plants - 444; Viruses - 50; Other Eukaryotes - 3818 (source: NCBI BLink).	51.87	41.86	32.33	41.95	5.87	24.67	26.56	18.54	23.03	3.18	-1.82	-1.31	-2.53	*	0	0
AT1G17745	AT1G17745_at	PGDH	chr1:6100964-6105265 FORWARD LENGTH=2354	D-3-phosphoglycerate dehydrogenase	242.53	432.37	190.63	288.53	73.86	31.14	57.42	21.46	36.55	11.45	-7.89	-3.99	-17.5	*	0	0
AT1G17830	AT1G17830_at		chr1:6135803-6138432 REVERSE LENGTH=1589	Protein of unknown function (DUF789)	27.95	48.47	21.48	32.39	8.72	10.65	7.65	7.76	8.49	2.04	-3.82	-1.96	-7.09	*	0	0
AT1G17880	AT1G17880_at	BTF3, ATBTF3	chr1:6152409-6153982 REVERSE LENGTH=778	basic transcription factor 3	616.59	561.61	525.31	568.78	28.54	354.1	385.79	420.88	386.23	21.67	-1.47	-1.3	-1.67	*	1.883	0
AT1G18070	AT1G18070_at		chr1:6213725-6218335 REVERSE LENGTH=2131	Translation elongation factor EF1A/initiation factor IF2gamma family protein	224.82	224.55	165.37	204.78	20.36	140.25	132.08	98.77	123.52	13.2	-1.66	-1.3	-2.12	*	0	0
AT1G18080	AT1G18080_at	ATARCA, RACK1A_AT, RACK1A	chr1:6222201-6224151 FORWARD LENGTH=1358	Transducin/WD40 repeat-like superfamily protein	705.72	767.62	709.57	728.04	24.03	291.42	336.83	319.6	316.83	16.61	-2.3	-2.08	-2.55	*	0	0
AT1G18320	AT1G18320_at		chr1:6304360-6305689 FORWARD LENGTH=699	Mitochondrial import inner membrane translocase subunit Tim17/Tim22/Tim23 family protein	79.83	89.13	79.31	83.05	5.59	48.43	45.72	45.49	46.67	4.85	-1.78	-1.46	-2.2	*	0	0
AT1G18540	AT1G18540_at		chr1:6377321-6378580 REVERSE LENGTH=861	Ribosomal protein L6 family protein	538.79	530.14	501.67	523.42	29.32	292.61	373.54	306.24	323.85	26.29	-1.62	-1.38	-1.91	*	0	0
AT1G18590	AT1G18590_at	SOT17, ATSOT17, ATST5C	chr1:6398580-6399942 FORWARD LENGTH=1363	sulfotransferase 17	34.35	30.67	32.84	32.64	2.27	9.5	8.87	9.48	9.27	1.43	-3.52	-2.72	-4.8	*	0	0
AT1G18850	AT1G18850_at		chr1:6504806-6506424 REVERSE LENGTH=1456	unknown protein; FUNCTIONS IN: molecular_function unknown; INVOLVED IN: biological_process unknown; LOCATED IN: nucleolus; EXPRESSED IN: 22 plant structures; EXPRESSED DURING: 13 growth stages; Has 40 Blast hits to 40 proteins in 13 species: Archae - 0; Bacteria - 0; Metazoa - 0; Fungi - 0; Plants - 40; Viruses - 0; Other Eukaryotes - 0 (source: NCBI BLink).	151.99	144.07	127.88	141.41	7.85	69.87	85.95	84.35	79.99	5.99	-1.77	-1.52	-2.07	*	0	0
AT1G19300	AT1G19300_at	GATL1, PARVUS, GLZ1, ATGATL1	chr1:6671137-6672653 REVERSE LENGTH=1517	Nucleotide-diphospho-sugar transferases superfamily protein	306.76	309.36	161.17	259.85	49.33	61.08	140.47	117.85	106.57	24.53	-2.44	-1.49	-4.2	*	0	0
AT1G19520	AT1G19520_at	NFD5	chr1:6759965-6761235 FORWARD LENGTH=1271	pentatricopeptide (PPR) repeat-containing protein	92.35	90.48	83.72	89.31	3.81	53.93	63.63	43.59	53.74	6.21	-1.66	-1.38	-2.07	*	0	0
AT1G19650	AT1G19650_at		chr1:6796202-6799759 REVERSE LENGTH=2278	Sec14p-like phosphatidylinositol transfer family protein	78.29	62.7	60.97	67.35	5.93	35.17	41.54	25.13	33.89	5.35	-1.99	-1.5	-2.76	*	0	0
AT1G19670	AT1G19670_at	ATCLH1, CORI1, ATHCOR1, CLH1	chr1:6803611-6805044 REVERSE LENGTH=1281	chlorophyllase 1	698.08	481.52	771.99	650	87.53	22.46	25.02	21	23.05	5.61	-28.2	-18.51	-48.63	*	0	0
AT1G19800	AT1G19800_at	TGD1	chr1:6846369-6848103 FORWARD LENGTH=1385	trigalactosyldiacylglycerol 1	159.62	156.07	189.23	168.58	11.04	96.77	104.43	97.15	99.18	4.03	-1.7	-1.49	-1.92	*	0	0
AT1G19920	AT1G19920_at	APS2, ASA1	chr1:6914613-6916805 REVERSE LENGTH=1801	Pseudouridine synthase/archaeosine transglycosylase-like family protein	164.86	130.2	151.27	149.05	10.31	73.85	68.32	60.61	67.42	5.61	-2.21	-1.85	-2.65	*	0	0
AT1G20510	AT1G20510_at	OPCL1	chr1:7103454-7105881 REVERSE LENGTH=1857	OPC-8:0 CoA ligase1	252.81	338.58	175.4	255.8	47.84	120.6	124.16	76.23	106.81	16.02	-2.39	-1.56	-3.54	*	0	0
AT1G20950	AT1G20950_at		chr1:7297239-7301415 REVERSE LENGTH=2152	Phosphofructokinase family protein	92.76	106.17	87.55	95.36	6.7	43.7	41.15	29.72	37.72	5.32	-2.53	-1.98	-3.36	*	0	0
AT1G21750	AT1G21750_at	ATPDIL1-1, ATPDI5, PDI5, PDIL1-1	chr1:7645700-7648841 FORWARD LENGTH=1900	PDI-like 1-1	426.85	632.52	327.41	462.63	91.06	155.96	196.96	116.28	156.71	24.54	-2.95	-1.88	-4.44	*	2.496	2.582
AT1G22070	AT1G22070_at	TGA3	chr1:7789348-7792114 FORWARD LENGTH=1751	TGA1A-related gene 3	102.21	148.31	72.63	107.68	22.54	54.2	56.99	37.74	49.62	6.72	-2.17	-1.36	-3.2	*	0	0
AT1G22270	AT1G22270_at		chr1:7865481-7866139 FORWARD LENGTH=659	Trm112p-like protein	255.79	251.79	212.96	240.47	14.14	168.29	169.95	184.99	174.33	6.75	-1.38	-1.22	-1.55	*	0	0
AT1G22450	AT1G22450_at	COX6B, ATCOX6B2	chr1:7925121-7927278 FORWARD LENGTH=1262	cytochrome C oxidase 6B	484.12	444.57	353.27	428.06	39.69	246.43	268.52	288.74	267.22	14.29	-1.6	-1.33	-1.9	*	0	0
AT1G22490	AT1G22490_at		chr1:7938251-7940592 REVERSE LENGTH=1215	basic helix-loop-helix (bHLH) DNA-binding superfamily protein	58.77	66.63	65.4	63.82	3.54	35.43	47.32	36.64	39.75	4.92	-1.61	-1.3	-2.05	*	0	0
AT1G22780	AT1G22780_at	PFL, RPS18A, PFL1	chr1:8067864-8069342 FORWARD LENGTH=764	Ribosomal protein S13/S18 family	264.48	286	291.33	279.8	12.81	163.98	161.32	147.69	157.55	8.68	-1.78	-1.58	-2	*	2.148	0
AT1G22840	AT1G22840_at	CYTC-1, ATCYTC-A	chr1:8079287-8080574 FORWARD LENGTH=730	CYTOCHROME C-1	341.79	408.36	374.52	373.81	21.76	231.6	239.76	263.11	244.27	11.27	-1.53	-1.35	-1.73	*	1.59	0
AT1G23100	AT1G23100_at		chr1:8195776-8196475 FORWARD LENGTH=524	GroES-like family protein	127.94	123.15	148.93	133.15	8.55	34.04	39.58	35.35	36.47	4.11	-3.65	-2.98	-4.58	*	0	0
AT1G23180	AT1G23180_at		chr1:8215721-8219584 FORWARD LENGTH=2978	ARM repeat superfamily protein	163.85	156.18	96.36	138.81	21.7	74.36	84.44	51.58	70.06	10.43	-1.98	-1.37	-2.84	*	0	0
AT1G23280	AT1G23280_at		chr1:8260865-8262772 REVERSE LENGTH=1034	MAK16 protein-related	181.95	150.13	134.69	155.72	14.32	93.59	85.82	75.89	84.34	7.06	-1.85	-1.5	-2.27	*	0	0
AT1G23290	AT1G23290_at	RPL27A, RPL27AB	chr1:8262984-8263587 FORWARD LENGTH=604	Ribosomal protein L18e/L15 superfamily protein	148.05	124.95	173.04	148.91	14.25	52.82	71.48	85.32	69.72	10.1	-2.14	-1.62	-2.91	*	0	0
AT1G23490	AT1G23490_at	ATARFA1A, ATARF1, ATARF, ARF1	chr1:8336683-8338672 FORWARD LENGTH=982	ADP-ribosylation factor 1	524.87	581.41	601.01	564.09	31.5	443.88	362.13	397.25	399.58	26.95	-1.41	-1.22	-1.63	*	1.558	0
AT1G24100	AT1G24100_at	UGT74B1	chr1:8525435-8527087 REVERSE LENGTH=1572	UDP-glucosyl transferase 74B1	130.42	105.29	90.65	108.77	11.72	47.28	59.08	26.49	44.23	9.74	-2.46	-1.7	-3.96	*	0	0
AT1G24280	AT1G24280_at	G6PD3	chr1:8609445-8612580 FORWARD LENGTH=2047	glucose-6-phosphate dehydrogenase 3	92.33	118.1	69.17	93.05	14.58	39.72	40.32	34.22	38.06	4.53	-2.45	-1.73	-3.36	*	0	0
AT1G24310	AT1G24310_at		chr1:8624061-8626405 FORWARD LENGTH=1491	unknown protein; FUNCTIONS IN: molecular_function unknown; INVOLVED IN: biological_process unknown; LOCATED IN: nucleolus; EXPRESSED IN: 20 plant structures; EXPRESSED DURING: 13 growth stages; Has 2922 Blast hits to 2454 proteins in 263 species: Archae - 0; Bacteria - 57; Metazoa - 1043; Fungi - 654; Plants - 388; Viruses - 11; Other Eukaryotes - 769 (source: NCBI BLink).	129.53	159.3	87.09	125.27	21.39	55.3	65.72	55.45	59.23	4.88	-2.11	-1.49	-2.82	*	0	0
AT1G24625	AT1G24625_at	ZFP7	chr1:8725883-8727212 REVERSE LENGTH=1031	zinc finger protein 7	162.36	175.59	151.65	163.49	9.83	77.78	89.16	75.26	80.44	6.24	-2.03	-1.73	-2.4	*	0	0
AT1G25260	AT1G25260_at		chr1:8853959-8855872 REVERSE LENGTH=1018	Ribosomal protein L10 family protein	481.42	486.14	373.21	446.77	38.36	286.15	262.67	248.51	266.8	13	-1.67	-1.41	-1.96	*	0	0
AT1G26340	AT1G26340_at	B5 #6, ATCB5-A, CB5-A	chr1:9113900-9114977 FORWARD LENGTH=722	cytochrome B5 isoform A	154.22	149.27	168.08	156.55	6.77	102.92	103.5	103.81	103.4	4.05	-1.51	-1.37	-1.67	*	0	0
AT1G26470	AT1G26470_at		chr1:9155091-9156246 FORWARD LENGTH=655	FUNCTIONS IN: molecular_function unknown; INVOLVED IN: regulation of transcription; LOCATED IN: nucleus, H4/H2A histone acetyltransferase complex; EXPRESSED IN: 23 plant structures; EXPRESSED DURING: 15 growth stages; CONTAINS InterPro DOMAIN/s: CT20 (InterPro:IPR012423); Has 60 Blast hits to 60 proteins in 27 species: Archae - 0; Bacteria - 0; Metazoa - 26; Fungi - 2; Plants - 30; Viruses - 0; O…	34.25	29.78	45.64	36.5	5	17.34	10.63	23.76	17.06	4.09	-2.14	-1.4	-3.66	*	0	0
AT1G26740	AT1G26740_at		chr1:9244981-9246603 REVERSE LENGTH=752	Ribosomal L32p protein family	96.81	104.66	92.89	97.87	5.29	41.56	57.63	50.91	49.87	5.82	-1.96	-1.61	-2.47	*	0	0
AT1G26880	AT1G26880_at		chr1:9315383-9316729 REVERSE LENGTH=668	Ribosomal protein L34e superfamily protein	175.56	183.14	219.26	193.15	14.83	83.33	74.69	56.24	71.42	8.96	-2.7	-2.15	-3.5	*	2.742	0
AT1G26910	AT1G26910_at	RPL10B	chr1:9321650-9322965 FORWARD LENGTH=877	Ribosomal protein L16p/L10e family protein	42.67	43.4	41.47	42.47	2.89	24.89	15	22.76	20.85	3.52	-2.04	-1.55	-2.86	*	2.705	0
AT1G27330	AT1G27330_at		chr1:9492964-9494069 FORWARD LENGTH=478	Ribosome associated membrane protein RAMP4	337.51	365.99	352.22	350.86	12.9	107.67	103.61	106.35	105.82	4.87	-3.32	-3.01	-3.66	*	0	0
AT1G27390	AT1G27390_at	TOM20-2	chr1:9513089-9515001 REVERSE LENGTH=1102	translocase outer membrane 20-2	339.75	388.29	315.35	347.58	22.83	187.33	226.89	213.52	209.22	13.1	-1.66	-1.43	-1.93	*	0	0
AT1G27435	AT1G27435_at		chr1:9527574-9528878 REVERSE LENGTH=692	unknown protein; Has 16 Blast hits to 16 proteins in 8 species: Archae - 0; Bacteria - 0; Metazoa - 0; Fungi - 0; Plants - 16; Viruses - 0; Other Eukaryotes - 0 (source: NCBI BLink).	770.82	764.98	699.74	745.61	30.11	442.46	508.82	466.08	471.63	22.76	-1.58	-1.43	-1.76	*	0	0
AT1G27680	AT1G27680_at	APL2	chr1:9631285-9634597 FORWARD LENGTH=2049	ADPGLC-PPase large subunit	119.29	110.1	87.75	105.88	9.67	29.77	37.71	37.62	35.18	3.73	-3.01	-2.39	-3.81	*	0	0
AT1G27930	AT1G27930_at		chr1:9731260-9732719 REVERSE LENGTH=1460	Protein of unknown function (DUF579)	154.46	142.06	149.71	149.24	4.38	71.19	96.29	100.75	89.31	9.96	-1.67	-1.4	-2.06	*	0	0
AT1G27950	AT1G27950_at	LTPG1	chr1:9740704-9742159 FORWARD LENGTH=786	glycosylphosphatidylinositol-anchored lipid protein transfer 1	685.93	538.51	566.39	597.64	45.44	275.49	242.61	291.9	269.39	16.5	-2.22	-1.88	-2.6	*	0	0
AT1G28395	AT1G28395_at		chr1:9969321-9971681 REVERSE LENGTH=783	unknown protein; FUNCTIONS IN: molecular_function unknown; INVOLVED IN: biological_process unknown; LOCATED IN: chloroplast; EXPRESSED IN: 22 plant structures; EXPRESSED DURING: 13 growth stages; BEST Arabidopsis thaliana protein match is: unknown protein (TAIR:AT2G33847.1).	189.39	154.31	168.04	170.57	10.36	53.38	68.19	76.2	66	7.96	-2.58	-2.1	-3.28	*	0	0
AT1G29310	AT1G29310_at		chr1:10252294-10254690 FORWARD LENGTH=1700	SecY protein transport family protein	229.12	314.95	220.7	254.78	31.4	92.7	130.41	146.04	122.93	17.01	-2.07	-1.53	-2.84	*	0	1.65
AT1G29880	AT1G29880_at		chr1:10459478-10462801 REVERSE LENGTH=2394	glycyl-tRNA synthetase / glycine--tRNA ligase	210.95	189.64	162.2	187.64	15.28	127.39	132.73	119.63	126.58	6.37	-1.48	-1.26	-1.73	*	2.104	0
AT1G29940	AT1G29940_at	NRPA2	chr1:10479121-10486819 REVERSE LENGTH=3887	nuclear RNA polymerase A2	229.24	253.95	164.96	215.61	27.61	116.49	140.38	90.68	116.24	15.66	-1.85	-1.36	-2.54	*	0	0
AT1G30240	AT1G30240_at		chr1:10641099-10645935 REVERSE LENGTH=2717	FUNCTIONS IN: binding; INVOLVED IN: biological_process unknown; LOCATED IN: cellular_component unknown; EXPRESSED IN: 21 plant structures; EXPRESSED DURING: 13 growth stages; CONTAINS InterPro DOMAIN/s: Armadillo-type fold (InterPro:IPR016024); Has 165 Blast hits to 164 proteins in 73 species: Archae - 0; Bacteria - 0; Metazoa - 47; Fungi - 68; Plants - 46; Viruses - 0; Other Eukaryotes - 4 (sour…	132.58	160.11	106.74	133.11	16.01	91.95	67.21	56.32	71.83	10.7	-1.85	-1.36	-2.58	*	0	0
AT1G31180	AT1G31180_at	ATIMD3, IMD3, IPMDH1	chr1:11142714-11144633 REVERSE LENGTH=1360	isopropylmalate dehydrogenase 3	217.2	230.46	188.9	214.06	15.51	102.56	103.72	86.34	97.85	7.22	-2.19	-1.84	-2.6	*	2.576	0
AT1G31660	AT1G31660_at		chr1:11330956-11333540 REVERSE LENGTH=1655	CONTAINS InterPro DOMAIN/s: Bystin (InterPro:IPR007955); Has 475 Blast hits to 467 proteins in 210 species: Archae - 0; Bacteria - 9; Metazoa - 155; Fungi - 139; Plants - 55; Viruses - 0; Other Eukaryotes - 117 (source: NCBI BLink).	212.26	210.71	177.81	200.16	12.21	113.02	102.05	81.72	99.02	9.95	-2.02	-1.68	-2.48	*	0	0
AT1G31817	AT1G31817_at	NFD3	chr1:11414749-11416444 REVERSE LENGTH=1216	Ribosomal L18p/L5e family protein	222.54	217.94	176.37	205.65	14.95	70.81	89.87	90.09	83.51	7.42	-2.46	-2.04	-2.99	*	0	0
AT1G31850	AT1G31850_at		chr1:11430222-11433699 FORWARD LENGTH=2324	S-adenosyl-L-methionine-dependent methyltransferases superfamily protein	236.2	206.78	217.62	220.81	9.6	153.32	176.4	134.06	155.11	13.46	-1.42	-1.22	-1.68	*	0	0
AT1G31860	AT1G31860_at	AT-IE, HISN2	chr1:11434108-11436607 REVERSE LENGTH=1065	histidine biosynthesis bifunctional protein (HISIE)	109.37	91.87	99.79	100.39	5.24	27.71	33.2	43.84	34.89	5.08	-2.88	-2.28	-3.83	*	0	0
AT1G32440	AT1G32440_at	PKp3	chr1:11712162-11715112 FORWARD LENGTH=1908	plastidial pyruvate kinase 3	136.93	160.49	108.51	135.23	15.61	73.12	73.92	66.95	71.21	3.88	-1.9	-1.51	-2.31	*	0	0
AT1G32500	AT1G32500_at	ATNAP6, NAP6	chr1:11749823-11752106 REVERSE LENGTH=1808	non-intrinsic ABC protein 6	197.18	189.49	208.75	198.15	7.13	132.04	132.69	111.87	125.27	7.99	-1.58	-1.41	-1.79	*	0	0
AT1G32860	AT1G32860_at		chr1:11907109-11908928 REVERSE LENGTH=1605	Glycosyl hydrolase superfamily protein	148.53	190.49	141.87	160.21	16.01	60.69	71.16	80.77	70.95	6.72	-2.26	-1.79	-2.84	*	0	0
AT1G33040	AT1G33040_at	NACA5	chr1:11966470-11967843 FORWARD LENGTH=854	nascent polypeptide-associated complex subunit alpha-like protein 5	86.92	77.05	73.61	79.06	5.22	47.16	45.97	35.98	43.11	4.47	-1.83	-1.51	-2.27	*	0	0
AT1G34030	AT1G34030_at		chr1:12370065-12371553 REVERSE LENGTH=767	Ribosomal protein S13/S18 family	189.07	189.62	226.91	201.51	13.71	88.62	112.14	110.83	103.41	10.8	-1.95	-1.6	-2.42	*	0	0
AT1G34130	AT1G34130_at	STT3B	chr1:12429890-12433187 FORWARD LENGTH=2520	staurosporin and temperature sensitive 3-like b	88.91	111.14	60.57	86.78	15.02	39.69	51.4	39.65	43.97	4.83	-1.97	-1.36	-2.72	*	0	0
AT1G34350	AT1G34350_at		chr1:12534426-12536095 FORWARD LENGTH=894	unknown protein; FUNCTIONS IN: molecular_function unknown; INVOLVED IN: biological_process unknown; LOCATED IN: cellular_component unknown; EXPRESSED IN: 23 plant structures; EXPRESSED DURING: 13 growth stages.	112.15	90.07	136.06	112.67	13.48	71.18	68.4	81.49	73.49	4.89	-1.53	-1.2	-1.9	*	0	0
AT1G34380	AT1G34380_at		chr1:12552655-12554338 REVERSE LENGTH=1380	5'-3' exonuclease family protein	33.55	33.58	30.98	32.73	1.86	15.87	21.55	11.92	16.44	3.37	-1.99	-1.46	-3.03	*	0	0
AT1G35560	AT1G35560_at		chr1:13115826-13117235 REVERSE LENGTH=1410	TCP family transcription factor	46.58	30.57	55.38	44.27	7.35	11.54	15.09	8.93	11.77	2.75	-3.76	-2.38	-6.44	*	0	0
AT1G41880	AT1G41880_at		chr1:15651027-15652542 REVERSE LENGTH=729	Ribosomal protein L35Ae family protein	112.14	96.43	121.95	111.03	9.17	39.47	63.75	58.93	53.36	10.08	-2.08	-1.53	-3.08	*	0	0
AT1G42480	AT1G42480_at		chr1:15936230-15938863 FORWARD LENGTH=787	unknown protein; FUNCTIONS IN: molecular_function unknown; INVOLVED IN: biological_process unknown; LOCATED IN: endomembrane system; EXPRESSED IN: 24 plant structures; EXPRESSED DURING: 13 growth stages; CONTAINS InterPro DOMAIN/s: Protein of unknown function DUF3456 (InterPro:IPR021852); Has 152 Blast hits to 152 proteins in 48 species: Archae - 0; Bacteria - 0; Metazoa - 113; Fungi - 0; Plants …	191.56	258.76	196.27	215.41	22.55	66.48	89.47	70.03	74.99	8.38	-2.87	-2.23	-3.72	*	0	0
AT1G43170	AT1G43170_at	ARP1, emb2207, RPL3A, RP1	chr1:16266720-16268870 FORWARD LENGTH=1496	ribosomal protein 1	255.3	214.35	219.13	229.32	13.36	152.73	116.68	78.61	115.64	21.67	-1.98	-1.49	-2.9	*	1.882	0
AT1G43710	AT1G43710_at	emb1075	chr1:16486320-16488384 REVERSE LENGTH=1749	Pyridoxal phosphate (PLP)-dependent transferases superfamily protein	205.59	245.87	154.87	202	26.96	138.62	120.64	100.45	119.75	11.45	-1.69	-1.27	-2.19	*	0	0
AT1G48460	AT1G48460_at		chr1:17911346-17913300 FORWARD LENGTH=1297	unknown protein; FUNCTIONS IN: molecular_function unknown; INVOLVED IN: biological_process unknown; LOCATED IN: chloroplast envelope; EXPRESSED IN: 21 plant structures; EXPRESSED DURING: 13 growth stages; BEST Arabidopsis thaliana protein match is: unknown protein (TAIR:AT5G63040.1); Has 60 Blast hits to 60 proteins in 14 species: Archae - 0; Bacteria - 0; Metazoa - 0; Fungi - 0; Plants - 60; Vir…	108.77	104.45	118.25	110.24	5.01	39.84	41.01	55.87	45.35	5.72	-2.43	-1.98	-3.1	*	0	0
AT1G48570	AT1G48570_at		chr1:17955278-17957719 REVERSE LENGTH=1603	zinc finger (Ran-binding) family protein	290.73	302.8	265.91	286.29	12.52	115.23	101.92	86.36	101.4	9.22	-2.82	-2.41	-3.37	*	0	0
AT1G48630	AT1G48630_at	RACK1B_AT	chr1:17981773-17983327 REVERSE LENGTH=1244	receptor for activated C kinase 1B	181.81	178.89	208.42	188.31	12.63	69.67	66.91	77.56	71.65	6.73	-2.63	-2.18	-3.2	*	0	0
AT1G48830	AT1G48830_at		chr1:18059636-18061257 REVERSE LENGTH=837	Ribosomal protein S7e family protein	517.48	636.25	482.88	546.17	48.82	373.31	340.17	310.36	341.01	18.98	-1.6	-1.34	-1.89	*	0	0
AT1G48920	AT1G48920_at	ATNUC-L1, PARL1, NUC-L1	chr1:18098095-18101623 FORWARD LENGTH=1966	nucleolin like 1	845.15	885.69	762.27	831.44	40.46	497.11	351.64	306.94	383.87	58.02	-2.17	-1.71	-2.91	*	0	0
AT1G49410	AT1G49410_at	TOM6	chr1:18285448-18286902 REVERSE LENGTH=501	translocase of the outer mitochondrial membrane 6	1188.88	1193.81	1281.25	1218.6	38.67	554.97	624.17	638.65	606.03	33.13	-2.01	-1.82	-2.24	*	2.596	0
AT1G49760	AT1G49760_at	PAB8, PABP8	chr1:18416480-18420047 FORWARD LENGTH=2570	poly(A) binding protein 8	413.08	384.89	424.45	408.29	15.17	290.14	227.82	225.59	247.67	21.88	-1.65	-1.42	-1.95	*	0	0
AT1G50380	AT1G50380_at		chr1:18662309-18666478 FORWARD LENGTH=2597	Prolyl oligopeptidase family protein	93.17	100.15	78.28	90.25	7.21	44.68	58.78	51.42	51.57	4.85	-1.75	-1.43	-2.16	*	0	0
AT1G50575	AT1G50575_at		chr1:18728719-18730409 REVERSE LENGTH=1177	Putative lysine decarboxylase family protein	82.3	63.35	65.46	70.41	6.26	47.14	32.81	32.45	37.19	5.2	-1.89	-1.46	-2.54	*	0	0
AT1G50840	AT1G50840_at	POLGAMMA2	chr1:18839107-18844559 FORWARD LENGTH=3569	polymerase gamma 2	116.63	123.36	94.17	111.55	9.45	70.72	83.09	63.62	72.38	7.77	-1.54	-1.24	-1.95	*	0	0
AT1G50920	AT1G50920_at		chr1:18870139-18872930 FORWARD LENGTH=2394	Nucleolar GTP-binding protein	140.04	101.21	120.72	120.68	11.53	81.62	79.15	63.59	75.04	6.39	-1.61	-1.3	-1.98	*	0	0
AT1G51140	AT1G51140_at		chr1:18943457-18945753 REVERSE LENGTH=1625	basic helix-loop-helix (bHLH) DNA-binding superfamily protein	139.2	135.97	89.69	121.72	16.42	21.04	22.43	20.04	21.18	3.45	-5.75	-4.07	-8.31	*	0	0
AT1G51380	AT1G51380_at		chr1:19047882-19050162 FORWARD LENGTH=1452	DEA(D/H)-box RNA helicase family protein	99.94	81.45	46.56	75.9	15.77	28.63	26.87	18.97	24.61	3.61	-3.08	-1.93	-4.62	*	0	0
AT1G51660	AT1G51660_at	ATMKK4, MKK4, ATMEK4	chr1:19154323-19155947 FORWARD LENGTH=1625	mitogen-activated protein kinase kinase 4	354.02	452.79	327.36	377.88	39.35	119.99	119.18	121.42	120.13	7.93	-3.15	-2.54	-3.83	*	0	0
AT1G52000	AT1G52000_at		chr1:19333159-19336115 REVERSE LENGTH=2451	Mannose-binding lectin superfamily protein	36.97	33.78	44.23	37.86	3.75	19.82	28.41	22.66	23.42	3.23	-1.62	-1.23	-2.18	*	0	0
AT1G52160	AT1G52160_at	TRZ3	chr1:19420715-19424439 REVERSE LENGTH=2889	tRNAse Z3	54.5	63.57	48.07	54.82	5.59	34.28	38.2	33.4	35.3	3.31	-1.55	-1.23	-1.95	*	0	0
AT1G52600	AT1G52600_at		chr1:19590487-19592695 FORWARD LENGTH=877	Peptidase S24/S26A/S26B/S26C family protein	665.87	865.24	670.83	734.22	67.79	403.82	530.56	387.97	440.98	46.81	-1.66	-1.32	-2.11	*	0	0
AT1G53240	AT1G53240_at	mMDH1	chr1:19854615-19856937 REVERSE LENGTH=1512	Lactate/malate dehydrogenase family protein	1195.67	1282.69	1103.23	1190.12	63.16	426.39	551.48	486.46	488.15	38.65	-2.44	-2.09	-2.87	*	0	0
AT1G53300	AT1G53300_at	TTL1	chr1:19879422-19882375 FORWARD LENGTH=2404	tetratricopetide-repeat thioredoxin-like 1	292.88	345.63	271.5	302.98	23.55	129.28	150.5	149.14	142.81	8.09	-2.12	-1.8	-2.48	*	0	0
AT1G53310	AT1G53310_at	ATPPC1, PEPC1, ATPEPC1, PPC1	chr1:19884027-19888276 REVERSE LENGTH=3204	phosphoenolpyruvate carboxylase 1	368.16	491.05	233.44	364.09	76.3	151.53	147.6	108.63	135.43	14.64	-2.69	-1.71	-3.84	*	0	0
AT1G53500	AT1G53500_at	MUM4, RHM2, ATRHM2, ATMUM4	chr1:19966944-19969757 REVERSE LENGTH=2526	NAD-dependent epimerase/dehydratase family protein	159.04	168.68	98.24	141.75	22.88	76.61	77.15	55.34	69.88	8.33	-2.03	-1.42	-2.8	*	0	0
AT1G53530	AT1G53530_at		chr1:19978146-19980084 FORWARD LENGTH=916	Peptidase S24/S26A/S26B/S26C family protein	130.32	126.92	139.58	132.08	4.86	95.13	84.46	99.25	93.07	5.68	-1.42	-1.27	-1.6	*	0	0
AT1G53645	AT1G53645_at		chr1:20026147-20028635 REVERSE LENGTH=1907	hydroxyproline-rich glycoprotein family protein	125.36	125.73	100.69	117.28	8.76	51.3	42.85	40.66	44.63	3.87	-2.63	-2.18	-3.19	*	0	0
AT1G54270	AT1G54270_at	EIF4A-2	chr1:20259692-20262266 FORWARD LENGTH=1759	eif4a-2	360.81	295.08	300.58	321.94	23.63	194.59	204.56	190.58	198.2	10.02	-1.62	-1.4	-1.87	*	1.964	0
AT1G54770	AT1G54770_at		chr1:20434639-20436008 FORWARD LENGTH=927	Fcf2 pre-rRNA processing protein	91.53	132.01	90.48	104.46	14.24	74.55	46.75	62	61.28	8.08	-1.7	-1.24	-2.34	*	0	0
AT1G54990	AT1G54990_at	AXR4, RGR, RGR1	chr1:20511519-20513681 FORWARD LENGTH=1660	alpha/beta-Hydrolases superfamily protein	95.1	94.01	115.8	101.88	7.77	41.51	39.88	40.9	40.66	3.49	-2.51	-2.08	-3.04	*	0	0
AT1G55210	AT1G55210_at		chr1:20597790-20598675 REVERSE LENGTH=814	Disease resistance-responsive (dirigent-like protein) family protein	30.01	42.56	30.71	34.54	5.01	21.15	20.26	13.51	18.02	3.24	-1.92	-1.32	-2.89	*	0	0
AT1G55490	AT1G55490_at	CPN60B, LEN1	chr1:20715563-20719165 REVERSE LENGTH=2087	chaperonin 60 beta	374.97	258.51	275.33	303.12	36.79	89.54	88.89	55.6	77.51	12.57	-3.91	-2.83	-5.6	*	1.745	0
AT1G55500	AT1G55500_at	ECT4	chr1:20719548-20722739 FORWARD LENGTH=2267	evolutionarily conserved C-terminal region 4	142.58	145.46	122.65	136.63	8.37	60.04	42.74	48.94	50.72	5.28	-2.69	-2.23	-3.32	*	0	0
AT1G55890	AT1G55890_at		chr1:20901346-20902800 FORWARD LENGTH=1455	Tetratricopeptide repeat (TPR)-like superfamily protein	54.74	53.11	34.12	47.29	6.97	23.37	31.03	29.07	27.97	3.4	-1.69	-1.21	-2.31	*	0	0
AT1G55900	AT1G55900_at	TIM50, emb1860	chr1:20903068-20905728 FORWARD LENGTH=1534	Haloacid dehalogenase-like hydrolase (HAD) superfamily protein	194.92	224.93	132.88	184.31	27.77	106.51	108.11	82.54	99.14	9.1	-1.86	-1.35	-2.45	*	0	0
AT1G55910	AT1G55910_at	ZIP11	chr1:20906134-20907413 FORWARD LENGTH=1196	zinc transporter 11 precursor	360.16	513.87	366.67	413.63	51.46	59.95	70.33	46.56	58.39	8.58	-7.08	-5.17	-9.88	*	0	0
AT1G56050	AT1G56050_at		chr1:20963719-20966341 FORWARD LENGTH=1500	GTP-binding protein-related	115.58	103.1	97.55	105.83	6	38.14	39.35	27.94	35.21	4.55	-3.01	-2.42	-3.88	*	0	0
AT1G56110	AT1G56110_at	NOP56	chr1:20984389-20986951 REVERSE LENGTH=1782	homolog of nucleolar protein NOP56	645.23	593.43	434	557.81	64.5	293.68	257.96	195.22	248.83	29.21	-2.24	-1.7	-2.95	*	0	0
AT1G56330	AT1G56330_at	SAR1, ATSAR1, ATSARA1B, ATSAR1B, SAR1B	chr1:21086555-21088549 REVERSE LENGTH=943	secretion-associated RAS 1B	1657.64	2255.04	1610.97	1842.92	230.31	1186.97	1167.59	976.8	1103.44	77.53	-1.67	-1.3	-2.09	*	0	0
AT1G56340	AT1G56340_at	CRT1, CRT1a, AtCRT1a	chr1:21089844-21092660 REVERSE LENGTH=1523	calreticulin 1a	536.19	670.98	327.15	509.68	103.48	206.7	233.8	163.61	200.95	21.72	-2.54	-1.64	-3.6	*	0	2.267
AT1G56580	AT1G56580_at	SVB	chr1:21198259-21198956 REVERSE LENGTH=698	Protein of unknown function, DUF538	255.05	327.84	298.42	292.89	22.99	117.37	161.84	118.36	132.47	16.59	-2.21	-1.75	-2.87	*	0	0
AT1G56650	AT1G56650_at	PAP1, MYB75, SIAA1, ATMYB75	chr1:21233595-21235137 REVERSE LENGTH=914	production of anthocyanin pigment 1	575.04	1250.56	387.18	737.82	262.53	4.92	17.57	24.26	15.46	6.97	-47.72	-17.06	-195.24	*	0	0
AT1G57660	AT1G57660_at		chr1:21355520-21356537 FORWARD LENGTH=715	Translation protein SH3-like family protein	62.12	61.41	56.85	59.89	2.8	35.93	26.32	29.87	31.12	3.33	-1.92	-1.61	-2.37	*	0	0
AT1G58080	AT1G58080_at	ATATP-PRT1, HISN1A, ATP-PRT1	chr1:21504314-21507540 REVERSE LENGTH=1595	ATP phosphoribosyl transferase 1	427.77	384.63	387.26	401.32	16.64	157.62	187.5	172.23	172.82	12.57	-2.32	-2.03	-2.68	*	0	0
AT1G58380	AT1G58380_at	XW6	chr1:21689032-21690256 FORWARD LENGTH=1109	Ribosomal protein S5 family protein	64.93	53.99	56.92	59.02	3.72	29.5	32.34	32.53	31.72	3.08	-1.86	-1.55	-2.27	*	0	0
AT1G59960	AT1G59960_at		chr1:22071292-22073147 REVERSE LENGTH=1179	NAD(P)-linked oxidoreductase superfamily protein	97.27	111.78	90.14	99.63	7.24	43.27	78.63	63.31	61.73	10.74	-1.61	-1.22	-2.3	*	0	0
AT1G59970	AT1G59970_at		chr1:22073534-22074876 FORWARD LENGTH=1343	Matrixin family protein	53.1	53.04	49.63	52.21	2.36	29.68	32.59	22.46	28.31	3.66	-1.84	-1.5	-2.37	*	0	0
AT1G59990	AT1G59990_at		chr1:22090238-22093060 REVERSE LENGTH=2052	DEA(D/H)-box RNA helicase family protein	147.59	102.83	131.14	127.39	13.35	65.2	72.99	51.99	63.35	7.15	-2.01	-1.56	-2.61	*	0	0
AT1G60660	AT1G60660_at	B5 #5, ATCB5LP, CB5LP	chr1:22342414-22343014 REVERSE LENGTH=601	cytochrome B5-like protein	316.15	284.15	388.35	329.32	31.32	182	205.7	204.63	197.4	9.42	-1.67	-1.39	-1.97	*	0	0
AT1G60850	AT1G60850_at	ATRPAC42, AAC42	chr1:22397916-22400312 REVERSE LENGTH=1560	DNA-directed RNA polymerase family protein	56.3	54.68	46.05	52.56	4.01	25.98	22.83	22.53	23.77	2.27	-2.21	-1.81	-2.72	*	0	0
AT1G61570	AT1G61570_at	TIM13	chr1:22718705-22719516 REVERSE LENGTH=499	translocase of the inner mitochondrial membrane 13	174.6	212.76	199.54	195.79	12.68	91.3	96.65	66.88	84.71	10.39	-2.31	-1.86	-2.96	*	2.462	0
AT1G61580	AT1G61580_at	RPL3B, ARP2	chr1:22720692-22723152 REVERSE LENGTH=1354	R-protein L3 B	140.55	116.5	115.37	124.46	9.03	63.18	44.77	44.25	49.92	7.15	-2.49	-1.95	-3.33	*	0	0
AT1G61870	AT1G61870_at	PPR336	chr1:22865004-22866615 REVERSE LENGTH=1612	pentatricopeptide repeat 336	62.19	77.64	53.33	64.46	7.58	41.8	35.57	32.84	36.98	3.27	-1.74	-1.35	-2.21	*	0	0
AT1G63000	AT1G63000_at	NRS/ER, UER1	chr1:23342393-23344113 FORWARD LENGTH=1277	nucleotide-rhamnose synthase/epimerase-reductase	206.67	215.31	169.32	196.89	14.83	71.23	81.34	75.35	75.74	5.06	-2.6	-2.2	-3.07	*	0	0
AT1G63780	AT1G63780_at	IMP4	chr1:23664834-23667367 REVERSE LENGTH=1220	Ribosomal RNA processing Brix domain protein	255.22	204.17	188.79	216.21	20.17	136.47	111.44	104.38	116.99	10.27	-1.85	-1.49	-2.28	*	0	0
AT1G63810	AT1G63810_at		chr1:23669532-23675898 REVERSE LENGTH=3447	CONTAINS InterPro DOMAIN/s: Nrap protein (InterPro:IPR005554); Has 396 Blast hits to 382 proteins in 182 species: Archae - 3; Bacteria - 2; Metazoa - 142; Fungi - 146; Plants - 43; Viruses - 0; Other Eukaryotes - 60 (source: NCBI BLink).	85.4	90.91	69.46	81.65	7.29	48.53	44.8	25.05	39.3	7.67	-2.08	-1.51	-3.13	*	0	0
AT1G63850	AT1G63850_at		chr1:23696962-23698708 FORWARD LENGTH=1647	BTB/POZ domain-containing protein	54.31	57.2	43.77	51.87	4.69	25.46	18.84	26.19	23.18	3.2	-2.24	-1.72	-3	*	0	0
AT1G63940	AT1G63940_at	MDAR6	chr1:23729979-23733892 FORWARD LENGTH=1956	monodehydroascorbate reductase 6	193.97	198.59	168.39	186.82	10.22	81.91	99.12	62.32	81.01	11.28	-2.31	-1.84	-3.03	*	0	0
AT1G63970	AT1G63970_at	ISPF, MECPS	chr1:23738691-23740336 REVERSE LENGTH=904	isoprenoid F	334.27	295.43	342.41	324.48	15.04	131.85	157.93	154.9	148.11	9.55	-2.19	-1.93	-2.5	*	0	0
AT1G64390	AT1G64390_at	AtGH9C2, GH9C2	chr1:23911119-23915229 FORWARD LENGTH=2660	glycosyl hydrolase 9C2	539.44	294.68	509.63	447.85	76.72	188.82	154.66	216.95	186.69	18.76	-2.4	-1.67	-3.26	*	0	0
AT1G64650	AT1G64650_at		chr1:24023498-24026421 REVERSE LENGTH=1781	Major facilitator superfamily protein	626.39	659.71	621.04	634.47	17.92	315.2	455.76	364.47	378.37	42.63	-1.68	-1.41	-2.07	*	0	0
AT1G64780	AT1G64780_at	ATAMT1;2, AMT1;2	chr1:24060770-24062630 REVERSE LENGTH=1861	ammonium transporter 1;2	110.42	118.13	90.02	106.18	8.9	17.02	14.3	21.84	17.63	3.25	-6.02	-4.44	-8.82	*	0	0
AT1G64790	AT1G64790_at	ILA	chr1:24064937-24082027 REVERSE LENGTH=8247	ILITYHIA	196.34	175	127.3	166.16	20.64	110.2	111.2	73.54	98.29	12.81	-1.69	-1.25	-2.29	*	0	0
AT1G64880	AT1G64880_at		chr1:24105642-24109146 FORWARD LENGTH=1985	Ribosomal protein S5 family protein	93.34	107.39	56.66	85.63	15.61	45.55	35.47	37.69	39.27	4.05	-2.18	-1.48	-3.01	*	0	0
AT1G64890	AT1G64890_at		chr1:24109542-24111400 FORWARD LENGTH=1774	Major facilitator superfamily protein	45.92	45.22	37.24	42.99	3.45	22.95	16.24	19.76	19.64	2.42	-2.19	-1.73	-2.83	*	0	0
AT1G64900	AT1G64900_at	CYP89A2, CYP89	chr1:24113215-24114984 FORWARD LENGTH=1770	cytochrome P450, family 89, subfamily A, polypeptide 2	124.88	128.64	94.19	116.75	12.08	8.49	18.52	17.49	14.94	3.73	-7.81	-5.27	-13.53	*	0	0
AT1G65040	AT1G65040_at		chr1:24159834-24162038 REVERSE LENGTH=1163	RING/U-box superfamily protein	88.34	95.99	91.82	91.72	3.67	47.54	46.79	42.48	45.69	2.62	-2.01	-1.79	-2.26	*	0	0
AT1G65290	AT1G65290_at	mtACP2	chr1:24248828-24250421 REVERSE LENGTH=696	mitochondrial acyl carrier protein 2	999.52	968.26	1092.55	1019.19	42.9	596.85	685.95	654.45	646.1	32.12	-1.58	-1.42	-1.76	*	0	0
AT1G65560	AT1G65560_at		chr1:24371387-24373798 REVERSE LENGTH=1399	Zinc-binding dehydrogenase family protein	49.81	39.48	50.21	46.36	3.82	28.3	22.05	16.53	22.45	3.64	-2.06	-1.56	-2.88	*	0	0
AT1G66070	AT1G66070_at		chr1:24595774-24598513 REVERSE LENGTH=1297	Translation initiation factor eIF3 subunit	132.46	118.4	117.97	123.06	5.49	70.72	68.19	61.02	66.55	4.4	-1.85	-1.63	-2.12	*	0	0
AT1G67120	AT1G67120_at		chr1:25069562-25095526 REVERSE LENGTH=16347	ATPases;nucleotide binding;ATP binding;nucleoside-triphosphatases;transcription factor binding	121.53	116.22	72.74	103.49	15.6	53.31	51.79	40.94	48.76	4.27	-2.12	-1.55	-2.78	*	0	0
AT1G67360	AT1G67360_at		chr1:25236811-25238036 REVERSE LENGTH=1107	Rubber elongation factor protein (REF)	131.91	168.63	87.9	129.51	23.91	10.08	10.79	11.63	10.79	1.88	-12.01	-7.74	-18.43	*	0	0
AT1G67620	AT1G67620_at		chr1:25340575-25342082 FORWARD LENGTH=877	Lojap-related protein	186.59	188.9	198.15	191.69	6.16	102.91	99.8	89.33	97.29	5.55	-1.97	-1.77	-2.2	*	0	0
AT1G68220	AT1G68220_at		chr1:25570231-25571712 FORWARD LENGTH=847	Protein of unknown function (DUF1218)	84.53	75.24	82.74	80.93	4.38	45.92	42.09	47.65	45.19	3.53	-1.79	-1.54	-2.11	*	0	0
AT1G68795	AT1G68795_at	CLE12	chr1:25840855-25841652 REVERSE LENGTH=798	CLAVATA3/ESR-RELATED 12	52.98	42.41	36.69	44.06	4.85	22.76	18.05	21.21	20.57	2.02	-2.14	-1.67	-2.73	*	0	0
AT1G69070	AT1G69070_at		chr1:25967312-25971389 REVERSE LENGTH=2815	FUNCTIONS IN: molecular_function unknown; INVOLVED IN: biological_process unknown; LOCATED IN: cellular_component unknown; EXPRESSED IN: 23 plant structures; EXPRESSED DURING: 13 growth stages; CONTAINS InterPro DOMAIN/s: Nop14-like protein (InterPro:IPR007276); Has 69842 Blast hits to 35213 proteins in 1572 species: Archae - 363; Bacteria - 20593; Metazoa - 20851; Fungi - 8010; Plants - 2912; Vi…	123.22	101.93	83.76	103.19	11.72	68.59	65.26	47.01	60.17	7.14	-1.71	-1.31	-2.26	*	0	0
AT1G69870	AT1G69870_at	NRT1.7	chr1:26316027-26320220 FORWARD LENGTH=2167	nitrate transporter 1.7	472.72	623.86	489.06	528.3	50.38	232.27	224.64	196.13	217.23	12.67	-2.43	-2	-2.9	*	0	0
AT1G69880	AT1G69880_at	ATH8, TH8	chr1:26321479-26322993 FORWARD LENGTH=707	thioredoxin H-type 8	556.24	704.53	451.59	570.58	74.84	62.65	170.75	43.09	91.97	40.4	-6.2	-3.4	-22.56	*	0	0
AT1G71220	AT1G71220_at	EBS1	chr1:26841630-26851919 FORWARD LENGTH=5068	UDP-glucose:glycoprotein glucosyltransferases;transferases, transferring hexosyl groups;transferases, transferring glycosyl groups	134.64	198.99	112.62	148.7	26.44	57.69	78.08	39.95	58.44	11.63	-2.54	-1.63	-4.07	*	0	0
AT1G71260	AT1G71260_at	ATWHY2, WHY2	chr1:26861657-26863422 REVERSE LENGTH=940	WHIRLY 2	348.26	306.24	301.07	318.13	15.67	163.28	164.88	135.8	154.4	10.52	-2.06	-1.8	-2.37	*	0	0
AT1G71780	AT1G71780_at		chr1:26995086-26996650 REVERSE LENGTH=926	unknown protein; FUNCTIONS IN: molecular_function unknown; INVOLVED IN: biological_process unknown; LOCATED IN: endoplasmic reticulum; EXPRESSED IN: 25 plant structures; EXPRESSED DURING: 15 growth stages; Has 34 Blast hits to 34 proteins in 11 species: Archae - 0; Bacteria - 0; Metazoa - 0; Fungi - 0; Plants - 34; Viruses - 0; Other Eukaryotes - 0 (source: NCBI BLink).	226.76	237.95	248.73	237.73	7.93	132.64	152.54	161.36	149.02	10.25	-1.6	-1.41	-1.82	*	0	0
AT1G71840	AT1G71840_at		chr1:27022218-27024551 FORWARD LENGTH=1601	transducin family protein / WD-40 repeat family protein	90.49	88.37	90.25	89.72	2.83	67.1	57.91	55.61	60.05	4	-1.49	-1.33	-1.7	*	0	0
AT1G71850	AT1G71850_at		chr1:27024732-27026363 REVERSE LENGTH=1632	Ubiquitin carboxyl-terminal hydrolase family protein	37.83	36.39	29.16	34.53	3.37	23.72	19.88	20.13	21.18	2.26	-1.63	-1.28	-2.08	*	0	0
AT1G72370	AT1G72370_at	P40, AP40, RP40, RPSAA	chr1:27242943-27244931 REVERSE LENGTH=1191	40s ribosomal protein SA	1634.7	1852.11	1632.29	1697.62	91.14	1151.06	1270.2	1030.61	1149.77	75	-1.48	-1.29	-1.7	*	0	0
AT1G72920	AT1G72920_at		chr1:27437928-27439091 FORWARD LENGTH=1070	Toll-Interleukin-Resistance (TIR) domain family protein	96.58	109.08	87.28	97.64	7.39	12.5	19.48	17.67	16.37	2.76	-5.97	-4.51	-8.41	*	0	0
AT1G72940	AT1G72940_at		chr1:27442238-27443856 FORWARD LENGTH=1525	Toll-Interleukin-Resistance (TIR) domain-containing protein	29.74	30.37	21.23	27.18	3.24	7.52	15.18	7.38	9.89	2.89	-2.75	-1.75	-5.4	*	0	0
AT1G73177	AT1G73177_at	BNS	chr1:27516572-27517854 REVERSE LENGTH=432	bonsai	66.05	48.11	65.79	60.22	6.11	33.89	31.5	43.88	36.41	4.15	-1.65	-1.29	-2.14	*	0	0
AT1G73230	AT1G73230_at		chr1:27540228-27541944 REVERSE LENGTH=901	Nascent polypeptide-associated complex NAC	1039.14	1235.32	1054.55	1113.54	75.02	833.98	808.04	712.16	791.08	46.53	-1.41	-1.21	-1.63	*	0	0
AT1G73940	AT1G73940_at		chr1:27798313-27799596 REVERSE LENGTH=736	unknown protein; BEST Arabidopsis thaliana protein match is: unknown protein (TAIR:AT5G49410.2); Has 54 Blast hits to 54 proteins in 11 species: Archae - 0; Bacteria - 0; Metazoa - 0; Fungi - 0; Plants - 54; Viruses - 0; Other Eukaryotes - 0 (source: NCBI BLink).	469.15	417.62	443.95	445.41	16.88	207.61	234.93	232.83	224.21	11.81	-1.99	-1.79	-2.22	*	0	0
AT1G74060	AT1G74060_at		chr1:27849833-27851374 REVERSE LENGTH=977	Ribosomal protein L6 family protein	308.25	299.14	312.02	307.63	7.96	245.56	218.52	169.3	211.25	23.12	-1.46	-1.23	-1.78	*	0	0
AT1G74100	AT1G74100_at	SOT16, ATSOT16, CORI-7, ATST5A	chr1:27864345-27865694 REVERSE LENGTH=1350	sulfotransferase 16	279.62	241.6	250.62	257.72	12.93	149	166.87	120.61	145.22	14.89	-1.77	-1.48	-2.17	*	0	0
AT1G74210	AT1G74210_at		chr1:27910314-27912941 FORWARD LENGTH=1417	PLC-like phosphodiesterases superfamily protein	208.09	338.53	167.59	237.75	52.63	91.99	156.04	82.48	110	23.8	-2.16	-1.26	-3.69	*	0	0
AT1G74260	AT1G74260_at	PUR4	chr1:27922833-27927904 REVERSE LENGTH=4536	purine biosynthesis 4	134.24	140.77	107.23	127.62	11.12	83.88	82.46	67.83	78.07	6.63	-1.63	-1.34	-2	*	0	0
AT1G74560	AT1G74560_at	NRP1	chr1:28017584-28020049 REVERSE LENGTH=1123	NAP1-related protein 1	290.74	271.1	274.19	279.38	7.95	205.91	152.4	133.69	164.31	21.86	-1.7	-1.39	-2.19	*	0	0
AT1G75270	AT1G75270_at	DHAR2	chr1:28250075-28251350 REVERSE LENGTH=935	dehydroascorbate reductase 2	106.3	111.49	140.83	119.5	11.3	50.99	50.74	50.05	50.68	2.88	-2.36	-1.95	-2.81	*	0	0
AT1G75330	AT1G75330_at	OTC	chr1:28266259-28268412 REVERSE LENGTH=1355	ornithine carbamoyltransferase	366.7	339.75	372.43	358.99	11.7	223.01	254.69	281.67	253.33	18.29	-1.42	-1.25	-1.62	*	1.956	1.841
AT1G75670	AT1G75670_at		chr1:28415203-28416852 REVERSE LENGTH=888	DNA-directed RNA polymerases	293.76	319.27	239.22	284.07	25.13	184.97	161.86	176.68	173.81	8.18	-1.63	-1.37	-1.91	*	0	0
AT1G76300	AT1G76300_at	SmD3	chr1:28625884-28627367 FORWARD LENGTH=747	snRNP core protein SMD3	135.9	144.88	134.89	138.04	5.53	89.26	89.08	83.79	87.77	3.9	-1.57	-1.43	-1.74	*	0	0
AT1G76790	AT1G76790_at		chr1:28822186-28823673 REVERSE LENGTH=1316	O-methyltransferase family protein	36.24	33.53	40.31	36.84	2.67	10.39	9.27	7.68	9.2	1.37	-4	-3.11	-5.42	*	0	0
AT1G77510	AT1G77510_at	ATPDIL1-2, PDI6, ATPDI6, PDIL1-2	chr1:29126650-29129612 FORWARD LENGTH=1798	PDI-like 1-2	380.1	521.24	313.83	405.15	62.29	83.49	128.55	68.71	93.83	19.07	-4.32	-2.87	-6.86	*	0	0
AT1G77550	AT1G77550_at		chr1:29138299-29143011 REVERSE LENGTH=2805	tubulin-tyrosine ligases;tubulin-tyrosine ligases	114.08	82.83	73.87	90.12	12.33	61.15	49.83	35.19	48.86	7.78	-1.84	-1.31	-2.65	*	0	0
AT1G77590	AT1G77590_at	LACS9	chr1:29148256-29152315 REVERSE LENGTH=2516	long chain acyl-CoA synthetase 9	135.38	120.45	105.02	120.39	9.32	73.08	67.26	68.21	69.29	3.56	-1.74	-1.48	-2.02	*	0	0
AT1G77610	AT1G77610_at		chr1:29165210-29167773 FORWARD LENGTH=1577	EamA-like transporter family protein	421.27	472.07	487.88	460.33	22.85	319.28	304.43	310.27	311.24	8.36	-1.48	-1.34	-1.62	*	0	0
AT1G77670	AT1G77670_at		chr1:29188901-29190975 REVERSE LENGTH=1539	Pyridoxal phosphate (PLP)-dependent transferases superfamily protein	126.03	103.24	120.11	116.47	7.48	89.8	61.14	64.57	71.57	9.39	-1.63	-1.3	-2.12	*	0	0
AT1G77750	AT1G77750_at		chr1:29230154-29231524 REVERSE LENGTH=691	Ribosomal protein S13/S18 family	59.04	68.86	88.1	71.94	9.19	42.98	33.78	31.39	36.33	4.21	-1.98	-1.48	-2.63	*	0	0
AT1G77810	AT1G77810_at		chr1:29260562-29263113 REVERSE LENGTH=1631	Galactosyltransferase family protein	178.21	191.44	100.21	156.6	28.84	96.89	95.04	70.9	87.34	9.17	-1.79	-1.21	-2.49	*	0	0
AT1G77940	AT1G77940_at		chr1:29303897-29305382 REVERSE LENGTH=652	Ribosomal protein L7Ae/L30e/S12e/Gadd45 family protein	840.3	884.43	830.44	852.32	31.33	412.21	468.95	398.38	426.25	24.65	-2	-1.79	-2.24	*	0	0
AT1G78100	AT1G78100_at		chr1:29387795-29389112 FORWARD LENGTH=1318	F-box family protein	67.4	68.05	69.34	68.21	2.43	35.04	32.73	50.61	39.53	6	-1.73	-1.37	-2.31	*	0	0
AT1G78210	AT1G78210_at		chr1:29422716-29424375 REVERSE LENGTH=1130	alpha/beta-Hydrolases superfamily protein	186.66	256.78	192.35	212.01	23.09	79.99	77.98	78.23	78.6	2.34	-2.7	-2.2	-3.21	*	0	0
AT1G78680	AT1G78680_at	ATGGH2, GGH2	chr1:29593781-29596270 FORWARD LENGTH=1429	gamma-glutamyl hydrolase 2	1692.63	1411.53	1463.81	1522.03	88.6	511.86	678.38	408.94	532.07	81.24	-2.86	-2.24	-3.87	*	0	0
AT1G79110	AT1G79110_at		chr1:29759157-29760704 FORWARD LENGTH=1374	zinc ion binding	789.97	939.31	823.46	848.72	50.57	188.37	274.4	158.32	207.2	35.81	-4.1	-3.12	-5.79	*	0	0
AT1G79150	AT1G79150_at		chr1:29772588-29777989 REVERSE LENGTH=2736	binding	82.04	76.19	52.72	70.43	9.46	46.12	48.31	30.69	41.64	6.66	-1.69	-1.2	-2.43	*	0	0
AT1G79390	AT1G79390_at		chr1:29863225-29864321 REVERSE LENGTH=666	unknown protein; Has 30201 Blast hits to 17322 proteins in 780 species: Archae - 12; Bacteria - 1396; Metazoa - 17338; Fungi - 3422; Plants - 5037; Viruses - 0; Other Eukaryotes - 2996 (source: NCBI BLink).	383.98	358.35	326.25	356.33	18.13	191.4	190.04	205.03	193.97	8.22	-1.84	-1.65	-2.05	*	0	0
AT1G79410	AT1G79410_at	AtOCT5, 5-Oct	chr1:29867880-29869633 REVERSE LENGTH=1754	organic cation/carnitine transporter5	46.04	38.66	42.33	42.38	2.6	19.65	20.11	21.66	20.37	1.99	-2.08	-1.73	-2.54	*	0	0
AT1G79550	AT1G79550_at	PGK	chr1:29924023-29926442 REVERSE LENGTH=1677	phosphoglycerate kinase	443.15	373.88	452.87	423.23	25.23	178.75	167.5	176.7	174.12	5.6	-2.43	-2.17	-2.71	*	2.234	0
AT1G79920	AT1G79920_at		chr1:30058632-30062722 REVERSE LENGTH=2942	Heat shock protein 70 (Hsp 70) family protein	563.69	593.17	587.54	579.58	14.03	299.51	230.07	249.69	260.16	22.38	-2.23	-1.94	-2.61	*	0	0
AT1G80270	AT1G80270_at	PPR596	chr1:30180954-30183483 FORWARD LENGTH=2076	PENTATRICOPEPTIDE REPEAT 596	54.92	42.06	38.96	45.2	5.09	33.25	18.46	16.74	22.8	5.4	-1.98	-1.34	-3.33	*	0	0
AT1G80530	AT1G80530_at		chr1:30277952-30280324 REVERSE LENGTH=2035	Major facilitator superfamily protein	214.79	191.42	254.5	220.11	18.67	141.3	117.99	136.67	131.82	8.2	-1.67	-1.4	-1.98	*	0	0
AT1G80600	AT1G80600_at	WIN1	chr1:30298499-30300553 REVERSE LENGTH=1590	HOPW1-1-interacting 1	338.21	308.99	290.05	312.71	15.61	160.09	191.28	167.65	173.16	11.55	-1.81	-1.58	-2.08	*	0	0
AT1G80720	AT1G80720_at		chr1:30336138-30337565 FORWARD LENGTH=942	Mitochondrial glycoprotein family protein	193.56	169.88	182.56	181.99	7.37	76.5	71.84	78.58	75.26	4.62	-2.42	-2.15	-2.74	*	0	0
AT1G80750	AT1G80750_at		chr1:30348801-30350564 FORWARD LENGTH=975	Ribosomal protein L30/L7 family protein	298.46	252.15	208.04	253.19	26.63	164.02	130.28	97.7	130.63	19.5	-1.94	-1.45	-2.68	*	0	0
AT2G01250	AT2G01250_at		chr2:132697-134455 REVERSE LENGTH=1002	Ribosomal protein L30/L7 family protein	305.04	292.43	279.45	291.67	10.14	155.39	156.43	123.46	144.92	13.6	-2.01	-1.72	-2.4	*	0	0
AT2G02810	AT2G02810_at	ATUTR1, UTR1	chr2:801530-803436 FORWARD LENGTH=1259	UDP-galactose transporter 1	474.76	746.91	458.35	560.29	96.42	204.59	283.95	180.45	223.53	32.26	-2.51	-1.69	-3.62	*	0	0
AT2G03120	AT2G03120_at	ATSPP, SPP	chr2:937420-940339 FORWARD LENGTH=1425	signal peptide peptidase	520.88	729.94	618.57	622.64	63.12	356.71	414.4	355.12	374.53	22.59	-1.66	-1.35	-2	*	1.689	2.583
AT2G03480	AT2G03480_at	QUL2	chr2:1050842-1054613 FORWARD LENGTH=2642	QUASIMODO2 LIKE 2	125.5	124.15	104.73	118.63	7.48	75.83	77.14	62.88	72.32	5.66	-1.64	-1.39	-1.94	*	0	0
AT2G04030	AT2G04030_at	CR88, EMB1956, HSP90.5, Hsp88.1, AtHsp90.5	chr2:1281841-1286104 FORWARD LENGTH=2680	Chaperone protein htpG family protein	734.29	592.61	524.66	617.04	62.27	203.61	152.81	108.3	154.56	27.77	-3.99	-2.91	-5.84	*	4.295	0
AT2G04400	AT2G04400_at		chr2:1531148-1533737 FORWARD LENGTH=1428	Aldolase-type TIM barrel family protein	453.71	703.26	408.62	521.69	92.75	183.24	302.7	157.29	214.35	45.63	-2.43	-1.54	-4.01	*	0	0
AT2G05920	AT2G05920_at		chr2:2269515-2272229 REVERSE LENGTH=2603	Subtilase family protein	302.64	347.21	248.15	299.76	29.68	121.97	183.15	128.47	144.16	21.07	-2.08	-1.57	-2.84	*	0	0
AT2G07674	AT2G07674_at		chr2:3269151-3269906 FORWARD LENGTH=756	Unknown conserved protein	177.75	133.35	173.74	161.97	14.22	96.28	100.88	76.83	91.61	8.81	-1.77	-1.43	-2.2	*	0	0
AT2G09990	AT2G09990_at		chr2:3781328-3782049 FORWARD LENGTH=722	Ribosomal protein S5 domain 2-like superfamily protein	89.99	49.93	95.81	78.58	14.39	30.45	38.93	49.25	39.57	5.63	-1.99	-1.31	-2.89	*	1.75	0
AT2G11910	AT2G11910_at		chr2:4805684-4807310 REVERSE LENGTH=831	unknown protein; FUNCTIONS IN: molecular_function unknown; INVOLVED IN: biological_process unknown; LOCATED IN: chloroplast envelope; EXPRESSED IN: 22 plant structures; EXPRESSED DURING: 13 growth stages; Has 92883 Blast hits to 31060 proteins in 1576 species: Archae - 765; Bacteria - 32670; Metazoa - 21164; Fungi - 12252; Plants - 4238; Viruses - 1282; Other Eukaryotes - 20512 (source: NCBI BLin…	282.25	209.72	254.27	248.94	21	140.23	138.3	203.27	160.73	21.66	-1.55	-1.21	-2.05	*	1.766	0
AT2G13540	AT2G13540_at	ENS, ABH1, CBP80, ATCBP80	chr2:5636884-5642957 FORWARD LENGTH=2860	ARM repeat superfamily protein	71.98	71.66	59.26	67.76	4.69	42.88	44.76	44.48	44.05	2.8	-1.54	-1.32	-1.79	*	0	0
AT2G14460	AT2G14460_at		chr2:6154493-6155004 REVERSE LENGTH=512	unknown protein; Has 3 Blast hits to 3 proteins in 1 species: Archae - 0; Bacteria - 0; Metazoa - 0; Fungi - 0; Plants - 3; Viruses - 0; Other Eukaryotes - 0 (source: NCBI BLink).	196.53	156.23	183.93	178.75	12.25	104.34	95.19	92.51	97.07	5.49	-1.84	-1.59	-2.13	*	0	0
AT2G14880	AT2G14880_at		chr2:6393332-6394938 REVERSE LENGTH=877	SWIB/MDM2 domain superfamily protein	372.74	223.97	366.67	321.56	48.23	160.56	120.88	180.96	154.15	17.84	-2.09	-1.5	-2.83	*	0	0
AT2G15000	AT2G15000_at		chr2:6480917-6482420 REVERSE LENGTH=733	unknown protein; FUNCTIONS IN: molecular_function unknown; INVOLVED IN: biological_process unknown; LOCATED IN: chloroplast; EXPRESSED IN: 22 plant structures; EXPRESSED DURING: 13 growth stages; BEST Arabidopsis thaliana protein match is: unknown protein (TAIR:AT4G34265.1); Has 70 Blast hits to 70 proteins in 7 species: Archae - 0; Bacteria - 0; Metazoa - 0; Fungi - 0; Plants - 70; Viruses - 0; …	218.88	169.56	239.46	209.34	20.67	82.04	101.14	107.22	96.61	8.31	-2.17	-1.74	-2.68	*	0	0
AT2G15620	AT2G15620_at	NIR1, NIR, ATHNIR	chr2:6810476-6812939 FORWARD LENGTH=2110	nitrite reductase 1	143.48	148.98	169.41	152.44	10.48	99.64	110.59	66.51	92.2	13.86	-1.65	-1.28	-2.24	*	0	0
AT2G15690	AT2G15690_at		chr2:6830995-6833777 REVERSE LENGTH=2783	Tetratricopeptide repeat (TPR)-like superfamily protein	264.58	299.21	204.27	256.21	29.09	72.04	96.7	76.34	81.61	8.62	-3.14	-2.42	-4.06	*	0	0
AT2G16430	AT2G16430_at	PAP10, ATPAP10	chr2:7120419-7122819 REVERSE LENGTH=1632	purple acid phosphatase 10	137.75	174.36	100.7	137.46	22.01	71.54	74.88	61.05	68.84	5.75	-2	-1.44	-2.64	*	0	0
AT2G16660	AT2G16660_at		chr2:7218706-7221625 REVERSE LENGTH=1898	Major facilitator superfamily protein	242.19	251.51	314.01	269.13	24.43	157.17	205.52	165.18	176.15	16.9	-1.53	-1.23	-1.91	*	4.463	0
AT2G16800	AT2G16800_at		chr2:7285736-7287365 FORWARD LENGTH=1384	high-affinity nickel-transport family protein	128.93	136.2	153.54	139.34	9.12	75.77	101.05	92.01	90.23	9.28	-1.54	-1.27	-1.91	*	1.539	0
AT2G17250	AT2G17250_at	EMB2762	chr2:7499477-7503125 FORWARD LENGTH=1998	CCAAT-binding factor	377.13	427.76	283.01	362.75	43.27	189.77	206.63	174.11	190.32	11.15	-1.91	-1.5	-2.34	*	0	0
AT2G17280	AT2G17280_at		chr2:7513128-7515047 FORWARD LENGTH=1097	Phosphoglycerate mutase family protein	62.16	65.68	47.65	58.45	5.86	27.09	29.91	26.04	27.8	2.51	-2.1	-1.68	-2.62	*	0	0
AT2G17360	AT2G17360_at		chr2:7546480-7548313 FORWARD LENGTH=1079	Ribosomal protein S4 (RPS4A) family protein	338.51	384.57	351.68	358.38	15.54	249.5	241.92	205.57	232.1	14.67	-1.54	-1.36	-1.76	*	0	0
AT2G17630	AT2G17630_at		chr2:7666585-7668065 FORWARD LENGTH=1481	Pyridoxal phosphate (PLP)-dependent transferases superfamily protein	38.77	39.8	31.46	36.79	3.1	10.67	11.92	9.96	10.91	1.85	-3.37	-2.53	-4.78	*	0	0
AT2G17670	AT2G17670_at		chr2:7674351-7676157 FORWARD LENGTH=1701	Tetratricopeptide repeat (TPR)-like superfamily protein	121.21	145.07	60.34	108.83	25.39	45.9	47.54	49.86	47.82	2.81	-2.28	-1.39	-3.2	*	0	0
AT2G18220	AT2G18220_at		chr2:7928024-7931851 FORWARD LENGTH=2363	Noc2p family	63.64	64.85	38.12	55.5	9.19	26.86	25.14	27.15	26.56	2.16	-2.09	-1.49	-2.77	*	0	0
AT2G18510	AT2G18510_at	emb2444	chr2:8031182-8033619 REVERSE LENGTH=1566	RNA-binding (RRM/RBD/RNP motifs) family protein	652.8	609.98	436.32	566.1	66.96	246.7	272.47	284.3	267.67	12.94	-2.11	-1.68	-2.57	*	0	0
AT2G18900	AT2G18900_at		chr2:8188257-8192489 REVERSE LENGTH=2729	Transducin/WD40 repeat-like superfamily protein	198.24	210.11	132.94	180.31	24.72	98.08	90.76	64.93	84.81	10.78	-2.13	-1.55	-2.9	*	0	0
AT2G19385	AT2G19385_at		chr2:8387035-8388712 FORWARD LENGTH=1073	zinc ion binding	123.53	119.31	88.92	110.58	11.35	67.79	67.35	58.98	64.41	4.42	-1.72	-1.39	-2.09	*	0	0
AT2G19520	AT2G19520_at	FVE, ACG1, MSI4, NFC4, NFC04, ATMSI4	chr2:8455936-8459525 FORWARD LENGTH=1884	Transducin family protein / WD-40 repeat family protein	225.75	221.26	187.51	211.87	13.19	133.55	133.01	118.27	128.23	6.02	-1.65	-1.45	-1.87	*	0	0
AT2G19640	AT2G19640_at	ASHR2	chr2:8491388-8492920 FORWARD LENGTH=1533	ASH1-related protein 2	175.25	228.62	184.48	195.79	17.59	80.85	87.64	91.48	86.87	5.74	-2.25	-1.86	-2.7	*	0	0
AT2G19670	AT2G19670_at	ATPRMT1A, PRMT1A	chr2:8499086-8501181 REVERSE LENGTH=1360	protein arginine methyltransferase 1A	356.67	234.08	186.59	258.89	50.69	89.45	94.27	51.05	78.14	14.21	-3.31	-2.08	-5.2	*	0	0
AT2G19680	AT2G19680_at		chr2:8501325-8502831 FORWARD LENGTH=645	Mitochondrial ATP synthase subunit G protein	466.71	513.22	481.01	486.95	17.9	247.71	297.14	255.64	265.94	17.87	-1.83	-1.62	-2.09	*	1.851	0
AT2G19730	AT2G19730_at		chr2:8511507-8513221 FORWARD LENGTH=721	Ribosomal L28e protein family	161.29	142.89	214.28	172.83	21.58	71.21	80.35	97.14	82.71	8.21	-2.09	-1.59	-2.71	*	1.9	0
AT2G19750	AT2G19750_at		chr2:8514954-8516138 FORWARD LENGTH=604	Ribosomal protein S30 family protein	880.08	717.99	799.41	799.47	47.59	361.98	382.84	488.45	411.28	41.06	-1.94	-1.62	-2.38	*	2.419	0
AT2G20060	AT2G20060_at		chr2:8659043-8661489 FORWARD LENGTH=1282	Ribosomal protein L4/L1 family	281.74	236.7	202.55	240.4	23.33	144.92	131.68	116.86	130.61	8.92	-1.84	-1.5	-2.23	*	0	0
AT2G20390	AT2G20390_at		chr2:8796341-8798194 REVERSE LENGTH=846	unknown protein; FUNCTIONS IN: molecular_function unknown; INVOLVED IN: biological_process unknown; LOCATED IN: cellular_component unknown; EXPRESSED IN: 22 plant structures; EXPRESSED DURING: 13 growth stages.	180.23	210.34	135.4	175.27	22.34	89.72	124.53	106.32	107.24	11.87	-1.63	-1.23	-2.16	*	0	0
AT2G20450	AT2G20450_at		chr2:8813862-8815253 FORWARD LENGTH=648	Ribosomal protein L14	544	528.18	582.78	550.89	20.01	261.52	290.49	238.41	263.94	16.79	-2.09	-1.86	-2.36	*	2.554	0
AT2G20490	AT2G20490_at	NOP10, EDA27	chr2:8831716-8832916 FORWARD LENGTH=479	nucleolar RNA-binding Nop10p family protein	297.19	265.13	236.49	266.31	18.19	127.72	162.43	177.28	155.41	15.82	-1.71	-1.41	-2.12	*	0	0
AT2G20530	AT2G20530_at	ATPHB6, PHB6	chr2:8841972-8844000 FORWARD LENGTH=1165	prohibitin 6	301.72	321.3	274.9	298.61	16.25	145.07	142.94	144.97	144.26	4.66	-2.07	-1.86	-2.29	*	2.478	0
AT2G20610	AT2G20610_at	SUR1, HLS3, RTY, ALF1, RTY1	chr2:8877960-8880388 REVERSE LENGTH=1669	Tyrosine transaminase family protein	482.58	677.04	489.7	549.88	67.73	152.68	230.91	131.37	171.45	31.87	-3.21	-2.26	-4.82	*	0	0
AT2G20690	AT2G20690_at		chr2:8923305-8924974 FORWARD LENGTH=1206	lumazine-binding family protein	144.55	128.66	154.17	142.85	7.97	70.26	84.42	64.46	73.08	6.92	-1.95	-1.64	-2.36	*	0	0
AT2G20940	AT2G20940_at		chr2:9002032-9002701 REVERSE LENGTH=670	Protein of unknown function (DUF1279)	142.25	109.55	158.77	136.63	14.65	60.38	53.92	68.2	60.85	5.03	-2.25	-1.78	-2.79	*	0	0
AT2G21160	AT2G21160_at		chr2:9068318-9070413 FORWARD LENGTH=780	Translocon-associated protein (TRAP), alpha subunit	514.19	626.05	433.99	524.96	56.95	301.75	323.17	296.67	307.66	12.29	-1.71	-1.39	-2.04	*	0	0
AT2G21440	AT2G21440_at		chr2:9173560-9179166 REVERSE LENGTH=3265	RNA-binding (RRM/RBD/RNP motifs) family protein	98.62	103.03	93.02	98.42	4.29	74.09	64.21	51.41	63.21	7.09	-1.56	-1.29	-1.93	*	0	0
AT2G21580	AT2G21580_at		chr2:9236523-9237746 FORWARD LENGTH=669	Ribosomal protein S25 family protein	356.99	348.39	424.56	376.57	26.65	182.45	207.8	249.6	212.72	21.64	-1.77	-1.45	-2.19	*	1.905	0
AT2G21790	AT2G21790_at	R1, RNR1, CLS8, ATRNR1	chr2:9293270-9297842 FORWARD LENGTH=2972	ribonucleotide reductase 1	171.25	165.77	129.47	155.61	13.57	83.73	105.27	46.65	78.48	17.5	-1.98	-1.4	-3.19	*	0	0
AT2G21860	AT2G21860_at		chr2:9318258-9320002 REVERSE LENGTH=1656	violaxanthin de-epoxidase-related	63.88	60.37	68.08	63.71	3.52	39.43	37.52	41.93	39.58	3.16	-1.61	-1.38	-1.9	*	0	0
AT2G22360	AT2G22360_at		chr2:9497595-9500615 FORWARD LENGTH=1615	DNAJ heat shock family protein	311.22	236.73	244.05	264.18	23.82	126.79	141.74	98.6	122.26	13.56	-2.16	-1.71	-2.76	*	2.48	0
AT2G22500	AT2G22500_at	UCP5, ATPUMP5, DIC1	chr2:9563224-9564751 REVERSE LENGTH=1528	uncoupling protein 5	109.96	137.97	117.63	120.43	10.39	45.53	30.38	59.61	44.95	9.04	-2.68	-1.93	-4.08	*	0	0
AT2G22870	AT2G22870_at	EMB2001	chr2:9739457-9741104 FORWARD LENGTH=1105	P-loop containing nucleoside triphosphate hydrolases superfamily protein	74.37	60.73	48.42	61.13	7.76	22.55	22.34	28.55	24.14	3.41	-2.53	-1.85	-3.5	*	0	0
AT2G23350	AT2G23350_at	PAB4, PABP4	chr2:9943053-9946269 FORWARD LENGTH=2373	poly(A) binding protein 4	394.54	387.77	511.7	431.14	40.85	248.73	251.77	210.25	237.1	14.25	-1.82	-1.5	-2.17	*	0	0
AT2G23420	AT2G23420_at	NAPRT2	chr2:9971701-9975192 FORWARD LENGTH=2075	nicotinate phosphoribosyltransferase 2	76.85	65.13	57.77	66.61	6.36	40.33	39.27	31.75	36.97	3.98	-1.8	-1.42	-2.3	*	0	0
AT2G23930	AT2G23930_at	SNRNP-G	chr2:10182251-10183240 FORWARD LENGTH=537	probable small nuclear ribonucleoprotein G	247.28	245.29	285.24	258.96	14.47	139.69	152.69	137.91	143.1	7.67	-1.81	-1.59	-2.06	*	1.692	0
AT2G24050	AT2G24050_at	eIFiso4G2	chr2:10225225-10228638 REVERSE LENGTH=2701	MIF4G domain-containing protein / MA3 domain-containing protein	138.86	141.16	131	136.87	4.49	66.02	69.65	58.2	64.68	4.45	-2.12	-1.87	-2.41	*	0	0
AT2G24120	AT2G24120_at	PDE319, SCA3	chr2:10248911-10254641 REVERSE LENGTH=3540	DNA/RNA polymerases superfamily protein	121.94	96.27	89.23	102.53	10.13	63.52	48.5	40.76	50.88	6.95	-2.01	-1.54	-2.7	*	0	0
AT2G24150	AT2G24150_at	HHP3	chr2:10265484-10267405 REVERSE LENGTH=1243	heptahelical protein 3	375.04	359.94	426.81	387.06	20.82	117.63	192.13	145.7	151.78	22.47	-2.55	-2.01	-3.41	*	0	0
AT2G25100	AT2G25100_at		chr2:10679524-10681998 REVERSE LENGTH=1174	Polynucleotidyl transferase, ribonuclease H-like superfamily protein	64.44	58.94	46.24	56.48	5.94	37.92	35.34	25.25	32.82	4.3	-1.72	-1.31	-2.3	*	0	0
AT2G25110	AT2G25110_at	SDF2, ATSDL, AtSDF2	chr2:10684135-10686085 FORWARD LENGTH=1197	stromal cell-derived factor 2-like protein precursor	427.97	485.21	383.64	432.21	30.53	148.19	209.95	152.45	169.54	21.28	-2.55	-2.04	-3.29	*	0	0
AT2G25210	AT2G25210_at		chr2:10739855-10740552 FORWARD LENGTH=402	Ribosomal protein L39 family protein	722.61	747.56	719.96	727.98	18.59	436.38	503.03	487.98	474.92	23.48	-1.53	-1.4	-1.68	*	0	0
AT2G25355	AT2G25355_at		chr2:10801278-10803722 FORWARD LENGTH=963	PNAS-3 related	65.56	68.6	56.56	63.46	4.64	40.86	31.4	28.76	33.62	4.39	-1.89	-1.49	-2.46	*	0	0
AT2G25620	AT2G25620_at	AtDBP1, DBP1	chr2:10902943-10905245 REVERSE LENGTH=1657	DNA-binding protein phosphatase 1	47.01	49.93	58.18	51.61	3.93	36.13	27.09	34.03	32.39	3.26	-1.59	-1.3	-1.98	*	0	0
AT2G25840	AT2G25840_at	OVA4	chr2:11021848-11025370 FORWARD LENGTH=1515	Nucleotidylyl transferase superfamily protein	148.43	143.03	166.64	152.34	8.23	82.29	117.03	101.61	100.19	11.36	-1.52	-1.25	-1.9	*	0	0
AT2G26440	AT2G26440_at		chr2:11247383-11249493 FORWARD LENGTH=1754	Plant invertase/pectin methylesterase inhibitor superfamily	419.92	666.27	260.52	445.54	122.97	161.24	215.56	159.8	178.5	19.68	-2.5	-1.34	-3.82	*	0	0
AT2G27130	AT2G27130_at		chr2:11595292-11596542 FORWARD LENGTH=765	Bifunctional inhibitor/lipid-transfer protein/seed storage 2S albumin superfamily protein	208.55	115.87	160.21	161.63	26.71	75.73	89.01	100.23	88.56	9.07	-1.83	-1.28	-2.47	*	0	0
AT2G27530	AT2G27530_at	PGY1	chr2:11763217-11764769 REVERSE LENGTH=967	Ribosomal protein L1p/L10e family	284.18	237.87	262.47	261.55	14.23	139.86	142.07	125.41	136.08	6.57	-1.92	-1.7	-2.17	*	0	0
AT2G27720	AT2G27720_at		chr2:11818491-11819578 FORWARD LENGTH=672	60S acidic ribosomal protein family	647.71	518.18	612.64	594.42	39.24	379.07	376.42	430.59	395.66	19.46	-1.5	-1.31	-1.72	*	0	0
AT2G27775	AT2G27775_at		chr2:11842267-11843293 REVERSE LENGTH=693	FUNCTIONS IN: molecular_function unknown; INVOLVED IN: biological_process unknown; LOCATED IN: chloroplast; EXPRESSED IN: 22 plant structures; EXPRESSED DURING: 13 growth stages; BEST Arabidopsis thaliana protein match is: Tetratricopeptide repeat (TPR)-like superfamily protein (TAIR:AT2G27800.1); Has 21 Blast hits to 21 proteins in 5 species: Archae - 0; Bacteria - 0; Metazoa - 0; Fungi - 0; Pla…	87.97	94.15	89.53	90.5	3.43	40.82	42.5	41.58	41.58	2.3	-2.18	-1.95	-2.44	*	0	0
AT2G27840	AT2G27840_at	HDT4, HDA13, HDT04	chr2:11861994-11863884 FORWARD LENGTH=880	histone deacetylase-related / HD-related	392.65	391.86	401.77	396.1	5.53	158.4	128.81	116.21	134.5	12.77	-2.94	-2.54	-3.49	*	0	0
AT2G28000	AT2G28000_at	CPN60A, CH-CPN60A, SLP	chr2:11926449-11929389 FORWARD LENGTH=2120	chaperonin-60alpha	933.05	758.52	828.89	837.08	55.38	260.35	234.86	194.49	229.26	20.07	-3.65	-3.06	-4.4	*	1.966	0
AT2G28550	AT2G28550_at	RAP2.7	chr2:12225842-12228543 REVERSE LENGTH=2013	related to AP2.7	440.77	575.14	412.62	476.37	52.17	108.73	145.74	93.49	116.21	16.57	-4.1	-3.07	-5.61	*	0.524	0
AT2G29120	AT2G29120_at	ATGLR2.7, GLR2.7	chr2:12511292-12515895 REVERSE LENGTH=3048	glutamate receptor 2.7	94.83	135.94	39.88	90.06	28.37	20.85	49.02	20.17	29.82	10.38	-3.02	-1.29	-7.7	*	0	0
AT2G29530	AT2G29530_at	TIM10	chr2:12640800-12642332 REVERSE LENGTH=567	Tim10/DDP family zinc finger protein	155.76	129.73	138.86	141.94	8.15	78.77	78.85	76.24	77.75	4.39	-1.83	-1.6	-2.08	*	2.192	0
AT2G29540	AT2G29540_at	ATRPC14, ATRPAC14, RPC14	chr2:12642521-12643944 FORWARD LENGTH=565	RNApolymerase 14 kDa subunit	156.83	149.02	144.17	149.92	5.52	82.46	90.01	88.62	86.93	4.06	-1.72	-1.57	-1.9	*	0	0
AT2G29670	AT2G29670_at		chr2:12681958-12685087 REVERSE LENGTH=2149	Tetratricopeptide repeat (TPR)-like superfamily protein	815.54	980.73	639.64	811.92	99.59	102.82	126.06	77.87	101.74	17.01	-7.98	-5.73	-11.54	*	0	0
AT2G29690	AT2G29690_at	ASA2, ATHANSYNAB	chr2:12693871-12696975 FORWARD LENGTH=2078	anthranilate synthase 2	181.54	230.67	157.02	189.71	22.63	96.22	136.96	73.85	102.35	19.27	-1.85	-1.31	-2.79	*	0	0
AT2G29760	AT2G29760_at	OTP81	chr2:12712884-12715852 FORWARD LENGTH=2733	Tetratricopeptide repeat (TPR)-like superfamily protein	35.15	33.1	24.95	31.17	3.37	14.51	12.15	10.8	12.62	1.59	-2.47	-1.88	-3.28	*	0	0
AT2G30060	AT2G30060_at		chr2:12826915-12828919 FORWARD LENGTH=1142	Pleckstrin homology (PH) domain superfamily protein	102.54	133.17	113.14	116.01	10.37	79.11	81.03	79.98	80.13	3.1	-1.45	-1.22	-1.69	*	0	0
AT2G30150	AT2G30150_at		chr2:12874706-12876122 FORWARD LENGTH=1323	UDP-Glycosyltransferase superfamily protein	111.53	63.3	97.79	90.64	14.49	23.69	37.23	33.77	31.71	5.06	-2.86	-1.95	-4.19	*	0	0
AT2G30200	AT2G30200_at		chr2:12882955-12885534 REVERSE LENGTH=1441	catalytics;transferases;[acyl-carrier-protein] S-malonyltransferases;binding	145.94	130.84	143.04	140.47	5.33	94.2	91.45	110.02	98.35	6.69	-1.43	-1.26	-1.63	*	0	0
AT2G30860	AT2G30860_at	ATGSTF9, GLUTTR, ATGSTF7, GSTF9	chr2:13138997-13140245 FORWARD LENGTH=802	glutathione S-transferase PHI 9	1499.41	1809.96	1085.6	1465.52	212.43	407.34	819.48	417.76	548.11	137.19	-2.67	-1.72	-4.72	*	0	0
AT2G30870	AT2G30870_at	ATGSTF10, ERD13, ATGSTF4, GSTF10	chr2:13141357-13142613 FORWARD LENGTH=1002	glutathione S-transferase PHI 10	830.02	541.87	584.34	653.09	89.23	354.41	334.6	288.92	326.29	21.67	-2	-1.52	-2.53	*	0	5.293
AT2G31170	AT2G31170_at	SYCO ARATH	chr2:13282355-13285645 REVERSE LENGTH=1925	Cysteinyl-tRNA synthetase, class Ia family protein	176.53	124.27	168.65	156.48	16.32	81.05	68.56	65.83	71.79	5.24	-2.18	-1.75	-2.67	*	0	0
AT2G31660	AT2G31660_at	SAD2, URM9	chr2:13464298-13471821 FORWARD LENGTH=3812	ARM repeat superfamily protein	255.68	257.37	199.99	237.67	19.47	185.81	151.86	114.75	150.86	20.65	-1.58	-1.23	-2.09	*	0	0
AT2G31670	AT2G31670_at		chr2:13472537-13473504 REVERSE LENGTH=968	Stress responsive alpha-beta barrel domain protein	86	92.52	77.17	85.24	6.51	35.2	49.53	43.34	42.46	5.62	-2.01	-1.58	-2.63	*	1.755	1.824
AT2G32060	AT2G32060_at		chr2:13639016-13640316 REVERSE LENGTH=761	Ribosomal protein L7Ae/L30e/S12e/Gadd45 family protein	120.27	124.35	129.48	124.87	3.89	43.02	55.54	54.5	50.95	4.91	-2.45	-2.1	-2.93	*	1.903	0
AT2G32720	AT2G32720_at	B5 #4, ATCB5-B, CB5-B	chr2:13876774-13878531 REVERSE LENGTH=728	cytochrome B5 isoform B	234.36	273.5	243.1	250.02	13.3	182.9	183.32	188.77	184.71	4.45	-1.35	-1.23	-1.49	*	0	0
AT2G33210	AT2G33210_at	HSP60-2	chr2:14074870-14078744 REVERSE LENGTH=2142	heat shock protein 60-2	244.15	276.65	173.65	231.64	31.08	105.76	100.17	56.21	87.36	16.06	-2.65	-1.84	-3.99	*	2.449	0
AT2G33370	AT2G33370_at		chr2:14143554-14144721 REVERSE LENGTH=664	Ribosomal protein L14p/L23e family protein	183.3	186.4	170.57	179.66	6.25	94.16	127.63	105.29	109.15	10.93	-1.65	-1.4	-1.99	*	0	0
AT2G33845	AT2G33845_at		chr2:14317676-14319389 FORWARD LENGTH=1331	Nucleic acid-binding, OB-fold-like protein	206.99	198.21	209.78	205.18	4.95	136.42	134.81	123.54	131.54	6.12	-1.56	-1.43	-1.7	*	0	0
AT2G34050	AT2G34050_at		chr2:14382683-14384279 REVERSE LENGTH=988	INVOLVED IN: protein complex assembly; LOCATED IN: mitochondrion, chloroplast; EXPRESSED IN: 19 plant structures; EXPRESSED DURING: 9 growth stages; CONTAINS InterPro DOMAIN/s: ATP11 (InterPro:IPR010591); Has 304 Blast hits to 304 proteins in 167 species: Archae - 0; Bacteria - 0; Metazoa - 101; Fungi - 112; Plants - 39; Viruses - 0; Other Eukaryotes - 52 (source: NCBI BLink).	200.51	211.2	210.53	207.13	5.86	75.86	82.89	107.63	88.61	10.25	-2.34	-1.95	-2.9	*	0	0
AT2G34260	AT2G34260_at		chr2:14465849-14468531 FORWARD LENGTH=1227	transducin family protein / WD-40 repeat family protein	85.47	82.71	76	81.39	3.72	51.06	33.61	34.67	39.75	5.79	-2.05	-1.63	-2.72	*	0	0
AT2G34480	AT2G34480_at		chr2:14532708-14534239 REVERSE LENGTH=823	Ribosomal protein L18ae/LX family protein	598.57	586.11	510.63	565.01	29.02	241.47	372.18	371.98	329.02	45.23	-1.72	-1.37	-2.25	*	1.605	0
AT2G34570	AT2G34570_at	MEE21	chr2:14562892-14564782 REVERSE LENGTH=1103	PIN domain-like family protein	154.8	178.57	119.85	151.07	17.47	101.36	91.01	76.92	89.86	7.59	-1.68	-1.31	-2.12	*	0	0
AT2G35040	AT2G35040_at		chr2:14765160-14768288 REVERSE LENGTH=1997	AICARFT/IMPCHase bienzyme family protein	330.93	322.1	334.63	330.07	6.46	228.77	206.34	196.18	210.19	10.81	-1.57	-1.44	-1.72	*	2.604	0
AT2G35190	AT2G35190_at	NPSN11, ATNPSN11, NSPN11	chr2:14830626-14833319 FORWARD LENGTH=1599	novel plant snare 11	95.41	88.28	70.49	84.82	7.87	66.8	40.37	46.2	51.03	8.26	-1.66	-1.24	-2.33	*	0	0
AT2G35520	AT2G35520_at	DAD2	chr2:14921492-14922845 FORWARD LENGTH=631	Defender against death (DAD family) protein	378.66	336.58	313.38	343.97	20.5	138.55	200.47	210.36	182.43	24.26	-1.89	-1.51	-2.45	*	0	0
AT2G35605	AT2G35605_at		chr2:14946063-14947276 FORWARD LENGTH=677	SWIB/MDM2 domain superfamily protein	270.19	242.91	212.21	242.12	17.28	82.99	118.92	107.7	103.32	11.78	-2.34	-1.89	-2.96	*	0	0
AT2G35790	AT2G35790_at		chr2:15040679-15042123 FORWARD LENGTH=920	unknown protein; CONTAINS InterPro DOMAIN/s: Protein of unknown function DUF1301 (InterPro:IPR009724); Has 116 Blast hits to 116 proteins in 49 species: Archae - 0; Bacteria - 0; Metazoa - 53; Fungi - 6; Plants - 49; Viruses - 0; Other Eukaryotes - 8 (source: NCBI BLink).	292.64	252.51	277.93	274.23	11.81	117.05	110.42	126.06	117.75	4.96	-2.33	-2.11	-2.57	*	2.378	0
AT2G36160	AT2G36160_at		chr2:15169818-15171353 FORWARD LENGTH=754	Ribosomal protein S11 family protein	524.55	502.24	582.04	532.93	27.82	315.66	294.19	436.85	348.11	45.81	-1.53	-1.23	-1.98	*	0	0
AT2G36170	AT2G36170_at		chr2:15172094-15173280 FORWARD LENGTH=680	Ubiquitin supergroup;Ribosomal protein L40e	133.75	171.27	116.68	140.47	16.61	59.67	73.71	45.26	60.19	9.27	-2.33	-1.71	-3.28	*	1.714	0
AT2G36290	AT2G36290_at		chr2:15208627-15210845 REVERSE LENGTH=1412	alpha/beta-Hydrolases superfamily protein	140.35	157.2	148.73	148.65	7.44	84.91	87.82	90.81	87.97	4.42	-1.69	-1.5	-1.9	*	0	0
AT2G36380	AT2G36380_at	PDR6, ATPDR6	chr2:15257583-15263766 FORWARD LENGTH=4501	pleiotropic drug resistance 6	145.9	152.45	75.62	124.69	24.97	57.34	42.44	18.78	39.38	11.57	-3.17	-1.81	-6.46	*	0	0
AT2G36530	AT2G36530_at	LOS2, ENO2	chr2:15320756-15323869 REVERSE LENGTH=1743	Enolase	1262.32	1626.6	1000.14	1295.27	186.47	838.19	817.72	665.12	774.25	57.12	-1.67	-1.25	-2.15	*	1.988	2.071
AT2G36580	AT2G36580_at		chr2:15339122-15343086 FORWARD LENGTH=2020	Pyruvate kinase family protein	413.36	560.6	284.42	419.31	81.24	137	190.91	159.62	162.89	18.81	-2.57	-1.69	-3.65	*	2.15	1.959
AT2G36620	AT2G36620_at	RPL24A	chr2:15350347-15351900 REVERSE LENGTH=777	ribosomal protein L24	406.68	431.67	465.48	433.97	19.57	195.78	193.05	142.3	176.53	18.51	-2.46	-2.06	-3.01	*	2.305	0
AT2G36880	AT2G36880_at	MAT3	chr2:15479366-15481412 REVERSE LENGTH=1687	methionine adenosyltransferase 3	480.72	486.98	543.66	504.48	21.3	174.59	197.43	185.67	186.06	9.12	-2.71	-2.44	-3.02	*	0	0
AT2G36970	AT2G36970_at		chr2:15529006-15530749 FORWARD LENGTH=1554	UDP-Glycosyltransferase superfamily protein	134.97	212.04	150.19	165.62	24.42	62.07	52.57	28.85	47.4	10.39	-3.49	-2.31	-5.73	*	0	0
AT2G37190	AT2G37190_at		chr2:15619407-15620119 REVERSE LENGTH=713	Ribosomal protein L11 family protein	46.35	38.29	32.4	39.2	4.41	20.27	20.86	22.19	21	1.59	-1.87	-1.48	-2.32	*	2.196	0
AT2G37250	AT2G37250_at	ADK, ATPADK1	chr2:15641906-15643786 FORWARD LENGTH=1408	adenosine kinase	361.51	417.22	377.19	384.78	19.19	177.62	198.2	153.24	176.16	14.42	-2.18	-1.87	-2.57	*	0	0
AT2G37270	AT2G37270_at	ATRPS5B, RPS5B	chr2:15647677-15649218 REVERSE LENGTH=1006	ribosomal protein 5B	315.86	268.59	336.24	307.83	20.45	120.63	143.69	138.53	134.15	9.36	-2.29	-1.96	-2.69	*	2.096	0
AT2G37580	AT2G37580_at		chr2:15764728-15765553 FORWARD LENGTH=826	RING/U-box superfamily protein	150.99	192.99	80.47	141.52	33.56	21.82	28.35	27.03	25.35	5.54	-5.58	-3.13	-9.69	*	0	0
AT2G37600	AT2G37600_at		chr2:15774245-15775278 REVERSE LENGTH=582	Ribosomal protein L36e family protein	444.69	400.22	455.15	433.61	17.75	177.72	224.67	158.48	186.97	20.66	-2.32	-1.93	-2.86	*	2.755	0
AT2G37630	AT2G37630_at	ATPHAN, AS1, ATMYB91, MYB91	chr2:15781615-15783433 REVERSE LENGTH=1490	myb-like HTH transcriptional regulator family protein	64.22	57.67	58.1	60.01	2.31	27.04	15.6	24.13	22.27	3.46	-2.69	-2.13	-3.64	*	0	0
AT2G37690	AT2G37690_at		chr2:15805715-15810552 FORWARD LENGTH=2406	phosphoribosylaminoimidazole carboxylase, putative / AIR carboxylase, putative	175.17	170.82	144.52	163.61	10.4	74.64	51.62	54.91	59.68	8.13	-2.74	-2.18	-3.6	*	4.731	0
AT2G37710	AT2G37710_at	RLK	chr2:15814718-15817004 REVERSE LENGTH=2287	receptor lectin kinase	118.2	214.3	119.54	150.48	32.59	49.74	48.44	44.12	47.12	3.25	-3.19	-2.03	-4.44	*	0	0
AT2G37860	AT2G37860_at	LCD1	chr2:15856630-15858920 FORWARD LENGTH=1842	Protein of unknown function (DUF3411)	112.41	114.91	123.71	116.81	4.43	40.01	39.22	33.07	37.29	2.98	-3.13	-2.73	-3.65	*	0	0
AT2G37990	AT2G37990_at		chr2:15900635-15903218 FORWARD LENGTH=1225	ribosome biogenesis regulatory protein (RRS1) family protein	564.08	573.92	369.59	502.4	67.39	281.94	308.79	194.14	261.37	35.91	-1.92	-1.39	-2.66	*	0	0
AT2G38010	AT2G38010_at		chr2:15906862-15909931 FORWARD LENGTH=2338	Neutral/alkaline non-lysosomal ceramidase	281.85	221.57	255.07	253.17	17.43	47.8	61.41	53.43	53.97	5	-4.69	-3.89	-5.71	*	0	0
AT2G38540	AT2G38540_at	LP1, LTP1, ATLTP1	chr2:16130350-16131174 FORWARD LENGTH=706	lipid transfer protein 1	824.58	300.61	917.36	680.14	192.25	320.63	275.04	285.65	292.36	16.58	-2.33	-1.24	-3.45	*	0	0
AT2G38550	AT2G38550_at		chr2:16132006-16134415 FORWARD LENGTH=1366	Transmembrane proteins 14C	452.84	413.04	518.3	462.42	31.34	212.7	199.36	180.83	198.22	10.58	-2.33	-2.02	-2.68	*	1.907	0
AT2G38650	AT2G38650_at	GAUT7	chr2:16161488-16165796 REVERSE LENGTH=2393	galacturonosyltransferase 7	107.73	105.16	79.95	98.05	9.5	72.44	67.53	53.13	64.16	6.66	-1.53	-1.21	-1.94	*	0	0
AT2G38710	AT2G38710_at		chr2:16184369-16187135 REVERSE LENGTH=1164	AMMECR1 family	350.08	382.55	355.35	361.72	13.38	180.66	257.57	240.14	225.9	24.53	-1.6	-1.34	-1.97	*	0	0
AT2G38770	AT2G38770_at	EMB2765	chr2:16202963-16210338 REVERSE LENGTH=4837	P-loop containing nucleoside triphosphate hydrolases superfamily protein	73.96	69.37	62.64	68.58	3.88	48.2	50.86	41.41	46.74	3.77	-1.47	-1.25	-1.73	*	0	0
AT2G38810	AT2G38810_at	HTA8	chr2:16219269-16220928 REVERSE LENGTH=607	histone H2A 8	28.91	27.18	37.64	31.17	3.61	15.05	17.34	14.75	15.64	1.81	-1.99	-1.52	-2.62	*	0	0
AT2G38940	AT2G38940_at	ATPT2, PHT1;4	chr2:16257228-16260225 FORWARD LENGTH=1900	phosphate transporter 1;4	33.97	65.1	39.91	46.33	9.76	25.18	17.68	12.55	18.63	3.99	-2.49	-1.48	-4.2	*	0	0
AT2G39020	AT2G39020_at		chr2:16295315-16296328 FORWARD LENGTH=1014	Acyl-CoA N-acyltransferases (NAT) superfamily protein	375.64	392.38	326.29	364.7	22.63	189.44	226.56	238.43	218.21	16.03	-1.67	-1.43	-1.96	*	1.665	0
AT2G39390	AT2G39390_at		chr2:16450660-16451878 REVERSE LENGTH=631	Ribosomal L29 family protein	78.81	74.06	48.33	67.38	9.84	41.89	38.53	39.13	40.1	2.83	-1.68	-1.25	-2.16	*	0	0
AT2G39460	AT2G39460_at	ATRPL23A, RPL23A, RPL23AA	chr2:16474149-16476046 FORWARD LENGTH=1400	ribosomal protein L23AA	316.3	377.58	391.73	360.54	25.79	197.16	201.29	188.76	196.17	5.65	-1.84	-1.61	-2.08	*	2.208	0
AT2G39710	AT2G39710_at		chr2:16561788-16563380 REVERSE LENGTH=1593	Eukaryotic aspartyl protease family protein	213.52	324.89	246.41	261.21	34.51	66.42	104.76	74.23	82.24	14.45	-3.18	-2.23	-4.7	*	0	0
AT2G39795	AT2G39795_at		chr2:16596987-16598162 FORWARD LENGTH=926	Mitochondrial glycoprotein family protein	39.05	41.46	42.13	40.73	2.23	20.19	19.05	24.95	21.51	2.25	-1.89	-1.57	-2.33	*	0	0
AT2G40290	AT2G40290_at		chr2:16828766-16831054 REVERSE LENGTH=1464	Eukaryotic translation initiation factor 2 subunit 1	500.68	497	387.23	461.41	40.03	297.37	300.4	219.06	271.53	27.99	-1.7	-1.36	-2.13	*	0	0
AT2G40430	AT2G40430_at		chr2:16879216-16882427 REVERSE LENGTH=1641	CONTAINS InterPro DOMAIN/s: P60-like (InterPro:IPR011687), Tumour suppressor protein Gltscr2 (InterPro:IPR011211); Has 709 Blast hits to 643 proteins in 201 species: Archae - 0; Bacteria - 32; Metazoa - 224; Fungi - 154; Plants - 45; Viruses - 0; Other Eukaryotes - 254 (source: NCBI BLink).	134.74	114.65	90.25	113.09	13.2	76.28	69.12	54.08	66.67	7.07	-1.7	-1.3	-2.2	*	0	0
AT2G40590	AT2G40590_at		chr2:16945045-16946419 REVERSE LENGTH=640	Ribosomal protein S26e family protein	99.3	66.96	158.26	107.75	27.51	40.82	25.44	46.61	36.95	7.61	-2.92	-1.58	-5.01	*	0	0
AT2G40700	AT2G40700_at		chr2:16976783-16979558 FORWARD LENGTH=1996	P-loop containing nucleoside triphosphate hydrolases superfamily protein	71.38	72.51	56.5	66.88	5.64	44.45	32.2	38.03	37.87	4.21	-1.77	-1.41	-2.24	*	0	0
AT2G41600	AT2G41600_at		chr2:17344637-17346737 REVERSE LENGTH=809	Mitochondrial glycoprotein family protein	204.61	179.86	214.59	199.69	10.52	124.33	132.57	145.63	134.1	6.94	-1.49	-1.32	-1.68	*	0	0
AT2G41650	AT2G41650_at		chr2:17363907-17364434 FORWARD LENGTH=447	unknown protein; FUNCTIONS IN: molecular_function unknown; INVOLVED IN: biological_process unknown; LOCATED IN: chloroplast; EXPRESSED IN: 22 plant structures; EXPRESSED DURING: 13 growth stages; Has 3 Blast hits to 3 proteins in 1 species: Archae - 0; Bacteria - 0; Metazoa - 0; Fungi - 0; Plants - 3; Viruses - 0; Other Eukaryotes - 0 (source: NCBI BLink).	44.2	38.45	48.6	43.61	3.3	21.71	19.11	24.42	21.66	2.22	-2.01	-1.64	-2.5	*	0	0
AT2G41840	AT2G41840_at		chr2:17459788-17461539 REVERSE LENGTH=1227	Ribosomal protein S5 family protein	884.25	1036.15	980.2	963.08	56.98	602.68	673.45	628.4	635.54	26.98	-1.52	-1.34	-1.7	*	0	0
AT2G41900	AT2G41900_at		chr2:17490405-17493922 FORWARD LENGTH=2887	CCCH-type zinc finger protein with ARM repeat domain	191.41	211.99	213.45	204.45	10.67	163.19	122.29	108.41	131.09	16.65	-1.56	-1.26	-2	*	0	0
AT2G41950	AT2G41950_at		chr2:17513079-17514167 FORWARD LENGTH=997	unknown protein; FUNCTIONS IN: molecular_function unknown; INVOLVED IN: biological_process unknown; LOCATED IN: chloroplast, plant-type cell wall; EXPRESSED IN: 22 plant structures; EXPRESSED DURING: 13 growth stages; Has 53 Blast hits to 53 proteins in 24 species: Archae - 0; Bacteria - 27; Metazoa - 0; Fungi - 0; Plants - 26; Viruses - 0; Other Eukaryotes - 0 (source: NCBI BLink).	180.39	138.23	152.49	157.02	12.47	68.19	73.02	66.35	68.71	3.56	-2.29	-1.94	-2.66	*	0	0
AT2G42130	AT2G42130_at		chr2:17566185-17567666 FORWARD LENGTH=885	Plastid-lipid associated protein PAP / fibrillin family protein	236.29	172.37	211.2	206.94	18.62	90.33	112.53	88.08	96.59	9.15	-2.14	-1.73	-2.66	*	0	0
AT2G42710	AT2G42710_at		chr2:17782308-17785063 FORWARD LENGTH=1525	Ribosomal protein L1p/L10e family	269.47	280.07	211.34	253.73	22.08	116.52	95.94	76.08	96.2	12.03	-2.64	-2.07	-3.44	*	0	0
AT2G42740	AT2G42740_at	RPL16A	chr2:17791729-17793082 FORWARD LENGTH=750	ribosomal protein large subunit 16A	193.18	167.88	134.63	164.89	17.54	91.33	116.13	114.84	107.41	10.51	-1.54	-1.2	-1.95	*	0.204	0
AT2G43020	AT2G43020_at	ATPAO2, PAO2	chr2:17891503-17894635 FORWARD LENGTH=2110	polyamine oxidase 2	221.57	239.84	195.66	219.09	13.99	54.99	68.84	49.18	57.82	6.91	-3.79	-3.07	-4.82	*	0	0.544
AT2G43100	AT2G43100_at	IPMI2, ATLEUD1	chr2:17920660-17921689 FORWARD LENGTH=1030	isopropylmalate isomerase 2	477.3	602.81	456.79	509.99	50.5	23.46	60.98	15.87	33.38	14.3	-15.28	-8.68	-52.01	*	1.908	0
AT2G43460	AT2G43460_at		chr2:18046004-18047401 REVERSE LENGTH=600	Ribosomal L38e protein family	1237.69	1583.33	1474.12	1427.55	114.69	968.07	1000.27	881.32	949.21	40.31	-1.5	-1.29	-1.74	*	1.896	0
AT2G44120	AT2G44120_at		chr2:18249042-18250708 REVERSE LENGTH=1220	Ribosomal protein L30/L7 family protein	312.55	285.36	263.84	287.56	16.67	178.07	184.28	140.82	167.92	14.83	-1.71	-1.45	-2.05	*	0.00628	0.00638
AT2G44210	AT2G44210_at		chr2:18280623-18282876 FORWARD LENGTH=1719	Protein of Unknown Function (DUF239)	632.96	765.84	524.85	640.95	71.54	256.43	296.08	196.89	249.7	30.26	-2.57	-1.96	-3.39	*	0	0
AT2G44310	AT2G44310_at		chr2:18309212-18309826 FORWARD LENGTH=615	Calcium-binding EF-hand family protein	72.16	57.75	92.08	73.85	10.26	27.18	29.47	40.55	32.41	4.59	-2.28	-1.63	-3.19	*	1.89	0
AT2G44510	AT2G44510_at		chr2:18377070-18379210 FORWARD LENGTH=1318	CDK inhibitor P21 binding protein	54.82	50.56	39.6	48.34	4.95	30.36	20.6	20.9	23.6	3.69	-2.05	-1.53	-2.86	*	0	0
AT2G44660	AT2G44660_at		chr2:18420832-18422839 REVERSE LENGTH=1533	ALG6, ALG8 glycosyltransferase family	189.92	175.49	201.51	188.78	8.64	83.63	103.87	75.87	87.9	9.54	-2.15	-1.79	-2.65	*	0	0
AT2G44670	AT2G44670_at		chr2:18425180-18426060 FORWARD LENGTH=768	Protein of unknown function (DUF581)	1777.46	1622.41	1904.57	1767.21	86.1	1227.64	1103.3	913.1	1079.33	93.55	-1.64	-1.4	-1.94	*	0	0
AT2G44860	AT2G44860_at		chr2:18500803-18502512 REVERSE LENGTH=797	Ribosomal protein L24e family protein	290.55	264.49	239.62	265.03	15.56	201.22	181.38	152.8	178.44	14.77	-1.49	-1.26	-1.77	*	2.283	0
AT2G45290	AT2G45290_at		chr2:18672682-18675906 FORWARD LENGTH=2598	Transketolase	112.06	107.64	122.86	114.71	6.75	50.01	57.43	64.08	56.74	6.14	-2.02	-1.67	-2.51	*	0	0
AT2G45440	AT2G45440_at	DHDPS2	chr2:18730840-18733015 FORWARD LENGTH=1700	dihydrodipicolinate synthase	198.14	179.17	212.04	195.85	11.26	149.25	110.02	90.71	116.94	17.9	-1.67	-1.31	-2.27	*	2.163	0
AT2G45710	AT2G45710_at		chr2:18831161-18832211 FORWARD LENGTH=549	Zinc-binding ribosomal protein family protein	159.03	180.74	169.59	169.38	8.06	64.48	83.57	73.7	73.81	6.94	-2.29	-1.94	-2.76	*	2.501	0
AT2G45790	AT2G45790_at	ATPMM, PMM	chr2:18855775-18858018 FORWARD LENGTH=1107	phosphomannomutase	309.64	353.22	314.59	325.58	15.16	171.18	165.47	170.51	169.19	3.9	-1.92	-1.76	-2.09	*	2.078	0
AT2G46170	AT2G46170_at		chr2:18965313-18966603 FORWARD LENGTH=778	Reticulon family protein	179.17	207.72	228.33	205.32	15.18	56.54	62.3	72.14	63.93	5.41	-3.21	-2.67	-3.88	*	1.611	0
AT2G46420	AT2G46420_at		chr2:19053686-19057096 FORWARD LENGTH=1868	Plant protein 1589 of unknown function	242.92	312.21	167.08	239.7	43.91	98.69	108.27	59.51	88.7	16.2	-2.7	-1.74	-4.21	*	0	0
AT2G46440	AT2G46440_at	ATCNGC11, CNGC11	chr2:19061861-19064881 FORWARD LENGTH=2340	cyclic nucleotide-gated channels	216.14	289.68	154.08	219.14	41.35	77.71	86.27	71.36	78.49	9.23	-2.79	-1.85	-3.95	*	0	0
AT2G46450	AT2G46450_at	ATCNGC12, CNGC12	chr2:19065716-19069569 FORWARD LENGTH=3199	cyclic nucleotide-gated channel 12	221.16	227.49	150.39	200.34	25.76	47.27	62.63	23.21	44.3	12.31	-4.52	-2.89	-8.54	*	0	0
AT2G46520	AT2G46520_at		chr2:19096768-19100272 FORWARD LENGTH=3418	cellular apoptosis susceptibility protein, putative / importin-alpha re-exporter, putative	196.99	187.26	169.63	184.94	9.42	89.26	108.73	106.18	101.32	8.01	-1.83	-1.57	-2.14	*	0	0
AT2G46650	AT2G46650_at	B5 #1, ATCB5-C, CB5-C	chr2:19151646-19152600 FORWARD LENGTH=766	cytochrome B5 isoform C	758.46	692.36	739.71	732.38	22.75	56.85	171.09	46.87	91.35	40.73	-8.02	-4.61	-30.1	*	2.321	0
AT2G46930	AT2G46930_at		chr2:19283519-19286347 FORWARD LENGTH=1614	Pectinacetylesterase family protein	204.46	155.51	133.16	164.38	21.08	66.25	73.01	82.49	73.6	5.49	-2.23	-1.72	-2.82	*	0	0
AT2G47110	AT2G47110_at	UBQ6	chr2:19344635-19345345 FORWARD LENGTH=659	ubiquitin 6	90.61	101.75	92.56	94.54	4.61	49.86	52.06	40.84	47.67	3.81	-1.98	-1.71	-2.33	*	0	0
AT2G47470	AT2G47470_at	ATPDIL2-1, UNE5, MEE30, PDI11, ATPDI11	chr2:19481420-19484015 FORWARD LENGTH=1423	thioredoxin family protein	514.52	696.37	404.84	538.01	87.2	208.32	242.38	146.16	198.89	28.89	-2.71	-1.86	-3.88	*	1.808	2.747
AT2G47610	AT2G47610_at		chr2:19529744-19531659 FORWARD LENGTH=1142	Ribosomal protein L7Ae/L30e/S12e/Gadd45 family protein	486.83	589.11	437.88	503	47.98	314.6	256.24	184.52	251.26	38.35	-2	-1.51	-2.76	*	1.747	0
AT2G47790	AT2G47790_at		chr2:19570964-19573027 REVERSE LENGTH=1398	Transducin/WD40 repeat-like superfamily protein	162.62	158.38	137.58	152.93	8.8	100.94	86.09	80.92	89.1	6.85	-1.72	-1.47	-2.02	*	0	0
AT2G47800	AT2G47800_at	ATMRP4, EST3, MRP4, ABCC4	chr2:19574864-19580599 FORWARD LENGTH=4847	multidrug resistance-associated protein 4	104.65	204.2	81.03	129.81	38.38	49.47	59.67	38.12	49.26	6.9	-2.64	-1.32	-4.25	*	0	0
AT2G47850	AT2G47850_at		chr2:19595640-19598581 FORWARD LENGTH=2059	Zinc finger C-x8-C-x5-C-x3-H type family protein	179.44	159.12	151.65	163.36	9.3	88.27	93.93	112.61	98.36	8.23	-1.66	-1.41	-1.97	*	0	0
AT2G47990	AT2G47990_at	SWA1, EDA13, EDA19	chr2:19636867-19638678 REVERSE LENGTH=1812	transducin family protein / WD-40 repeat family protein	102.15	120.61	78.43	100.28	12.97	31.05	46.46	47.96	41.59	6.19	-2.41	-1.74	-3.39	*	0	0
AT2G48120	AT2G48120_at	PAC	chr2:19679730-19681546 FORWARD LENGTH=1259	pale cress protein (PAC)	137.7	110.38	93.7	113.95	12.97	60.84	65.9	51.5	59.59	5.6	-1.91	-1.49	-2.43	*	0	0
AT3G01160	AT3G01160_at		chr3:54541-57462 REVERSE LENGTH=2269	FUNCTIONS IN: molecular_function unknown; INVOLVED IN: biological_process unknown; LOCATED IN: cytosol, nucleus; EXPRESSED IN: 22 plant structures; EXPRESSED DURING: 13 growth stages; CONTAINS InterPro DOMAIN/s: NUC153 (InterPro:IPR012580); Has 36638 Blast hits to 21323 proteins in 1057 species: Archae - 109; Bacteria - 2369; Metazoa - 13796; Fungi - 4858; Plants - 1657; Viruses - 489; Other Euka…	39.04	38.55	25	34.21	4.97	22.3	16.24	11.97	16.82	3.26	-2.03	-1.38	-3.15	*	0	0
AT3G01790	AT3G01790_at		chr3:283689-285778 REVERSE LENGTH=891	Ribosomal protein L13 family protein	444.44	376.6	375.66	399.2	23.49	166.81	182.13	216.56	188.29	19.21	-2.12	-1.76	-2.6	*	0	0
AT3G01800	AT3G01800_at		chr3:285871-287950 FORWARD LENGTH=1360	Ribosome recycling factor	96.71	92.61	61.08	83.42	11.69	43.34	40.71	40.95	41.63	3	-2	-1.51	-2.56	*	0	0
AT3G01820	AT3G01820_at		chr3:293754-295458 REVERSE LENGTH=1120	P-loop containing nucleoside triphosphate hydrolases superfamily protein	291.36	273.28	273.01	278.59	8	178.77	158.74	168.8	169.55	6.79	-1.64	-1.52	-1.78	*	0	0
AT3G02080	AT3G02080_at		chr3:363881-365275 REVERSE LENGTH=803	Ribosomal protein S19e family protein	433.14	447.3	422.38	433.23	12.56	281.79	274.43	314.39	290.34	15	-1.49	-1.36	-1.65	*	0	0
AT3G02570	AT3G02570_at	MEE31, PMI1	chr3:543346-545595 REVERSE LENGTH=1533	Mannose-6-phosphate isomerase, type I	1033.36	1243.38	961.53	1079.03	89.93	697.23	599.75	585.22	626.95	36.16	-1.72	-1.45	-2.03	*	0	0
AT3G02910	AT3G02910_at		chr3:649814-650921 FORWARD LENGTH=1108	AIG2-like (avirulence induced gene) family protein	1080.4	1254.46	937.09	1090.08	99.35	455.63	501.18	320.21	425.31	55.79	-2.56	-1.99	-3.39	*	0	0
AT3G03060	AT3G03060_at		chr3:692056-695648 FORWARD LENGTH=2243	P-loop containing nucleoside triphosphate hydrolases superfamily protein	163.06	184.9	131.8	159.83	16.14	43.05	34.85	17.6	32.03	7.87	-4.99	-3.39	-8.54	*	0	0
AT3G03250	AT3G03250_at	UGP, UGP1, AtUGP1	chr3:749390-754159 REVERSE LENGTH=1926	UDP-GLUCOSE PYROPHOSPHORYLASE 1	1181.25	1717.77	914.82	1266.98	245.7	320.36	386.81	284.32	330.29	38.2	-3.84	-2.52	-5.44	*	0	0
AT3G03600	AT3G03600_at	RPS2	chr3:867660-868578 REVERSE LENGTH=919	ribosomal protein S2	92.69	95.62	87.54	91.68	3.98	57.07	50.07	64.07	56.9	4.73	-1.61	-1.39	-1.89	*	0	0
AT3G03770	AT3G03770_at		chr3:945135-949038 REVERSE LENGTH=2895	Leucine-rich repeat protein kinase family protein	172.53	190.64	126.95	163.29	19.49	26.34	25.2	23.69	25.04	2.24	-6.52	-5.04	-8.29	*	0	0
AT3G03780	AT3G03780_at	ATMS2, MS2	chr3:957085-960980 FORWARD LENGTH=2613	methionine synthase 2	1181.43	1430.12	831.29	1147.28	177.46	136.69	168.54	109.81	138.53	18.87	-8.28	-5.81	-11.63	*	0	0
AT3G03960	AT3G03960_at		chr3:1024258-1027891 FORWARD LENGTH=2111	TCP-1/cpn60 chaperonin family protein	209.93	208.72	171.76	196.64	13.15	133.03	107.66	82.77	108.07	14.88	-1.82	-1.44	-2.4	*	0	0
AT3G04710	AT3G04710_at	TPR10	chr3:1276668-1281118 FORWARD LENGTH=2499	ankyrin repeat family protein	122.07	124.06	81.72	109.18	14.15	80.83	49.98	47.46	59.36	10.83	-1.84	-1.29	-2.75	*	0	0
AT3G04770	AT3G04770_at	RPSAb	chr3:1309294-1310887 REVERSE LENGTH=1134	40s ribosomal protein SA B	67.53	59.75	44.06	57.07	7.24	37.61	33.46	32.18	34.45	2.41	-1.66	-1.28	-2.08	*	0	0
AT3G04790	AT3G04790_at		chr3:1313316-1315243 FORWARD LENGTH=1928	Ribose 5-phosphate isomerase, type A protein	555.72	323.98	629.38	503.01	91.71	167.02	145.81	176.59	163.37	10.37	-3.08	-2.13	-4.1	*	0	0
AT3G04840	AT3G04840_at		chr3:1329665-1331617 FORWARD LENGTH=1074	Ribosomal protein S3Ae	1717.12	1476.98	1741	1647.5	86.38	841.64	977.46	865.45	895.84	47.77	-1.84	-1.63	-2.08	*	0	0
AT3G04920	AT3G04920_at		chr3:1360882-1362295 FORWARD LENGTH=739	Ribosomal protein S24e family protein	408.85	383.72	394.97	396.23	11.89	273.79	214.99	230.75	239.02	18.09	-1.66	-1.46	-1.91	*	0	0
AT3G05060	AT3G05060_at		chr3:1412867-1415966 REVERSE LENGTH=2016	NOP56-like pre RNA processing ribonucleoprotein	429.3	409.1	355.81	398.08	23.19	218.08	223.31	177.01	205.65	15.58	-1.94	-1.66	-2.27	*	0	0
AT3G05560	AT3G05560_at		chr3:1614178-1615506 FORWARD LENGTH=783	Ribosomal L22e protein family	196.92	158.97	197.35	185.02	12.68	64.54	89.46	89.15	80.84	8.86	-2.29	-1.86	-2.87	*	0	0
AT3G05590	AT3G05590_at	RPL18	chr3:1621457-1623014 FORWARD LENGTH=857	ribosomal protein L18	603.91	496	509.16	538.67	37.02	193.54	324.93	273.59	264.97	40.22	-2.03	-1.58	-2.76	*	0	0
AT3G06310	AT3G06310_at		chr3:1912805-1914408 REVERSE LENGTH=708	Cox19-like CHCH family protein	45.15	38.4	47.11	43.5	3.05	21.84	31.24	28.62	27.22	3.16	-1.6	-1.29	-2.03	*	0	0
AT3G06530	AT3G06530_at		chr3:2022433-2033791 FORWARD LENGTH=6884	ARM repeat superfamily protein	139.9	144.61	106.06	130.23	12.8	56.67	59.66	39.67	51.89	6.66	-2.51	-1.93	-3.32	*	0	0
AT3G06680	AT3G06680_at		chr3:2114151-2114948 REVERSE LENGTH=552	Ribosomal L29e protein family	25.48	20.52	37.81	27.93	5.5	10.66	16.65	14.38	13.8	2.86	-2.02	-1.24	-3.34	*	0	0
AT3G06700	AT3G06700_at		chr3:2117347-2118007 REVERSE LENGTH=463	Ribosomal L29e protein family	623.19	637.94	592.2	618.78	18.88	277.34	381.73	380.99	346.46	35.79	-1.79	-1.51	-2.16	*	0	0
AT3G06730	AT3G06730_at	TRX P, TRX z	chr3:2124217-2126142 FORWARD LENGTH=908	Thioredoxin z	175.73	142.74	186.03	168.13	13.2	63.55	92.96	81.03	79.32	9.32	-2.12	-1.69	-2.71	*	0	0
AT3G06930	AT3G06930_at	ATPRMT4B, PRMT4B	chr3:2185143-2189387 REVERSE LENGTH=2025	protein arginine methyltransferase 4B	352.12	425.02	262.02	345.27	49.19	187.49	222.23	170.8	193.38	17.12	-1.79	-1.32	-2.32	*	0	0
AT3G07050	AT3G07050_at		chr3:2229590-2232361 REVERSE LENGTH=1843	GTP-binding family protein	123.04	94.76	67.91	95.12	16.23	56.97	54.18	39.31	50.06	6.78	-1.9	-1.29	-2.7	*	0	0
AT3G07110	AT3G07110_at		chr3:2252019-2253528 FORWARD LENGTH=890	Ribosomal protein L13 family protein	874.62	885.81	894.18	884.76	19.57	420.81	452.41	378.96	417.53	25.33	-2.12	-1.91	-2.37	*	0	0
AT3G07390	AT3G07390_at	AIR12	chr3:2365301-2366496 FORWARD LENGTH=1196	auxin-responsive family protein	703.78	839.34	698.75	747.06	49.97	188.91	239.17	200.33	209.81	17.05	-3.56	-3	-4.25	*	0	0
AT3G07430	AT3G07430_at	emb1990, YLMG1-1, ATYLMG1-1	chr3:2379193-2380198 FORWARD LENGTH=1006	YGGT family protein	230.64	172.48	203.13	202.24	17.19	79.23	109.51	119.12	102.78	12.85	-1.97	-1.55	-2.56	*	0	0
AT3G07630	AT3G07630_at	ADT2	chr3:2435445-2437965 FORWARD LENGTH=1508	arogenate dehydratase 2	141.98	137.82	150.39	143.62	4.88	109.55	101.06	83.28	97.78	8.31	-1.47	-1.27	-1.72	*	0	0
AT3G07750	AT3G07750_at		chr3:2473235-2475447 FORWARD LENGTH=1189	3'-5'-exoribonuclease family protein	107.12	119.01	88.51	104.55	9.52	47.6	53.69	52.12	51.07	3.25	-2.05	-1.69	-2.45	*	0	0
AT3G07770	AT3G07770_at	Hsp89.1, AtHsp90.6, AtHsp90-6	chr3:2479548-2484194 FORWARD LENGTH=2687	HEAT SHOCK PROTEIN 89.1	326.54	293.22	197.85	272.51	38.77	113.22	96.73	63.34	90.95	14.95	-3	-2.09	-4.37	*	0	0
AT3G08640	AT3G08640_at		chr3:2622880-2624308 FORWARD LENGTH=1429	Protein of unknown function (DUF3411)	221.06	292.43	225.29	246.03	24.16	136.31	139.14	126.88	134.35	5.52	-1.83	-1.52	-2.16	*	0	0
AT3G08680	AT3G08680_at		chr3:2637560-2640838 FORWARD LENGTH=2648	Leucine-rich repeat protein kinase family protein	442.42	472.36	312.66	409.05	49.73	213.47	234.57	226.68	224.58	9.06	-1.82	-1.44	-2.21	*	0	0
AT3G08970	AT3G08970_at	ATERDJ3A, TMS1	chr3:2737537-2740530 FORWARD LENGTH=2036	DNAJ heat shock N-terminal domain-containing protein	25.42	34.72	22.79	27.64	3.97	17.57	15.63	14.28	15.86	1.9	-1.74	-1.26	-2.37	*	0	0
AT3G08980	AT3G08980_at		chr3:2740808-2742685 FORWARD LENGTH=792	Peptidase S24/S26A/S26B/S26C family protein	79.76	75.43	68.16	74.72	4.09	34.67	42.97	40.55	39.45	3.78	-1.89	-1.59	-2.29	*	0	0
AT3G09500	AT3G09500_at		chr3:2916952-2918108 FORWARD LENGTH=680	Ribosomal L29 family protein	1811.12	1837.21	1559.11	1732.48	95.37	984.76	1228.61	1130.82	1113.51	75.88	-1.56	-1.35	-1.8	*	0	0
AT3G09540	AT3G09540_at		chr3:2928811-2931228 REVERSE LENGTH=1496	Pectin lyase-like superfamily protein	644.26	637.47	366.52	549.11	92.58	123.83	165.72	139.82	143.11	13.31	-3.84	-2.7	-5.16	*	0	0
AT3G09630	AT3G09630_at		chr3:2953737-2955748 FORWARD LENGTH=1598	Ribosomal protein L4/L1 family	374.87	378.62	441.69	398.55	23.45	312.72	212.7	218.2	248.01	32.46	-1.61	-1.29	-2.08	*	0	0
AT3G09720	AT3G09720_at		chr3:2980221-2983618 REVERSE LENGTH=2049	P-loop containing nucleoside triphosphate hydrolases superfamily protein	164.89	124.72	69.67	119.94	27.68	48.8	55.04	43.24	49.27	5.62	-2.43	-1.47	-3.58	*	0	0
AT3G09820	AT3G09820_at	ADK1	chr3:3012094-3014944 FORWARD LENGTH=1674	adenosine kinase 1	618.39	628.25	643.33	630.42	21.28	221.17	200.19	165.22	195.85	17.54	-3.22	-2.77	-3.81	*	0	0
AT3G10050	AT3G10050_at	OMR1	chr3:3098725-3101761 REVERSE LENGTH=2238	L-O-methylthreonine resistant 1	98.09	72.05	101.7	90.6	9.55	53.23	36.51	53.73	47.55	6.11	-1.91	-1.45	-2.53	*	0	0
AT3G10530	AT3G10530_at		chr3:3285892-3288880 FORWARD LENGTH=2036	Transducin/WD40 repeat-like superfamily protein	126.2	143.84	90.55	120.2	16.07	65.79	56.57	40.54	54.38	7.99	-2.21	-1.59	-3.1	*	0	0
AT3G10690	AT3G10690_at	GYRA	chr3:3339392-3346340 REVERSE LENGTH=3170	DNA GYRASE A	107.45	133.47	79.61	106.79	16.01	47.29	54.05	32.27	44.62	7.21	-2.39	-1.66	-3.49	*	0	0
AT3G11010	AT3G11010_at	AtRLP34, RLP34	chr3:3450496-3453683 REVERSE LENGTH=2952	receptor like protein 34	119.18	158.01	68.13	113.87	27.97	24.19	47.23	15.64	29.08	11.26	-3.92	-1.92	-11.25	*	0	0
AT3G11120	AT3G11120_at		chr3:3481052-3481448 FORWARD LENGTH=298	Ribosomal protein L41 family	68.95	58.38	86.62	71.59	8.69	22.59	18.59	20.61	20.85	2.34	-3.43	-2.6	-4.51	*	0	0
AT3G11250	AT3G11250_at		chr3:3521357-3523001 FORWARD LENGTH=1243	Ribosomal protein L10 family protein	88.55	71.4	80.96	81.08	5.79	18.85	32.26	28.42	26.24	5.51	-3.09	-2.24	-4.78	*	0	0
AT3G11510	AT3G11510_at		chr3:3623457-3624940 REVERSE LENGTH=827	Ribosomal protein S11 family protein	267.45	276.42	333.26	291.17	22.71	118.2	150.71	155.68	142.01	14.68	-2.05	-1.66	-2.56	*	0	0
AT3G11964	AT3G11964_at		chr3:3793957-3806626 REVERSE LENGTH=5691	RNA binding;RNA binding	99.49	102.91	64.56	88.96	12.61	61.1	53.42	41.28	51.84	6.29	-1.72	-1.25	-2.33	*	0	0
AT3G12270	AT3G12270_at	ATPRMT3, PRMT3	chr3:3910633-3913329 FORWARD LENGTH=2022	protein arginine methyltransferase 3	192.27	216.45	129.48	179.25	26.42	94.56	84.07	68.8	82.45	8.02	-2.17	-1.59	-2.87	*	0	0
AT3G12370	AT3G12370_at		chr3:3937190-3938094 REVERSE LENGTH=905	Ribosomal protein L10 family protein	136.57	138.05	109.95	127.93	9.77	72.74	73.66	91.93	79.33	6.79	-1.61	-1.34	-1.95	*	0	0
AT3G12700	AT3G12700_at		chr3:4037070-4039134 FORWARD LENGTH=1543	Eukaryotic aspartyl protease family protein	134.71	194.46	132.95	154.06	20.75	82.79	73.49	89.87	81.83	5.68	-1.88	-1.43	-2.38	*	0	0
AT3G13160	AT3G13160_at		chr3:4229971-4231286 REVERSE LENGTH=1316	Tetratricopeptide repeat (TPR)-like superfamily protein	101.07	111.11	66.85	92.96	13.76	48.39	56.52	43.73	49.29	5.18	-1.89	-1.37	-2.52	*	0	0
AT3G13230	AT3G13230_at		chr3:4269978-4271204 FORWARD LENGTH=891	RNA-binding KH domain-containing protein	45.71	46.76	34.96	42.58	4.32	23.29	24.14	27.94	24.95	2.64	-1.71	-1.34	-2.18	*	0	0
AT3G13470	AT3G13470_at		chr3:4389256-4392801 FORWARD LENGTH=2093	TCP-1/cpn60 chaperonin family protein	263.84	165.86	250.75	227.18	30.66	35.09	23.89	27.9	28.96	3.97	-7.84	-5.68	-10.84	*	0	0
AT3G13570	AT3G13570_at	SCL30A, At-SCL30A	chr3:4429298-4432159 REVERSE LENGTH=1235	SC35-like splicing factor 30A	81.42	68.84	79.57	76.37	5.58	38.75	45.43	48.94	44.4	4.86	-1.72	-1.39	-2.16	*	0	0
AT3G13860	AT3G13860_at	HSP60-3A	chr3:4561517-4565279 REVERSE LENGTH=2052	heat shock protein 60-3A	174.77	183.53	125.81	161.26	18.33	81.54	80.76	51.99	71.25	10.29	-2.26	-1.68	-3.12	*	0	0
AT3G13930	AT3G13930_at		chr3:4595876-4600469 FORWARD LENGTH=2147	Dihydrolipoamide acetyltransferase, long form protein	519.56	646.16	410.63	524.85	69.89	305.98	358.67	233.9	299.29	37.37	-1.75	-1.29	-2.37	*	0	0
AT3G13940	AT3G13940_at		chr3:4600492-4602486 REVERSE LENGTH=1558	DNA binding;DNA-directed RNA polymerases	74.97	64.96	43.29	61.22	9.88	37.68	28.95	25.21	30.65	4.07	-2	-1.39	-2.81	*	0	0
AT3G14000	AT3G14000_at	ATBRXL2, BRX-LIKE2	chr3:4630869-4633411 REVERSE LENGTH=1484	DZC (Disease resistance/zinc finger/chromosome condensation-like region) domain containing protein	58.51	39.65	33.02	43.69	7.88	18.27	23.74	11.51	17.75	4.07	-2.46	-1.53	-4.21	*	0	0
AT3G14120	AT3G14120_at		chr3:4677813-4685666 FORWARD LENGTH=3688	FUNCTIONS IN: molecular_function unknown; INVOLVED IN: transport; LOCATED IN: nuclear pore; EXPRESSED IN: 22 plant structures; EXPRESSED DURING: 13 growth stages; CONTAINS InterPro DOMAIN/s: Nuclear pore protein 84/107 (InterPro:IPR007252).	78.37	73.55	48.17	66.73	9.65	44.03	43.77	31.51	39.77	4.83	-1.68	-1.21	-2.28	*	0	0
AT3G14390	AT3G14390_at		chr3:4806725-4809433 FORWARD LENGTH=1980	Pyridoxal-dependent decarboxylase family protein	175.71	135.15	139.65	150.27	13.23	58.27	66.67	58.98	61.37	6.51	-2.45	-1.96	-3.09	*	0	0
AT3G15000	AT3G15000_at		chr3:5050257-5052432 FORWARD LENGTH=1563	cobalt ion binding	1084.26	1274.87	1026.88	1126.03	82.67	723.58	644.47	649.77	672.21	26.65	-1.68	-1.45	-1.91	*	0	0
AT3G15020	AT3G15020_at	mMDH2	chr3:5056068-5058248 FORWARD LENGTH=1404	Lactate/malate dehydrogenase family protein	153.08	303.17	144.83	200.35	52.01	43.5	64.01	37.29	48.23	8.74	-4.15	-2.26	-6.86	*	0	0
AT3G15030	AT3G15030_at	TCP4, MEE35	chr3:5061681-5064115 FORWARD LENGTH=2209	TCP family transcription factor 4	144.88	145.55	151.79	147.83	4.14	58.48	56.71	74.16	63.01	5.9	-2.35	-2.02	-2.79	*	0	0
AT3G15350	AT3G15350_at		chr3:5166206-5169151 FORWARD LENGTH=1964	Core-2/I-branching beta-1,6-N-acetylglucosaminyltransferase family protein	135.86	199.19	94.35	143.02	31.12	71.77	81.33	50.56	67.83	9.88	-2.11	-1.29	-3.18	*	0	0
AT3G15352	AT3G15352_at	ATCOX17, COX17	chr3:5179413-5180665 FORWARD LENGTH=544	cytochrome c oxidase 17	48.68	46.96	47.53	47.61	2.49	27.64	28.12	35.9	30.56	3.3	-1.56	-1.29	-1.93	*	0	0
AT3G15357	AT3G15357_at		chr3:5187116-5187710 FORWARD LENGTH=595	unknown protein; INVOLVED IN: biological_process unknown; LOCATED IN: chloroplast; EXPRESSED IN: shoot apex, hypocotyl, root, leaf; Has 6931 Blast hits to 2036 proteins in 230 species: Archae - 7; Bacteria - 933; Metazoa - 1824; Fungi - 836; Plants - 482; Viruses - 218; Other Eukaryotes - 2631 (source: NCBI BLink).	17.23	15.73	11.68	14.87	1.97	7.49	9.79	8.06	8.45	1.13	-1.76	-1.28	-2.42	*	0	0
AT3G15460	AT3G15460_at		chr3:5214084-5216261 REVERSE LENGTH=1216	Ribosomal RNA processing Brix domain protein	109.64	113.96	84.27	102.2	10.03	28.14	26.94	22.22	25.48	2.95	-4.01	-3.13	-5.19	*	0	0
AT3G15720	AT3G15720_at		chr3:5325290-5327537 REVERSE LENGTH=1490	Pectin lyase-like superfamily protein	87.47	39.84	82.33	69.88	15.01	24.58	20.37	14.07	19.69	3.57	-3.55	-2.14	-5.65	*	0	0
AT3G16080	AT3G16080_at		chr3:5454818-5455927 FORWARD LENGTH=612	Zinc-binding ribosomal protein family protein	836.97	850.16	803.13	830.01	18.98	373.08	422.99	365.03	387.17	22.86	-2.14	-1.94	-2.39	*	0	0
AT3G16100	AT3G16100_at	ATRABG3C, ATRAB7D, RABG3c	chr3:5459172-5460790 FORWARD LENGTH=953	RAB GTPase homolog G3C	169.6	161.9	211.68	180.55	17.28	101.53	111.7	101.81	104.72	6.43	-1.72	-1.42	-2.07	*	0	0
AT3G16330	AT3G16330_at		chr3:5535196-5536063 FORWARD LENGTH=868	unknown protein; BEST Arabidopsis thaliana protein match is: unknown protein (TAIR:AT1G52140.1); Has 109 Blast hits to 109 proteins in 16 species: Archae - 0; Bacteria - 0; Metazoa - 0; Fungi - 0; Plants - 109; Viruses - 0; Other Eukaryotes - 0 (source: NCBI BLink).	110.64	94.8	107.15	103.95	5.64	34.67	36.13	28.78	32.98	3.88	-3.15	-2.58	-3.97	*	0	0
AT3G16470	AT3G16470_at	JR1	chr3:5595929-5598027 REVERSE LENGTH=1593	Mannose-binding lectin superfamily protein	84.65	82.05	54.46	73.57	10.2	40.51	44.36	25.69	37.09	6.7	-1.98	-1.37	-2.98	*	0	0
AT3G16480	AT3G16480_at	MPPalpha	chr3:5599778-5602986 FORWARD LENGTH=1898	mitochondrial processing peptidase alpha subunit	179.94	235.24	183.41	198.77	19.67	145.31	138.74	121.31	134.7	9.16	-1.48	-1.2	-1.79	*	0	0
AT3G16780	AT3G16780_at		chr3:5708925-5710579 FORWARD LENGTH=1017	Ribosomal protein L19e family protein	226.81	236.15	175.2	213.04	19.5	85.71	122.71	97.91	101.84	13.21	-2.09	-1.62	-2.76	*	0	0
AT3G16810	AT3G16810_at	APUM24, PUM24	chr3:5723249-5727620 REVERSE LENGTH=2194	pumilio 24	114.88	106.61	63.65	95.18	16.04	59.19	55.43	44.31	53.35	5	-1.78	-1.25	-2.4	*	0	0
AT3G16870	AT3G16870_at	GATA17	chr3:5763586-5764654 REVERSE LENGTH=817	GATA transcription factor 17	61.27	71.38	73.7	68.68	4.92	35.75	36.85	30.55	34.43	3.08	-1.99	-1.66	-2.42	*	0	0
AT3G17170	AT3G17170_at	RFC3	chr3:5853059-5854906 REVERSE LENGTH=1125	Translation elongation factor EF1B/ribosomal protein S6 family protein	133.51	82.72	141.66	119.31	18.38	49.73	38.48	44.51	44.61	3.93	-2.67	-1.94	-3.52	*	0	0
AT3G17390	AT3G17390_at	MTO3, SAMS3, MAT4	chr3:5952187-5954084 REVERSE LENGTH=1690	S-adenosylmethionine synthetase family protein	72.07	74.53	82.83	75.7	4.56	46.03	42.49	39.71	43.18	3.22	-1.75	-1.5	-2.06	*	0	0
AT3G17465	AT3G17465_at	RPL3P	chr3:5977817-5979652 REVERSE LENGTH=1297	ribosomal protein L3 plastid	91.14	83.45	72.45	82.94	6.25	53.96	58.11	47.97	53.82	3.96	-1.54	-1.29	-1.83	*	0	0
AT3G17890	AT3G17890_at		chr3:6127041-6127874 FORWARD LENGTH=675	unknown protein; Has 31 Blast hits to 31 proteins in 12 species: Archae - 0; Bacteria - 4; Metazoa - 5; Fungi - 10; Plants - 12; Viruses - 0; Other Eukaryotes - 0 (source: NCBI BLink).	43.13	34.65	45.28	40.46	3.94	21.43	26.7	20.97	22.93	2.44	-1.76	-1.39	-2.25	*	0	0
AT3G17930	AT3G17930_at		chr3:6142129-6143310 REVERSE LENGTH=815	unknown protein; FUNCTIONS IN: molecular_function unknown; INVOLVED IN: biological_process unknown; LOCATED IN: chloroplast thylakoid membrane; EXPRESSED IN: 22 plant structures; EXPRESSED DURING: 13 growth stages; CONTAINS InterPro DOMAIN/s: Protein of unknown function DUF3007 (InterPro:IPR021562); Has 236 Blast hits to 236 proteins in 83 species: Archae - 0; Bacteria - 117; Metazoa - 0; Fungi -…	324.58	307.4	258.4	296.74	20.5	156.42	168.11	96.38	139.97	23	-2.12	-1.62	-2.95	*	0	0
AT3G18130	AT3G18130_at	RACK1C_AT	chr3:6210904-6212433 REVERSE LENGTH=1248	receptor for activated C kinase 1C	315.41	338.57	288.46	313.24	17.02	88.35	102.53	79.88	90.17	7.68	-3.47	-2.96	-4.13	*	0	0
AT3G18190	AT3G18190_at		chr3:6232126-6234060 FORWARD LENGTH=1935	TCP-1/cpn60 chaperonin family protein	101.48	97.8	85.2	94.75	5.5	52.72	56.64	63.51	57.82	4.05	-1.64	-1.41	-1.91	*	0	0
AT3G18420	AT3G18420_at		chr3:6324633-6325793 REVERSE LENGTH=1161	Protein prenylyltransferase superfamily protein	51.18	29.71	62.56	47.84	9.69	13.83	28.27	15.25	18.98	4.93	-2.52	-1.47	-4.7	*	0	0
AT3G18440	AT3G18440_at	AtALMT9, ALMT9	chr3:6328115-6330794 FORWARD LENGTH=2005	aluminum-activated malate transporter 9	81.92	98.69	59.55	80.1	11.75	43.76	43.06	33.89	40.17	4.27	-1.99	-1.45	-2.66	*	0	0
AT3G18490	AT3G18490_at		chr3:6348755-6350668 REVERSE LENGTH=1914	Eukaryotic aspartyl protease family protein	719.83	984.95	602.38	769.25	114.61	189.54	292.4	226.63	236.17	31.51	-3.26	-2.31	-4.53	*	0	0
AT3G18510	AT3G18510_at		chr3:6355664-6356153 FORWARD LENGTH=420	unknown protein; Has 15 Blast hits to 15 proteins in 9 species: Archae - 0; Bacteria - 0; Metazoa - 0; Fungi - 0; Plants - 15; Viruses - 0; Other Eukaryotes - 0 (source: NCBI BLink).	42.59	44.27	50.4	45.62	3.47	24.69	20.7	23.83	23.11	2.22	-1.97	-1.62	-2.43	*	0	0
AT3G18600	AT3G18600_at		chr3:6399571-6403348 REVERSE LENGTH=2006	P-loop containing nucleoside triphosphate hydrolases superfamily protein	275.48	287.68	172.57	245.02	37.19	107.83	95.67	73.97	92.45	10.65	-2.65	-1.9	-3.6	*	0	0
AT3G18740	AT3G18740_at		chr3:6453368-6454018 FORWARD LENGTH=556	Ribosomal protein L7Ae/L30e/S12e/Gadd45 family protein	339.93	349.99	431.32	371.99	31.61	203.1	208.2	275.97	228.93	25.27	-1.62	-1.3	-2.06	*	0	0
AT3G18760	AT3G18760_at		chr3:6457690-6459627 REVERSE LENGTH=714	Translation elongation factor EF1B/ribosomal protein S6 family protein	94.27	103.28	75.18	91	8.64	28.88	39.33	33.86	33.84	3.72	-2.69	-2.12	-3.44	*	0	0
AT3G19440	AT3G19440_at		chr3:6740695-6743253 FORWARD LENGTH=1638	Pseudouridine synthase family protein	201.02	231.26	155.16	195.79	22.74	76.09	66.97	56.46	66.43	6.2	-2.95	-2.28	-3.75	*	0	0
AT3G19790	AT3G19790_at		chr3:6874603-6875540 REVERSE LENGTH=938	unknown protein; FUNCTIONS IN: molecular_function unknown; INVOLVED IN: biological_process unknown; LOCATED IN: cellular_component unknown; EXPRESSED IN: 24 plant structures; EXPRESSED DURING: 15 growth stages; Has 32 Blast hits to 26 proteins in 8 species: Archae - 0; Bacteria - 0; Metazoa - 13; Fungi - 2; Plants - 14; Viruses - 0; Other Eukaryotes - 3 (source: NCBI BLink).	26.66	22.25	30.85	26.28	3.06	13.83	16.98	12.89	14.3	1.99	-1.84	-1.37	-2.51	*	0	0
AT3G20000	AT3G20000_at	TOM40	chr3:6967582-6970566 FORWARD LENGTH=1352	translocase of the outer mitochondrial membrane 40	465.39	530.62	400.22	464.57	41.12	246.75	246.59	240.39	244.82	6.94	-1.9	-1.61	-2.19	*	0	0
AT3G20050	AT3G20050_at	ATTCP-1, TCP-1	chr3:6998238-7002404 REVERSE LENGTH=2082	T-complex protein 1 alpha subunit	461.98	521.37	465.39	482.79	21.74	335.01	267.8	244.99	282.59	27.17	-1.71	-1.45	-2.06	*	0	0
AT3G20240	AT3G20240_at		chr3:7057011-7058891 FORWARD LENGTH=1403	Mitochondrial substrate carrier family protein	170.41	130.43	176.01	158.73	14.62	60.47	55.11	57.8	57.95	3.03	-2.74	-2.28	-3.24	*	0	0
AT3G20330	AT3G20330_at	PYRB	chr3:7090106-7092670 REVERSE LENGTH=1741	PYRIMIDINE B	126.6	108.39	115.5	116.95	5.91	52.69	64.85	53.61	57	5.09	-2.05	-1.74	-2.45	*	0	0
AT3G21110	AT3G21110_at	PUR7, PURC, ATPURC	chr3:7402481-7405641 REVERSE LENGTH=1710	purin 7	134.87	137.4	131.27	134.57	4.22	50.99	57.55	49.72	52.58	3.86	-2.56	-2.26	-2.94	*	0	0
AT3G21250	AT3G21250_at	ATMRP6, MRP6, ABCC8	chr3:7457433-7463525 REVERSE LENGTH=4861	multidrug resistance-associated protein 6	99.45	109.08	69	92.6	12.67	18.9	22.37	16.42	19.45	3.91	-4.76	-3.24	-7.45	*	0	0
AT3G21560	AT3G21560_at	UGT84A2	chr3:7595806-7597577 FORWARD LENGTH=1772	UDP-Glycosyltransferase superfamily protein	126.64	170.24	97.71	131.21	21.94	22.23	25.25	29.27	25.66	3.15	-5.11	-3.54	-7.13	*	0	0
AT3G21580	AT3G21580_at		chr3:7601969-7603885 REVERSE LENGTH=1381	cobalt ion transmembrane transporters	167.83	161.58	172.66	167.59	5.87	79.28	74.32	59.71	70.86	6.74	-2.37	-2.02	-2.83	*	0	0
AT3G21750	AT3G21750_at	UGT71B1	chr3:7664345-7666195 FORWARD LENGTH=1851	UDP-glucosyl transferase 71B1	76.29	61.56	87.8	75.13	8.1	26.14	23.74	21.85	23.79	3.18	-3.16	-2.39	-4.25	*	0	0
AT3G22230	AT3G22230_at		chr3:7843967-7844597 REVERSE LENGTH=631	Ribosomal L27e protein family	79.22	75.89	75.83	77.2	3.05	25.86	44.61	35.55	35.45	6.18	-2.18	-1.68	-3.07	*	0	0
AT3G22300	AT3G22300_at	RPS10	chr3:7885668-7886820 FORWARD LENGTH=1002	ribosomal protein S10	259.77	288.25	213.58	254.03	22.75	105.91	118.88	122.08	115.27	6.08	-2.2	-1.84	-2.6	*	0	0
AT3G22310	AT3G22310_at	PMH1, ATRH9	chr3:7887286-7890019 FORWARD LENGTH=2142	putative mitochondrial RNA helicase 1	127.91	127.59	71.34	108.83	19.39	45.46	42.77	26.33	38.32	6.72	-2.84	-1.85	-4.34	*	0	0
AT3G22660	AT3G22660_at		chr3:8016051-8017508 REVERSE LENGTH=1180	rRNA processing protein-related	57.72	60.38	42.98	53.77	5.83	34.87	32.29	22.54	30.1	4.45	-1.79	-1.33	-2.46	*	0	0
AT3G22680	AT3G22680_at	RDM1	chr3:8019708-8020508 FORWARD LENGTH=703	RNA-DIRECTED DNA METHYLATION 1	154.31	123.26	159.69	145.76	11.74	58.18	66.47	109.14	77.84	16.18	-1.87	-1.35	-2.89	*	0	0
AT3G23000	AT3G23000_at	CIPK7, SnRK3.10, PKS7, ATSRPK1, ATSR2	chr3:8172597-8174131 FORWARD LENGTH=1535	CBL-interacting protein kinase 7	173.86	175.07	199.79	182.87	9.05	47.34	47.14	27.09	40.52	7.17	-4.51	-3.45	-6.42	*	0	0
AT3G23390	AT3G23390_at		chr3:8375372-8376392 FORWARD LENGTH=541	Zinc-binding ribosomal protein family protein	246.19	230.11	291.45	256.86	19.45	93.6	115.2	118.25	108.55	10.51	-2.37	-1.94	-2.92	*	1.924	0
AT3G23620	AT3G23620_at		chr3:8480025-8482157 FORWARD LENGTH=1351	Ribosomal RNA processing Brix domain protein	149.14	131.3	99.78	126.64	14.8	88.73	78.27	64.35	77.2	7.61	-1.64	-1.26	-2.1	*	0	0
AT3G23810	AT3G23810_at	SAHH2, ATSAHH2	chr3:8587664-8589713 REVERSE LENGTH=1849	S-adenosyl-l-homocysteine (SAH) hydrolase 2	311	215.93	240.76	256.15	28.41	44.06	41.69	36.21	40.48	3.25	-6.33	-5	-7.88	*	0	0
AT3G23820	AT3G23820_at	GAE6	chr3:8603444-8605462 FORWARD LENGTH=2019	UDP-D-glucuronate 4-epimerase 6	1556.79	1822.65	1659.97	1685.81	93	1052.68	1277.97	979.33	1098.56	100.48	-1.53	-1.3	-1.85	*	0	0
AT3G23830	AT3G23830_at	GR-RBP4, GRP4	chr3:8606477-8608055 REVERSE LENGTH=792	glycine-rich RNA-binding protein 4	357.31	337.41	374.33	355.78	12.76	127.34	163.24	146.21	145.45	12.11	-2.45	-2.12	-2.86	*	0	0
AT3G23940	AT3G23940_at		chr3:8648674-8652559 FORWARD LENGTH=2163	dehydratase family	212.84	165.01	166.8	181.69	15.88	72.7	71.36	51.29	65.17	7.57	-2.79	-2.21	-3.58	*	0	0
AT3G23990	AT3G23990_at	HSP60, HSP60-3B	chr3:8668918-8672578 FORWARD LENGTH=2129	heat shock protein 60	299.98	254.14	209.56	254.67	26.48	89.15	74.97	70.46	78.42	6.54	-3.25	-2.59	-4.03	*	3.069	0
AT3G24503	AT3G24503_at	ALDH2C4, ALDH1A, REF1	chr3:8919560-8923073 REVERSE LENGTH=1722	aldehyde dehydrogenase 2C4	664.49	710.58	572.4	647.59	44.24	398.81	336.07	232.18	322.31	48.86	-2.01	-1.56	-2.73	*	0	0
AT3G24830	AT3G24830_at		chr3:9064532-9066089 FORWARD LENGTH=920	Ribosomal protein L13 family protein	111.23	114.39	110.17	111.85	4.73	40.72	50.46	51.47	47.24	5.03	-2.37	-1.98	-2.9	*	0	0
AT3G25040	AT3G25040_at	ERD2B	chr3:9124304-9126298 FORWARD LENGTH=1070	endoplasmic reticulum retention defective 2B	591.11	535.58	593.51	577.17	21.17	357.19	400.39	398.79	385.62	17.07	-1.5	-1.36	-1.65	*	0	0
AT3G25120	AT3G25120_at		chr3:9149544-9151123 REVERSE LENGTH=866	Mitochondrial import inner membrane translocase subunit Tim17/Tim22/Tim23 family protein	464.78	526.56	537.46	508.9	26.16	318.28	392.36	324.43	344.77	25.55	-1.48	-1.28	-1.72	*	0	0
AT3G25230	AT3G25230_at	ROF1, ATFKBP62, FKBP62	chr3:9188181-9191419 FORWARD LENGTH=2009	rotamase FKBP 1	85.15	79.71	63.45	76.16	7.05	54.22	50.77	35.02	46.6	6.43	-1.63	-1.26	-2.19	*	0	0
AT3G25520	AT3G25520_at	ATL5, PGY3, OLI5, RPL5A	chr3:9269293-9271390 REVERSE LENGTH=1249	ribosomal protein L5	240.93	252.33	202.93	231.94	17.03	112.56	109.5	87.29	103.64	9.91	-2.24	-1.84	-2.75	*	0	0
AT3G25780	AT3G25780_at	AOC3	chr3:9409290-9410567 FORWARD LENGTH=1007	allene oxide cyclase 3	55.43	91.97	49.82	64.95	14.38	12.51	14.98	11.74	12.72	2.15	-5.11	-3.06	-8	*	0	0
AT3G25890	AT3G25890_at		chr3:9475350-9477460 FORWARD LENGTH=2111	Integrase-type DNA-binding superfamily protein	83.09	78.76	74.27	78.89	3.61	57.2	49.06	41.48	49.02	5.24	-1.61	-1.34	-1.98	*	0	0
AT3G25940	AT3G25940_at		chr3:9494697-9496092 FORWARD LENGTH=590	TFIIB zinc-binding protein	137.09	105.23	96.92	113.65	12.65	69.67	49.82	57.88	59.03	6.25	-1.93	-1.49	-2.48	*	0	0
AT3G26290	AT3G26290_at	CYP71B26	chr3:9632682-9634470 REVERSE LENGTH=1622	cytochrome P450, family 71, subfamily B, polypeptide 26	27.12	30.63	9.97	22.46	6.75	5.28	7.77	6.87	6.65	1.3	-3.38	-1.63	-5.9	*	0	0
AT3G26590	AT3G26590_at		chr3:9761700-9765315 REVERSE LENGTH=1786	MATE efflux family protein	117.05	114.94	137.95	121.59	9.9	41.89	54.07	33.03	42.68	7.51	-2.85	-2.12	-4.09	*	0	0
AT3G27080	AT3G27080_at	TOM20-3	chr3:9985079-9986629 REVERSE LENGTH=811	translocase of outer membrane 20 kDa subunit 3	225.16	267.75	234.1	241.41	14.66	180.09	169.88	139.88	163.98	12.84	-1.47	-1.25	-1.74	*	0	0
AT3G27230	AT3G27230_at		chr3:10053929-10055695 FORWARD LENGTH=1618	S-adenosyl-L-methionine-dependent methyltransferases superfamily protein	146.42	140.76	94.16	127	16.86	53.34	56.16	44.11	51.21	4.37	-2.48	-1.88	-3.18	*	0	0
AT3G27280	AT3G27280_at	ATPHB4, PHB4	chr3:10076819-10078421 FORWARD LENGTH=1295	prohibitin 4	153.66	121.24	128.54	134.61	9.77	73.65	50.73	66.09	63.68	7.11	-2.11	-1.71	-2.66	*	0	0
AT3G27570	AT3G27570_at		chr3:10213996-10216736 REVERSE LENGTH=1475	Sucrase/ferredoxin-like family protein	121.98	175.11	102.74	133.26	22.08	63.36	47.52	44.82	51.89	6.16	-2.57	-1.79	-3.55	*	0	0
AT3G27740	AT3G27740_at	CARA	chr3:10281261-10283866 REVERSE LENGTH=1576	carbamoyl phosphate synthetase A	502.35	498.06	470.67	491.1	15.49	269.96	294.57	259.49	274.53	12.62	-1.79	-1.63	-1.96	*	0	0
AT3G28900	AT3G28900_at		chr3:10902647-10904458 REVERSE LENGTH=623	Ribosomal protein L34e superfamily protein	148.52	163.4	136.66	149.23	9.33	54.12	56.52	53.69	54.69	3.88	-2.73	-2.34	-3.2	*	0	0
AT3G28920	AT3G28920_at	AtHB34, HB34, ZHD9	chr3:10940446-10941833 REVERSE LENGTH=1388	homeobox protein 34	384.96	341.21	340.9	356.54	17.22	253.97	277.85	255.81	263.77	12.57	-1.35	-1.21	-1.51	*	0	0
AT3G28930	AT3G28930_at	AIG2	chr3:10959686-10960808 REVERSE LENGTH=797	AIG2-like (avirulence induced gene) family protein	86.02	101.02	71.7	86.16	9.97	24.81	25.25	19.04	23.08	2.82	-3.73	-2.82	-4.96	*	2.087	8.197
AT3G28940	AT3G28940_at		chr3:10968100-10969387 REVERSE LENGTH=810	AIG2-like (avirulence induced gene) family protein	245.07	249.3	255.26	250.21	9.3	112.12	112.02	106.74	110.25	5.63	-2.27	-2.05	-2.52	*	0	0
AT3G29360	AT3G29360_at		chr3:11267091-11269228 REVERSE LENGTH=1790	UDP-glucose 6-dehydrogenase family protein	74.97	56.96	65.49	65.81	5.33	45.07	32.88	31.9	36.3	4.53	-1.81	-1.43	-2.35	*	0	0
AT3G43810	AT3G43810_at	CAM7	chr3:15664371-15666460 REVERSE LENGTH=803	calmodulin 7	161.35	200.31	147.17	170.01	17.53	53.22	69.13	101.4	75.11	15.02	-2.26	-1.61	-3.47	*	0	0
AT3G44590	AT3G44590_at		chr3:16163817-16164931 FORWARD LENGTH=681	60S acidic ribosomal protein family	130.07	99.34	141.68	123.69	12.85	52.85	46.19	50.47	49.53	3.71	-2.5	-2	-3.07	*	0	0
AT3G44750	AT3G44750_at	HD2A, ATHD2A, HDA3, HDT1	chr3:16297979-16299779 FORWARD LENGTH=998	histone deacetylase 3	315.35	301.77	203.88	273.7	35.66	102.16	101.64	75.5	92.89	10.23	-2.95	-2.2	-3.89	*	0	0
AT3G44860	AT3G44860_at	FAMT	chr3:16379633-16381070 FORWARD LENGTH=1234	farnesoic acid carboxyl-O-methyltransferase	91.76	141.08	29.34	87.14	33.19	7.38	5.05	7.05	6.21	2.2	-14.04	-4.81	-37.77	*	0	0
AT3G45210	AT3G45210_at		chr3:16557273-16557970 REVERSE LENGTH=698	Protein of unknown function, DUF584	73.55	74.59	61.41	70.02	5.12	37.48	41.33	30.54	36.39	4.99	-1.92	-1.51	-2.54	*	0	0
AT3G46110	AT3G46110_at		chr3:16932112-16933642 FORWARD LENGTH=1351	Domain of unknown function (DUF966)	22.19	22.36	19.09	21.25	1.65	12.16	12.47	12.35	12.32	1.13	-1.73	-1.42	-2.11	*	0	0
AT3G46540	AT3G46540_at		chr3:17134091-17135587 REVERSE LENGTH=1213	ENTH/VHS family protein	243.07	236.61	225.25	235.15	6.84	56.49	43.49	32.01	43.78	7.74	-5.37	-4.14	-7.59	*	0	0
AT3G46560	AT3G46560_at	TIM9, emb2474	chr3:17138587-17139512 FORWARD LENGTH=538	Tim10/DDP family zinc finger protein	165.24	186.79	193.98	181.38	10.36	91.08	80.5	75.34	82.18	5.43	-2.21	-1.91	-2.55	*	0	0
AT3G46740	AT3G46740_at	TOC75-III, MAR1	chr3:17215813-17219343 REVERSE LENGTH=2795	translocon at the outer envelope membrane of chloroplasts 75-III	226.59	210.51	293.31	243.43	26.06	141.19	111.83	78.97	110.77	18.21	-2.2	-1.61	-3.13	*	0	0
AT3G47370	AT3G47370_at		chr3:17453478-17454524 REVERSE LENGTH=649	Ribosomal protein S10p/S20e family protein	343.01	382.12	368.1	363.48	13.75	177.11	175.47	142.21	164.56	12.55	-2.21	-1.93	-2.56	*	2.031	0
AT3G47520	AT3G47520_at	MDH	chr3:17513274-17515041 FORWARD LENGTH=1557	malate dehydrogenase	437.45	385.26	346.29	388.76	27.64	191.44	231.69	214.88	211.82	15.55	-1.84	-1.55	-2.17	*	2.952	2.229
AT3G47540	AT3G47540_at		chr3:17521029-17522269 FORWARD LENGTH=932	Chitinase family protein	46.94	53.05	45.5	48.62	2.73	18.32	20.68	14.17	17.52	2.74	-2.77	-2.16	-3.78	*	0	0
AT3G47960	AT3G47960_at		chr3:17697942-17700833 REVERSE LENGTH=2157	Major facilitator superfamily protein	86.46	72.12	75.17	78.41	5.02	24.48	30.19	23.19	25.94	4.36	-3.02	-2.31	-4.24	*	0	0
AT3G48610	AT3G48610_at	NPC6	chr3:18011545-18014082 REVERSE LENGTH=1794	non-specific phospholipase C6	121.17	111.67	121.31	118.04	5.63	55.21	51.98	28.62	45.27	8.87	-2.61	-1.95	-3.87	*	0	0
AT3G48930	AT3G48930_at	EMB1080	chr3:18140771-18142281 REVERSE LENGTH=821	Nucleic acid-binding, OB-fold-like protein	600.77	653.38	618.69	624.03	23.03	259.97	358	336.56	318.03	32.72	-1.96	-1.66	-2.38	*	0	0
AT3G49010	AT3G49010_at	ATBBC1, BBC1, RSU2	chr3:18166769-18168580 REVERSE LENGTH=891	breast basic conserved 1	827.35	845.21	689.25	786.75	52.22	377.96	471.01	367.89	405.08	35.26	-1.94	-1.63	-2.34	*	0	0
AT3G49080	AT3G49080_at		chr3:18194154-18196727 REVERSE LENGTH=1709	Ribosomal protein S5 domain 2-like superfamily protein	72.02	68.32	70.73	70.4	2.73	48.98	36.66	31.53	38.97	5.57	-1.81	-1.45	-2.38	*	0	0
AT3G49720	AT3G49720_at		chr3:18440003-18442198 REVERSE LENGTH=1139	unknown protein; FUNCTIONS IN: molecular_function unknown; INVOLVED IN: biological_process unknown; LOCATED IN: chloroplast thylakoid membrane, Golgi apparatus, plasma membrane, membrane; EXPRESSED IN: 25 plant structures; EXPRESSED DURING: 15 growth stages; BEST Arabidopsis thaliana protein match is: unknown protein (TAIR:AT5G65810.1); Has 64 Blast hits to 64 proteins in 11 species: Archae - 0; …	1027.83	1171.61	1091.86	1093.94	54.42	763.87	867.14	773.2	803.04	42.58	-1.36	-1.21	-1.54	*	0	0
AT3G50760	AT3G50760_at	GATL2	chr3:18868065-18869384 FORWARD LENGTH=1320	galacturonosyltransferase-like 2	118.73	115.85	55.21	96.57	21.13	22.62	30.02	26.17	26.25	3.87	-3.68	-2.25	-5.57	*	0	0
AT3G50920	AT3G50920_at		chr3:18922372-18923716 REVERSE LENGTH=925	Phosphatidic acid phosphatase (PAP2) family protein	63.33	78.83	73.55	71.97	5.43	24.45	35.11	24.12	27.92	4.5	-2.58	-1.97	-3.58	*	0	0
AT3G51010	AT3G51010_at		chr3:18946698-18948157 REVERSE LENGTH=858	unknown protein; FUNCTIONS IN: molecular_function unknown; INVOLVED IN: biological_process unknown; LOCATED IN: mitochondrion, plastid; EXPRESSED IN: 22 plant structures; EXPRESSED DURING: 13 growth stages; Has 24 Blast hits to 24 proteins in 9 species: Archae - 0; Bacteria - 0; Metazoa - 0; Fungi - 0; Plants - 24; Viruses - 0; Other Eukaryotes - 0 (source: NCBI BLink).	164.09	159.9	168.62	163.95	4.49	108.34	90.8	121.28	106.91	9.09	-1.53	-1.33	-1.79	*	0	0
AT3G51160	AT3G51160_at	MUR1, MUR_1, GMD2	chr3:19007010-19008427 REVERSE LENGTH=1418	NAD(P)-binding Rossmann-fold superfamily protein	46.74	60.79	44.74	50.81	5.35	35.75	29.88	29.77	31.84	2.45	-1.6	-1.28	-1.97	*	0	0
AT3G51780	AT3G51780_at	ATBAG4, BAG4	chr3:19206768-19208310 REVERSE LENGTH=1203	BCL-2-associated athanogene 4	137.19	160.87	134.87	144.09	9.27	60.25	91.54	77.07	76.13	9.72	-1.89	-1.52	-2.44	*	0	0
AT3G51800	AT3G51800_at	ATG2, EBP1, ATEBP1	chr3:19211027-19213709 REVERSE LENGTH=1554	metallopeptidase M24 family protein	498.74	517.99	440.32	484.41	25.41	209.07	244.39	212.11	222.29	13.85	-2.18	-1.91	-2.5	*	2.33	0
AT3G52040	AT3G52040_at		chr3:19304170-19304861 REVERSE LENGTH=530	unknown protein; Has 37 Blast hits to 37 proteins in 15 species: Archae - 0; Bacteria - 0; Metazoa - 0; Fungi - 0; Plants - 37; Viruses - 0; Other Eukaryotes - 0 (source: NCBI BLink).	387.02	439.22	302.15	376.04	40.99	223.98	201.22	202.73	209.93	8.8	-1.79	-1.45	-2.14	*	2.304	0
AT3G52380	AT3G52380_at	CP33, PDE322	chr3:19421397-19423097 FORWARD LENGTH=1454	chloroplast RNA-binding protein 33	313.33	229.68	326.78	289.93	30.44	134.64	156.7	124.28	138.56	11.28	-2.09	-1.67	-2.59	*	1.97	0
AT3G52470	AT3G52470_at		chr3:19450649-19451982 FORWARD LENGTH=970	Late embryogenesis abundant (LEA) hydroxyproline-rich glycoprotein family	687.41	541.56	439.56	556.16	72.34	282.8	306.74	289.13	292.82	10.25	-1.9	-1.48	-2.33	*	2.32	0
AT3G52870	AT3G52870_at		chr3:19593173-19595822 REVERSE LENGTH=1699	IQ calmodulin-binding motif family protein	104.13	116.09	103.09	107.38	5.42	46.56	61.54	46.97	51.85	5.68	-2.07	-1.72	-2.56	*	0	0
AT3G52930	AT3G52930_at		chr3:19626748-19629073 REVERSE LENGTH=1911	Aldolase superfamily protein	778.77	933.67	873	860.66	48.59	619.33	506.95	567.72	563.05	34.08	-1.53	-1.33	-1.75	*	0	0
AT3G52960	AT3G52960_at		chr3:19639668-19640619 FORWARD LENGTH=952	Thioredoxin superfamily protein	63.64	52.48	55.59	57.34	3.77	13.32	25.87	32.97	23.93	6.19	-2.4	-1.65	-4.2	*	0	0
AT3G53220	AT3G53220_at		chr3:19721994-19722702 FORWARD LENGTH=506	Thioredoxin superfamily protein	64.73	59.39	66.48	63.42	2.85	31.31	41.67	29.94	34.29	4.18	-1.85	-1.52	-2.34	*	0	0
AT3G53260	AT3G53260_at	PAL2, ATPAL2	chr3:19744051-19746780 REVERSE LENGTH=2520	phenylalanine ammonia-lyase 2	195.01	274.73	129.15	199.39	42.79	55.63	43.15	48.1	48.63	4.23	-4.1	-2.61	-5.77	*	0	0
AT3G53430	AT3G53430_at		chr3:19809687-19810469 REVERSE LENGTH=783	Ribosomal protein L11 family protein	353.77	323.51	284.51	320.76	21.67	103.99	187.01	112.18	134.74	27.53	-2.38	-1.74	-3.63	*	0	0
AT3G53560	AT3G53560_at		chr3:19859627-19861031 REVERSE LENGTH=1405	Tetratricopeptide repeat (TPR)-like superfamily protein	161.67	137.79	151.08	150.3	8.19	65.25	75.08	84.26	75.1	8.41	-2	-1.65	-2.49	*	0	0
AT3G53890	AT3G53890_at		chr3:19955344-19956345 REVERSE LENGTH=550	Ribosomal protein S21e	277.27	256.59	298.47	276.97	14.45	134.21	112.48	133.84	127.19	8.44	-2.18	-1.9	-2.51	*	0	0
AT3G54960	AT3G54960_at	ATPDIL1-3, PDI1, ATPDI1, PDIL1-3	chr3:20363310-20366840 REVERSE LENGTH=1962	PDI-like 1-3	227.36	520.63	242.4	329.9	96.46	104.57	143.05	78.74	108.95	19.35	-3.03	-1.51	-5.11	*	0	0
AT3G55010	AT3G55010_at	ATPURM, PUR5	chr3:20386619-20388806 FORWARD LENGTH=1501	phosphoribosylformylglycinamidine cyclo-ligase, chloroplast / phosphoribosyl-aminoimidazole synthetase / AIR synthase (PUR5)	153.37	152.86	147.83	151.41	4.5	65.95	57.66	50.43	57.76	5.25	-2.62	-2.26	-3.1	*	0	0
AT3G55280	AT3G55280_at	RPL23AB	chr3:20500335-20501709 FORWARD LENGTH=755	ribosomal protein L23AB	475.02	457.4	473.44	468.94	9.06	237.27	240.17	210.21	228.78	12.19	-2.05	-1.87	-2.26	*	0	0
AT3G55360	AT3G55360_at	CER10, ECR, ATTSC13, TSC13	chr3:20520930-20523014 REVERSE LENGTH=1347	3-oxo-5-alpha-steroid 4-dehydrogenase family protein	427.55	405.9	405.27	413.12	9.6	210.63	242.49	258.71	237.43	15.45	-1.74	-1.56	-1.96	*	0	0
AT3G55400	AT3G55400_at	OVA1	chr3:20535631-20539067 REVERSE LENGTH=2097	methionyl-tRNA synthetase / methionine--tRNA ligase / MetRS (cpMetRS)	192.41	156.37	150.99	166.55	13.25	79.29	92.07	74.27	81.89	6.36	-2.03	-1.69	-2.44	*	0	0
AT3G55510	AT3G55510_at	RBL	chr3:20578978-20582405 FORWARD LENGTH=2227	Noc2p family	120.85	135	72.08	109.33	19.43	56.24	57.79	32.46	48.96	8.8	-2.23	-1.45	-3.44	*	0	0
AT3G55605	AT3G55605_at		chr3:20622620-20624002 FORWARD LENGTH=938	Mitochondrial glycoprotein family protein	43.86	72.1	58.85	58.09	9.07	23.56	17.84	26.2	22.08	3.33	-2.63	-1.82	-3.79	*	0	0
AT3G56070	AT3G56070_at	ROC2	chr3:20806749-20808152 REVERSE LENGTH=903	rotamase cyclophilin 2	193.58	178.14	179	183.98	7.04	83.54	76.15	72.74	77.76	5.43	-2.37	-2.08	-2.71	*	3.512	0
AT3G56340	AT3G56340_at		chr3:20892129-20893443 REVERSE LENGTH=673	Ribosomal protein S26e family protein	633.43	465.83	524.48	542.97	49.55	310.4	361.62	350.53	343.8	21.81	-1.58	-1.31	-1.89	*	0	0
AT3G56990	AT3G56990_at	EDA7	chr3:21088257-21092061 REVERSE LENGTH=2322	embryo sac development arrest 7	136.7	142.94	112.8	130.88	9.69	64.78	69.12	54.17	62.81	5.15	-2.08	-1.74	-2.51	*	0	0
AT3G57000	AT3G57000_at		chr3:21092268-21094297 FORWARD LENGTH=1201	nucleolar essential protein-related	169.78	189.28	154.6	171.19	11.12	137.15	97.89	77.3	103.73	17.75	-1.65	-1.26	-2.33	*	0	0
AT3G57150	AT3G57150_at	NAP57, AtNAP57, CBF5, AtCBF5	chr3:21153973-21156009 REVERSE LENGTH=2037	homologue of NAP57	220.42	191.65	199.29	203.99	9.38	84.72	71.63	75.01	77.14	5.38	-2.64	-2.31	-3.05	*	0	0
AT3G57220	AT3G57220_at		chr3:21174455-21177119 FORWARD LENGTH=1557	Glycosyl transferase family 4 protein	286.58	261.14	210.4	253.46	23.85	80.5	163.03	160.64	134.88	28.28	-1.88	-1.33	-2.93	*	0	0
AT3G57490	AT3G57490_at		chr3:21279666-21280948 REVERSE LENGTH=1050	Ribosomal protein S5 family protein	174.52	155.58	129.15	153.07	13.51	58.41	61.78	45.44	55.39	5.63	-2.76	-2.22	-3.47	*	0	0
AT3G57560	AT3G57560_at	NAGK	chr3:21310825-21312312 REVERSE LENGTH=1488	N-acetyl-l-glutamate kinase	143.48	146.29	121.02	137.11	8.46	68.03	86	64.29	72.68	7.53	-1.89	-1.56	-2.33	*	0	0
AT3G57610	AT3G57610_at	ADSS	chr3:21334284-21336674 REVERSE LENGTH=1779	adenylosuccinate synthase	212.31	246.81	229.67	229.39	10.96	140.68	144.66	136.1	140.41	5.03	-1.63	-1.48	-1.8	*	0	0
AT3G57630	AT3G57630_at		chr3:21339302-21343152 REVERSE LENGTH=2689	exostosin family protein	57.76	63.5	38.97	53.37	7.89	22.86	20.63	17.34	20.22	2.8	-2.64	-1.87	-3.7	*	0	0
AT3G57660	AT3G57660_at	NRPA1	chr3:21353746-21362814 FORWARD LENGTH=5013	nuclear RNA polymerase A1	92.48	85.38	63.72	80.7	9.28	51.62	47.76	35.43	44.74	5.5	-1.8	-1.36	-2.4	*	0	0
AT3G58610	AT3G58610_at		chr3:21671433-21674841 FORWARD LENGTH=2106	ketol-acid reductoisomerase	896.63	891.47	996.71	929.54	36.34	733.97	678.45	611.98	674.49	36.58	-1.38	-1.24	-1.54	*	1.597	0
AT3G58660	AT3G58660_at		chr3:21701534-21703114 FORWARD LENGTH=1581	Ribosomal protein L1p/L10e family	44.25	42.24	32.35	39.77	4.15	23.79	30.18	21.68	24.94	3.57	-1.59	-1.2	-2.18	*	0	0
AT3G58700	AT3G58700_at		chr3:21711563-21712955 FORWARD LENGTH=786	Ribosomal L5P family protein	253.14	234.07	245.24	245.65	8.29	141.6	147.93	163.85	150.65	7.75	-1.63	-1.48	-1.81	*	0	0
AT3G58830	AT3G58830_at		chr3:21755053-21756641 REVERSE LENGTH=1155	haloacid dehalogenase (HAD) superfamily protein	288.27	251.51	226.73	255.44	18.58	71.44	84.83	84.16	79.78	5.73	-3.2	-2.7	-3.79	*	0	0
AT3G59140	AT3G59140_at	ATMRP14, MRP14, ABCC10	chr3:21863420-21868701 REVERSE LENGTH=4461	multidrug resistance-associated protein 14	31.3	41.55	20.17	31.05	6.55	11.68	14.6	12.59	12.98	1.87	-2.39	-1.49	-3.58	*	0	0
AT3G59540	AT3G59540_at		chr3:21995677-21996836 REVERSE LENGTH=524	Ribosomal L38e protein family	824.23	767.37	944.24	842.8	54.93	516.36	553.84	563.04	544.16	17.4	-1.55	-1.37	-1.74	*	0	0
AT3G59650	AT3G59650_at		chr3:22033129-22034149 FORWARD LENGTH=749	mitochondrial ribosomal protein L51/S25/CI-B8 family protein	69.46	63.71	93.67	75.54	9.35	27.86	38.98	35.52	33.98	3.86	-2.22	-1.67	-2.93	*	0	0
AT3G59670	AT3G59670_at		chr3:22039476-22042713 FORWARD LENGTH=2054	unknown protein; BEST Arabidopsis thaliana protein match is: unknown protein (TAIR:AT4G37440.2); Has 77 Blast hits to 77 proteins in 14 species: Archae - 0; Bacteria - 0; Metazoa - 0; Fungi - 0; Plants - 73; Viruses - 0; Other Eukaryotes - 4 (source: NCBI BLink).	76.21	70.45	80.15	75.25	3.83	42.67	34.45	32.14	36.21	4.1	-2.08	-1.71	-2.59	*	0	0
AT3G59820	AT3G59820_at		chr3:22098028-22102164 REVERSE LENGTH=2696	LETM1-like protein	139.55	139.21	82.86	120.52	19.14	61.25	64.87	33.55	53.23	10.15	-2.26	-1.51	-3.52	*	0	0
AT3G60245	AT3G60245_at		chr3:22268746-22270006 FORWARD LENGTH=592	Zinc-binding ribosomal protein family protein	322.33	341.94	378.68	347.22	17.31	178.58	174.9	141.77	165.31	12.45	-2.1	-1.82	-2.45	*	0	0
AT3G60360	AT3G60360_at	EDA14, UTP11	chr3:22312258-22314400 REVERSE LENGTH=1098	embryo sac development arrest 14	71.54	68.69	76.9	72.7	3.33	45.6	42.61	39.97	42.71	2.75	-1.7	-1.5	-1.94	*	0	0
AT3G60770	AT3G60770_at		chr3:22460189-22461779 REVERSE LENGTH=915	Ribosomal protein S13/S15	446.23	465.23	601.04	504.13	50.01	370.3	224.2	239.94	278	46.35	-1.81	-1.34	-2.58	*	0	0
AT3G61110	AT3G61110_at	ARS27A, RS27A	chr3:22611634-22612904 FORWARD LENGTH=609	ribosomal protein S27	90.86	78.64	96.66	88.72	5.85	38.9	42.73	60.31	46.91	7.6	-1.89	-1.45	-2.62	*	2.532	0
AT3G61820	AT3G61820_at		chr3:22879804-22881630 REVERSE LENGTH=1827	Eukaryotic aspartyl protease family protein	30.6	12.9	20.08	21.22	5.21	4.25	4.87	5.52	4.88	0.94	-4.35	-2.43	-7.24	*	0	0
AT3G62110	AT3G62110_at		chr3:22997031-23000041 REVERSE LENGTH=2142	Pectin lyase-like superfamily protein	172.96	135.91	173.97	161.01	12.65	102.02	92.93	70.63	88.36	9.76	-1.82	-1.47	-2.3	*	0	0
AT3G62460	AT3G62460_at		chr3:23104665-23105624 REVERSE LENGTH=868	Putative endonuclease or glycosyl hydrolase	22.79	27.58	17.72	22.77	3.29	11.2	13.3	13.12	12.57	1.55	-1.81	-1.31	-2.47	*	0	0
AT3G62600	AT3G62600_at	ATERDJ3B, ERDJ3B	chr3:23150790-23153510 REVERSE LENGTH=1453	DNAJ heat shock family protein	134.99	175.29	123.85	144.59	16.35	66.04	72.22	38.17	58.77	10.83	-2.46	-1.76	-3.66	*	0	0
AT3G62810	AT3G62810_at		chr3:23227682-23228398 FORWARD LENGTH=620	complex 1 family protein / LVR family protein	98.61	109.93	147.96	118.74	15.31	77.54	61.85	70.62	69.86	5.11	-1.7	-1.31	-2.14	*	0	0
AT3G62870	AT3G62870_at		chr3:23242665-23244353 REVERSE LENGTH=1048	Ribosomal protein L7Ae/L30e/S12e/Gadd45 family protein	421.62	394.49	401.31	404.38	12.28	194.53	200.55	190.09	194.78	7.35	-2.08	-1.92	-2.25	*	0	0
AT4G00100	AT4G00100_at	ATRPS13A, RPS13, PFL2, RPS13A	chr4:37084-38312 FORWARD LENGTH=733	ribosomal protein S13A	692.61	626.41	586.29	636.04	33.61	313.98	374.93	377.64	357.49	24.56	-1.78	-1.55	-2.06	*	2.241	0
AT4G00630	AT4G00630_at	KEA2, ATKEA2	chr4:261531-268050 REVERSE LENGTH=3910	K+ efflux antiporter 2	278.62	330.56	170.47	259.71	47.8	103.69	102.38	75.08	93.52	9.89	-2.78	-1.88	-3.85	*	0	0
AT4G00810	AT4G00810_at		chr4:345952-347184 REVERSE LENGTH=676	60S acidic ribosomal protein family	882.9	1020.61	934.41	943.51	53.31	521.29	629.85	606.82	585.25	36.12	-1.61	-1.41	-1.85	*	0	0
AT4G01070	AT4G01070_at	GT72B1	chr4:461592-463556 REVERSE LENGTH=1564	UDP-Glycosyltransferase superfamily protein	102.33	98.45	120.39	106.92	7.07	19.86	20.18	15.29	18.4	2.75	-5.81	-4.53	-7.84	*	0	0
AT4G01560	AT4G01560_at	MEE49	chr4:677054-679237 REVERSE LENGTH=1317	Ribosomal RNA processing Brix domain protein	411.97	396.53	342.54	382.8	22.87	234	208.39	166.58	202.77	20.34	-1.89	-1.57	-2.31	*	0	0
AT4G01590	AT4G01590_at		chr4:688881-690415 REVERSE LENGTH=1022	unknown protein; BEST Arabidopsis thaliana protein match is: Arabidopsis protein of unknown function (DUF241) (TAIR:AT4G35680.1); Has 1908 Blast hits to 1345 proteins in 175 species: Archae - 3; Bacteria - 106; Metazoa - 494; Fungi - 346; Plants - 115; Viruses - 71; Other Eukaryotes - 773 (source: NCBI BLink).	250.39	299.36	285.73	279.01	16.38	176.18	198.42	191.84	189.06	7.76	-1.48	-1.31	-1.66	*	0	0
AT4G01700	AT4G01700_at		chr4:732313-733510 REVERSE LENGTH=966	Chitinase family protein	133.18	262.62	120.67	172.17	45.71	83.75	82.1	59.08	74.66	8.96	-2.31	-1.27	-3.53	*	0	0
AT4G02010	AT4G02010_at		chr4:881090-885399 FORWARD LENGTH=2722	Protein kinase superfamily protein	263.78	289.36	196.52	250.22	28.98	132.13	181.09	145.59	152.95	16.31	-1.64	-1.25	-2.12	*	0	0
AT4G02220	AT4G02220_at		chr4:976278-979163 FORWARD LENGTH=1713	zinc finger (MYND type) family protein / programmed cell death 2 C-terminal domain-containing protein	108.44	127.57	103.88	112.9	8.51	84.09	79.09	69.02	77.5	5.29	-1.46	-1.23	-1.72	*	0	0
AT4G02410	AT4G02410_at		chr4:1059889-1062153 REVERSE LENGTH=2265	Concanavalin A-like lectin protein kinase family protein	13.91	27.07	18.96	19.77	4.25	10.41	6.6	4.11	7.11	2.08	-2.78	-1.55	-5.69	*	0	0
AT4G02790	AT4G02790_at		chr4:1247386-1249588 FORWARD LENGTH=1386	GTP-binding family protein	111.17	84.45	91.09	95.57	8.41	44.94	44.73	47.77	45.84	3.93	-2.08	-1.7	-2.55	*	0	0
AT4G02930	AT4G02930_at		chr4:1295409-1298404 REVERSE LENGTH=1757	GTP binding Elongation factor Tu family protein	663.61	770.84	647.42	694.3	42.19	263.69	269.47	211.38	248.19	20.18	-2.8	-2.37	-3.32	*	2.331	0
AT4G02940	AT4G02940_at		chr4:1306503-1310946 FORWARD LENGTH=2112	oxidoreductase, 2OG-Fe(II) oxygenase family protein	353.37	478.71	255.28	362.62	65.64	184.18	199.02	171.96	184.93	8.93	-1.96	-1.37	-2.58	*	0	0
AT4G02980	AT4G02980_at	ABP1, ABP	chr4:1319656-1321477 REVERSE LENGTH=871	endoplasmic reticulum auxin binding protein 1	195.71	252.64	215.72	220.95	17.99	159.1	155.11	134.5	149.41	10.01	-1.48	-1.24	-1.76	*	0	0
AT4G03960	AT4G03960_at		chr4:1887528-1889211 FORWARD LENGTH=953	Phosphotyrosine protein phosphatases superfamily protein	101.75	104.66	159.31	121.96	19.04	59.24	59.97	60.12	59.81	3.03	-2.04	-1.5	-2.61	*	0	0
AT4G04210	AT4G04210_at	PUX4	chr4:2030319-2031853 FORWARD LENGTH=1167	plant UBX domain containing protein 4	189.9	191.49	180.98	187.43	6.39	82.71	65.07	74.14	74.25	5.75	-2.52	-2.21	-2.92	*	0	0
AT4G04940	AT4G04940_at		chr4:2511028-2517193 REVERSE LENGTH=3058	transducin family protein / WD-40 repeat family protein	128.91	133.78	98.93	120.53	11.58	55.59	44.12	36.01	45.21	6.13	-2.67	-2.05	-3.57	*	0	0
AT4G05020	AT4G05020_at	NDB2	chr4:2572621-2576595 FORWARD LENGTH=2253	NAD(P)H dehydrogenase B2	77.18	116.46	53.93	82.59	18.59	30.19	35.04	25.18	29.8	4.03	-2.77	-1.68	-4.15	*	0	0
AT4G05410	AT4G05410_at	YAO	chr4:2742932-2745627 REVERSE LENGTH=1918	Transducin/WD40 repeat-like superfamily protein	51.94	49.45	41.39	47.36	3.97	15.82	34.15	21.7	24.08	6.21	-1.97	-1.34	-3.46	*	0	0
AT4G08240	AT4G08240_at		chr4:5194671-5195925 FORWARD LENGTH=622	unknown protein; Has 30201 Blast hits to 17322 proteins in 780 species: Archae - 12; Bacteria - 1396; Metazoa - 17338; Fungi - 3422; Plants - 5037; Viruses - 0; Other Eukaryotes - 2996 (source: NCBI BLink).	146.13	147.28	143.58	145.86	4.48	85.68	87.61	89.94	87.65	3.3	-1.66	-1.54	-1.8	*	0	0
AT4G08390	AT4G08390_at	SAPX	chr4:5314905-5317432 FORWARD LENGTH=1495	stromal ascorbate peroxidase	138.35	146.31	110.66	131.6	11.64	73.89	79.67	70.94	74.96	4.04	-1.76	-1.47	-2.07	*	0	0
AT4G10040	AT4G10040_at	CYTC-2	chr4:6276998-6278509 FORWARD LENGTH=652	cytochrome c-2	126.63	158.32	108.07	130.87	15.61	61.18	60.36	65.5	62.63	3.49	-2.09	-1.65	-2.56	*	0	0
AT4G10450	AT4G10450_at		chr4:6462953-6464544 REVERSE LENGTH=919	Ribosomal protein L6 family	103.97	105.33	99.77	103.1	4.9	43.38	37.3	46.17	42.23	3.41	-2.44	-2.1	-2.87	*	0	0
AT4G10480	AT4G10480_at		chr4:6477876-6479165 REVERSE LENGTH=935	Nascent polypeptide-associated complex (NAC), alpha subunit family protein	177.78	167.39	169.25	172.18	6.01	87.67	110.88	75.48	91.25	12.14	-1.89	-1.53	-2.43	*	2.358	0
AT4G11010	AT4G11010_at	NDPK3	chr4:6732580-6734361 REVERSE LENGTH=980	nucleoside diphosphate kinase 3	1090.8	1207.12	1077.95	1127.63	51.15	335.52	349.89	332.23	339.11	11.4	-3.33	-3.03	-3.64	*	1.744	2.057
AT4G11350	AT4G11350_at		chr4:6901682-6904225 FORWARD LENGTH=2464	Protein of unknown function (DUF604)	35.81	60.28	29.13	41.62	9.91	19.58	13.05	19.39	17.18	2.92	-2.42	-1.4	-3.86	*	0	0
AT4G12600	AT4G12600_at		chr4:7453201-7454515 FORWARD LENGTH=954	Ribosomal protein L7Ae/L30e/S12e/Gadd45 family protein	219.28	177.57	225.13	207.38	15.36	113.84	110.81	106.21	110.16	4.75	-1.88	-1.63	-2.16	*	0	0
AT4G13170	AT4G13170_at		chr4:7654944-7656594 REVERSE LENGTH=862	Ribosomal protein L13 family protein	246.46	264.67	341.95	283.94	30.08	115.66	113.55	110.63	112.83	5.19	-2.52	-2.05	-3.01	*	0	0
AT4G13850	AT4G13850_at	ATGRP2	chr4:8020951-8022221 FORWARD LENGTH=616	glycine-rich RNA-binding protein 2	381.19	384.84	405.68	389.71	12.14	205.34	181.2	203.88	196.5	9.09	-1.98	-1.81	-2.18	*	2.133	0
AT4G14240	AT4G14240_at		chr4:8204347-8207345 REVERSE LENGTH=1895	CBS domain-containing protein with a domain of unknown function (DUF21)	122.96	111.43	94.95	109.58	8.91	63.14	80.41	60.85	67.75	7.58	-1.62	-1.3	-2.05	*	0	0
AT4G14320	AT4G14320_at		chr4:8241732-8243910 REVERSE LENGTH=679	Zinc-binding ribosomal protein family protein	179.82	188.45	186.18	185.22	4.85	102.16	101.06	123.9	109.25	8.09	-1.7	-1.5	-1.94	*	0	0
AT4G14420	AT4G14420_at		chr4:8301946-8303915 REVERSE LENGTH=879	HR-like lesion-inducing protein-related	568.34	798.99	714.77	692.12	71.72	265.62	323.28	279.99	290.09	19.7	-2.39	-1.93	-2.91	*	0	0
AT4G14960	AT4G14960_at	TUA6	chr4:8548492-8550430 REVERSE LENGTH=1656	Tubulin/FtsZ family protein	8.41	19.93	16.48	14.98	3.87	4.62	4.71	5.61	5.09	1.1	-2.94	-1.57	-5.17	*	0	0
AT4G15000	AT4G15000_at		chr4:8571833-8572489 FORWARD LENGTH=561	Ribosomal L27e protein family	290.28	311.35	278.09	293.78	11.72	146.02	158.61	126.4	144.05	10.31	-2.04	-1.79	-2.35	*	0	0
AT4G15620	AT4G15620_at		chr4:8913838-8915663 FORWARD LENGTH=802	Uncharacterised protein family (UPF0497)	34.2	38.36	36.16	36.1	2.06	6.09	7.58	7.14	6.82	1.36	-5.29	-3.91	-7.95	*	0	0
AT4G15640	AT4G15640_at		chr4:8918985-8921930 REVERSE LENGTH=1511	unknown protein; BEST Arabidopsis thaliana protein match is: unknown protein (TAIR:AT3G21465.1); Has 38 Blast hits to 38 proteins in 14 species: Archae - 0; Bacteria - 0; Metazoa - 0; Fungi - 0; Plants - 38; Viruses - 0; Other Eukaryotes - 0 (source: NCBI BLink).	266.86	277.42	203.24	249.77	25.09	100.98	99.49	75.83	92.59	9.4	-2.7	-2.13	-3.42	*	0	0
AT4G15770	AT4G15770_at		chr4:8978006-8978876 FORWARD LENGTH=871	RNA binding	219.64	186.78	241.66	216.49	16.44	168.01	140.13	127.02	144.84	12.48	-1.49	-1.24	-1.81	*	2.111	0
AT4G15920	AT4G15920_at	SWEET17, AtSWEET17	chr4:9030517-9033395 REVERSE LENGTH=1003	Nodulin MtN3 family protein	228.2	231.84	239.25	232.62	5.94	40.38	51.51	44	45.33	4.73	-5.13	-4.35	-6.22	*	0	0
AT4G16146	AT4G16146_at		chr4:9142404-9144583 REVERSE LENGTH=676	cAMP-regulated phosphoprotein 19-related protein	590.66	571.55	667.75	609.26	31.22	167.83	152.23	204.34	174.43	16.14	-3.49	-2.96	-4.2	*	0	0
AT4G16630	AT4G16630_at		chr4:9361984-9366748 REVERSE LENGTH=2861	DEA(D/H)-box RNA helicase family protein	51.91	45.93	36.62	44.93	4.69	31.35	25.12	16.55	24.25	4.49	-1.85	-1.34	-2.75	*	0	0
AT4G16660	AT4G16660_at		chr4:9376737-9381507 FORWARD LENGTH=3023	heat shock protein 70 (Hsp 70) family protein	241.46	280.6	140.7	220.69	42.5	69.95	89.48	38.21	65.69	15.87	-3.36	-2.03	-5.95	*	0	0
AT4G16720	AT4G16720_at		chr4:9399960-9401382 REVERSE LENGTH=878	Ribosomal protein L23/L15e family protein	2151.89	2158.96	2028.67	2122.05	75.36	1303.39	1619.16	1445.69	1457.32	100.97	-1.46	-1.29	-1.66	*	1.93	0
AT4G17390	AT4G17390_at		chr4:9714092-9715612 REVERSE LENGTH=997	Ribosomal protein L23/L15e family protein	965.21	1192.08	1002.71	1048.73	79.1	623.93	663.54	610.25	632.71	20.01	-1.66	-1.44	-1.89	*	1.729	0
AT4G17600	AT4G17600_at	LIL3:1	chr4:9803705-9804872 FORWARD LENGTH=1001	Chlorophyll A-B binding family protein	271.03	204.28	279.3	251.38	23.98	76.05	92.45	64.22	77.48	9.09	-3.24	-2.54	-4.2	*	0	0.519
AT4G18040	AT4G18040_at	EIF4E, CUM1, AT.EIF4E1, eIF4E1	chr4:10016567-10018228 REVERSE LENGTH=942	eukaryotic translation initiation factor 4E	258.09	243.74	211.89	237.87	14.41	137.63	120.91	131.53	130.92	5.93	-1.82	-1.6	-2.05	*	0	0
AT4G18100	AT4G18100_at		chr4:10035485-10036541 REVERSE LENGTH=698	Ribosomal protein L32e	23.5	15.63	17.45	18.69	2.64	9.09	3.9	8.04	6.81	2.13	-2.74	-1.67	-5.81	*	0	0
AT4G18390	AT4G18390_at	TCP2	chr4:10162953-10165562 REVERSE LENGTH=1845	TEOSINTE BRANCHED 1, cycloidea and PCF transcription factor 2	583.58	531.17	447.71	520.45	41.41	169.18	183.17	156.48	169.29	9.49	-3.07	-2.61	-3.6	*	0	0
AT4G18570	AT4G18570_at		chr4:10231218-10234693 FORWARD LENGTH=2309	Tetratricopeptide repeat (TPR)-like superfamily protein	432.51	418.5	397.97	417.09	12.13	282.08	321.52	189.35	264.14	40.04	-1.58	-1.26	-2.11	*	0	0
AT4G19120	AT4G19120_at	ERD3	chr4:10460295-10463102 REVERSE LENGTH=2241	S-adenosyl-L-methionine-dependent methyltransferases superfamily protein	526.34	522.66	429.27	493.06	33.71	168.24	166.23	146.61	160.42	8.66	-3.07	-2.66	-3.54	*	0	0
AT4G19710	AT4G19710_at	AK-HSDH II, AK-HSDH	chr4:10724855-10729665 FORWARD LENGTH=3144	aspartate kinase-homoserine dehydrogenase ii	221.62	217.2	198.96	212.62	8.26	83.96	91.93	64.36	79.89	8.93	-2.66	-2.22	-3.29	*	0	0
AT4G20020	AT4G20020_at		chr4:10844402-10846147 REVERSE LENGTH=1353	unknown protein; BEST Arabidopsis thaliana protein match is: unknown protein (TAIR:AT5G44780.1); Has 28928 Blast hits to 16023 proteins in 1033 species: Archae - 4; Bacteria - 4155; Metazoa - 15463; Fungi - 2938; Plants - 3091; Viruses - 205; Other Eukaryotes - 3072 (source: NCBI BLink).	260.3	219.35	233.63	238.3	12.52	99.83	89.92	71.69	87.46	8.88	-2.72	-2.28	-3.33	*	2.834	0
AT4G20440	AT4G20440_at		chr4:11022313-11023736 REVERSE LENGTH=1143	small nuclear ribonucleoprotein associated protein B	35.19	34.9	26.43	32.28	3.15	14.97	19.82	16.31	17.1	2.06	-1.89	-1.47	-2.46	*	0	0
AT4G21100	AT4G21100_at	DDB1B	chr4:11258761-11265463 REVERSE LENGTH=3576	damaged DNA binding protein 1B	99.91	87.88	75.02	88.05	7.91	63.66	58.43	57.64	59.54	3.52	-1.48	-1.23	-1.76	*	0	0
AT4G21150	AT4G21150_at	HAP6	chr4:11278403-11283798 FORWARD LENGTH=2377	ribophorin II (RPN2) family protein	364.92	530.3	479.86	458.27	50.54	316.82	256.55	232.01	268.66	25.54	-1.71	-1.33	-2.16	*	1.691	0
AT4G21380	AT4G21380_at	ARK3, RK3	chr4:11388925-11393226 REVERSE LENGTH=2983	receptor kinase 3	52.4	88.91	51.76	64.42	13.15	23.39	22.45	30.05	25.35	4.31	-2.54	-1.58	-3.93	*	0	0
AT4G21910	AT4G21910_at		chr4:11625362-11629337 REVERSE LENGTH=1994	MATE efflux family protein	48.16	57.95	49.24	51.49	3.93	5.94	8.98	5.12	6.38	1.9	-8.06	-5.29	-15.89	*	0	0
AT4G22000	AT4G22000_at		chr4:11659638-11660906 REVERSE LENGTH=692	unknown protein; Has 30201 Blast hits to 17322 proteins in 780 species: Archae - 12; Bacteria - 1396; Metazoa - 17338; Fungi - 3422; Plants - 5037; Viruses - 0; Other Eukaryotes - 2996 (source: NCBI BLink).	106.55	106.43	105.09	106.14	3.23	60.14	84.9	72.26	72.53	8.55	-1.46	-1.22	-1.82	*	0	0
AT4G22380	AT4G22380_at		chr4:11811750-11813000 REVERSE LENGTH=756	Ribosomal protein L7Ae/L30e/S12e/Gadd45 family protein	201.69	161.77	209.41	191.08	14.78	95.81	124.97	109.15	109.77	9.73	-1.74	-1.44	-2.12	*	0	0
AT4G22590	AT4G22590_at	TPPG	chr4:11893499-11896480 REVERSE LENGTH=1763	Haloacid dehalogenase-like hydrolase (HAD) superfamily protein	405.6	428.62	373.19	402.22	17.49	50.03	100.13	53.81	68.09	16.62	-5.91	-4.18	-9.91	*	0	0
AT4G22770	AT4G22770_at		chr4:11963628-11965684 REVERSE LENGTH=1501	AT hook motif DNA-binding family protein	474.58	507.58	355.15	445.55	47.6	214.08	144.82	166.97	175.08	20.66	-2.54	-1.96	-3.33	*	0	0
AT4G22910	AT4G22910_at	FZR2, CCS52A1	chr4:12012677-12016011 FORWARD LENGTH=1866	FIZZY-related 2	157.48	177.41	105.8	146.61	22.39	68.67	80.54	64.54	71.16	6.8	-2.06	-1.49	-2.73	*	0	0
AT4G22980	AT4G22980_at		chr4:12043966-12045701 REVERSE LENGTH=1736	FUNCTIONS IN: molecular_function unknown; INVOLVED IN: biological_process unknown; LOCATED IN: chloroplast; EXPRESSED IN: 13 plant structures; EXPRESSED DURING: 9 growth stages; BEST Arabidopsis thaliana protein match is: Pyridoxal phosphate (PLP)-dependent transferases superfamily protein (TAIR:AT5G51920.1); Has 520 Blast hits to 468 proteins in 130 species: Archae - 5; Bacteria - 23; Metazoa - …	33.4	35.67	18.27	29.27	5.75	9.49	9.79	7.22	8.82	2.54	-3.32	-1.91	-6.64	*	0	0
AT4G23260	AT4G23260_at	CRK18	chr4:12167354-12170086 REVERSE LENGTH=2185	cysteine-rich RLK (RECEPTOR-like protein kinase) 18	73.2	102.58	61.64	79.26	12.74	30.59	37.11	25.23	30.94	4.1	-2.56	-1.78	-3.6	*	0	0
AT4G23620	AT4G23620_at		chr4:12314583-12316715 REVERSE LENGTH=1284	Ribosomal protein L25/Gln-tRNA synthetase, anti-codon-binding domain	180.01	165.74	199.05	181.8	10.19	65.1	68.02	74.34	68.94	4.12	-2.64	-2.3	-3.02	*	0	0
AT4G24190	AT4G24190_at	SHD, AtHsp90.7, AtHsp90-7	chr4:12551721-12555905 REVERSE LENGTH=2707	Chaperone protein htpG family protein	476.84	622.72	330.61	476.1	86.27	215.07	220.15	135.34	190.08	28.24	-2.5	-1.66	-3.67	*	0	0
AT4G24270	AT4G24270_at	EMB140	chr4:12581601-12587384 REVERSE LENGTH=2706	EMBRYO DEFECTIVE 140	69.31	84.15	46.64	66.7	11.2	42.7	38.87	31.41	37.69	3.87	-1.77	-1.24	-2.41	*	0	0
AT4G24350	AT4G24350_at		chr4:12609528-12611468 FORWARD LENGTH=1260	Phosphorylase superfamily protein	876.13	460.59	571.92	635.78	123.5	11.46	21.52	20.05	17.97	5.13	-35.38	-20.53	-70.23	*	0	4.08
AT4G24380	AT4G24380_at		chr4:12612535-12613717 FORWARD LENGTH=942	CONTAINS InterPro DOMAIN/s: Serine hydrolase (InterPro:IPR005645); BEST Arabidopsis thaliana protein match is: alpha/beta-Hydrolases superfamily protein (TAIR:AT5G65400.1); Has 35333 Blast hits to 34131 proteins in 2444 species: Archae - 798; Bacteria - 22429; Metazoa - 974; Fungi - 991; Plants - 531; Viruses - 0; Other Eukaryotes - 9610 (source: NCBI BLink).	175.1	157.68	110.94	147.94	19.41	60.22	64.43	89.78	71.35	9.71	-2.07	-1.51	-2.85	*	0	0
AT4G24830	AT4G24830_at		chr4:12792873-12795974 REVERSE LENGTH=1682	arginosuccinate synthase family	320.8	279.87	200.6	267.04	35.55	105.91	98.52	74.41	92.92	10.42	-2.87	-2.13	-3.82	*	0	0
AT4G25320	AT4G25320_at		chr4:12954077-12956543 FORWARD LENGTH=1827	AT hook motif DNA-binding family protein	160.55	193.98	189.19	180.42	12.31	117.55	113.32	109.83	114.06	4.98	-1.58	-1.38	-1.8	*	0	0
AT4G25340	AT4G25340_at	FKBP53, ATFKBP53	chr4:12959442-12962699 REVERSE LENGTH=1716	FK506 BINDING PROTEIN 53	101.75	89.62	64.17	85.22	11.46	51.71	39.96	27.64	39.53	7.37	-2.16	-1.49	-3.27	*	0	0
AT4G25630	AT4G25630_at	FIB2, ATFIB2	chr4:13074133-13076429 FORWARD LENGTH=1293	fibrillarin 2	192.93	202.24	245.59	213.18	17.5	82.63	71.8	47.86	67.08	11.07	-3.18	-2.4	-4.46	*	0	0
AT4G25730	AT4G25730_at		chr4:13102679-13106780 REVERSE LENGTH=2755	FtsJ-like methyltransferase family protein	121.81	148.9	87.65	119.24	18.68	78.24	68.76	53.87	66.94	7.89	-1.78	-1.26	-2.44	*	0	0
AT4G25740	AT4G25740_at		chr4:13107250-13108827 REVERSE LENGTH=848	RNA binding Plectin/S10 domain-containing protein	686.02	646.64	654.95	663.45	17.05	285.97	306.07	297.9	297.79	11.49	-2.23	-2.07	-2.41	*	1.709	0
AT4G25890	AT4G25890_at		chr4:13159484-13160495 REVERSE LENGTH=605	60S acidic ribosomal protein family	231.78	206.06	251.74	230.04	13.59	59.47	78.08	102.83	80.12	13.28	-2.87	-2.21	-4	*	2.198	0
AT4G26210	AT4G26210_at		chr4:13281937-13283402 FORWARD LENGTH=761	Mitochondrial ATP synthase subunit G protein	166.86	207.12	194.95	189.42	13.57	110.67	119.97	124.03	117.98	5.54	-1.61	-1.39	-1.84	*	2.922	0
AT4G26230	AT4G26230_at		chr4:13285825-13286791 FORWARD LENGTH=674	Ribosomal protein L31e family protein	304.89	228.06	348.15	293.97	35.25	139.94	138.29	132.13	137.01	7.21	-2.15	-1.7	-2.63	*	2.328	0
AT4G26300	AT4G26300_at	emb1027	chr4:13307977-13313109 REVERSE LENGTH=2352	Arginyl-tRNA synthetase, class Ic	199.59	173.85	174.18	183.16	9.27	146.02	130.76	115.69	130.24	9.5	-1.41	-1.22	-1.63	*	0	0
AT4G26600	AT4G26600_at		chr4:13419567-13423790 FORWARD LENGTH=2450	S-adenosyl-L-methionine-dependent methyltransferases superfamily protein	63.87	64.93	49.67	59.22	5.71	37.12	27.52	22.56	29.01	4.83	-2.04	-1.52	-2.9	*	0	0
AT4G26670	AT4G26670_at		chr4:13452117-13453984 FORWARD LENGTH=1178	Mitochondrial import inner membrane translocase subunit Tim17/Tim22/Tim23 family protein	326.71	229.53	364.97	307.93	40.13	151.89	149.56	179.56	160.78	10.91	-1.92	-1.47	-2.41	*	0	0
AT4G26780	AT4G26780_at	AR192	chr4:13484839-13486771 REVERSE LENGTH=1422	Co-chaperone GrpE family protein	147.59	136.42	128.31	137.61	6.9	46.1	39.17	32.47	39.13	4.74	-3.52	-2.87	-4.45	*	0	0
AT4G26900	AT4G26900_at	AT-HF, HISN4	chr4:13515478-13519855 FORWARD LENGTH=2062	HIS HF	150.1	148.95	142.88	147.4	4.03	99.44	107.78	78.99	95.37	9.28	-1.55	-1.32	-1.85	*	0	0
AT4G27010	AT4G27010_at		chr4:13557974-13568296 FORWARD LENGTH=7796	CONTAINS InterPro DOMAIN/s: Ribosome 60S biogenesis N-terminal (InterPro:IPR021714); BEST Arabidopsis thaliana protein match is: unknown protein (TAIR:AT1G72270.1); Has 30201 Blast hits to 17322 proteins in 780 species: Archae - 12; Bacteria - 1396; Metazoa - 17338; Fungi - 3422; Plants - 5037; Viruses - 0; Other Eukaryotes - 2996 (source: NCBI BLink).	80.04	86.85	60.64	75.52	8.57	29.79	33.1	24.93	29.49	3.35	-2.56	-1.96	-3.35	*	0	0
AT4G27090	AT4G27090_at		chr4:13593905-13595252 REVERSE LENGTH=669	Ribosomal protein L14	350.95	359.07	339.61	350.09	9.51	279.31	271.31	250.87	266.62	11.58	-1.31	-1.21	-1.43	*	1.656	0
AT4G27380	AT4G27380_at		chr4:13701244-13703165 FORWARD LENGTH=779	unknown protein; Has 30201 Blast hits to 17322 proteins in 780 species: Archae - 12; Bacteria - 1396; Metazoa - 17338; Fungi - 3422; Plants - 5037; Viruses - 0; Other Eukaryotes - 2996 (source: NCBI BLink).	206.72	270.31	221.7	232.52	20.7	147.68	129.25	133.6	136.86	6.57	-1.7	-1.43	-1.99	*	0	0
AT4G27520	AT4G27520_at	ENODL2, AtENODL2	chr4:13750440-13751905 REVERSE LENGTH=1364	early nodulin-like protein 2	1585.89	1673.26	1091.49	1451.35	184.23	217.89	417.37	433.33	356.65	71.98	-4.07	-2.81	-6.34	*	0	0.322
AT4G27657	AT4G27657_at		chr4:13813044-13813516 FORWARD LENGTH=473	unknown protein; FUNCTIONS IN: molecular_function unknown; INVOLVED IN: biological_process unknown; LOCATED IN: endomembrane system; EXPRESSED IN: 15 plant structures; EXPRESSED DURING: 9 growth stages; BEST Arabidopsis thaliana protein match is: unknown protein (TAIR:AT5G54145.1); Has 30201 Blast hits to 17322 proteins in 780 species: Archae - 12; Bacteria - 1396; Metazoa - 17338; Fungi - 3422; …	40.7	40.54	35.86	38.92	2.58	18.2	19.29	22.78	20.04	2.5	-1.94	-1.56	-2.5	*	0	0
AT4G28210	AT4G28210_at	emb1923	chr4:13990617-13992078 FORWARD LENGTH=1211	embryo defective 1923	549.26	534.23	587.44	556.25	18.55	306.52	347.4	301.28	318.58	17.13	-1.75	-1.58	-1.94	*	0	0
AT4G28360	AT4G28360_at		chr4:14029009-14031040 REVERSE LENGTH=1215	Ribosomal protein L22p/L17e family protein	70.14	49.57	48.48	56.31	7.25	14.38	20.19	22.32	19.1	4.36	-2.95	-1.98	-4.89	*	0	0
AT4G28450	AT4G28450_at		chr4:14061459-14064708 REVERSE LENGTH=1750	nucleotide binding;protein binding	249.49	261.74	172.46	227.67	28.69	155.92	97.91	75.63	109.87	23.96	-2.07	-1.41	-3.35	*	0	0
AT4G29410	AT4G29410_at		chr4:14468244-14470162 REVERSE LENGTH=699	Ribosomal L28e protein family	1104.02	1241.03	816.84	1051.91	129.78	632.75	768.06	643	681.29	47.3	-1.54	-1.2	-1.93	*	0	0
AT4G29520	AT4G29520_at		chr4:14493911-14495745 REVERSE LENGTH=1154	LOCATED IN: endoplasmic reticulum, plasma membrane; EXPRESSED IN: 23 plant structures; EXPRESSED DURING: 14 growth stages; CONTAINS InterPro DOMAIN/s: Saposin B (InterPro:IPR008139); Has 137 Blast hits to 137 proteins in 50 species: Archae - 2; Bacteria - 0; Metazoa - 41; Fungi - 10; Plants - 36; Viruses - 0; Other Eukaryotes - 48 (source: NCBI BLink).	42.31	52.93	32.86	42.67	6.14	26.29	19.24	22.3	22.74	2.53	-1.88	-1.37	-2.52	*	0	0
AT4G29680	AT4G29680_at		chr4:14537781-14539594 REVERSE LENGTH=1814	Alkaline-phosphatase-like family protein	52.84	43.98	29.21	42	7.07	15.42	25.19	17.97	19.54	3.68	-2.15	-1.41	-3.34	*	0	0
AT4G29740	AT4G29740_at	CKX4, ATCKX4	chr4:14566265-14569332 FORWARD LENGTH=1861	cytokinin oxidase 4	52.53	85.41	70.45	69.51	9.9	34.79	38.69	32.07	35.47	3.15	-1.96	-1.45	-2.55	*	0	0
AT4G30220	AT4G30220_at	RUXF	chr4:14802950-14804323 REVERSE LENGTH=481	small nuclear ribonucleoprotein F	650.89	605.82	802.41	685.78	61.23	465.9	424.55	442	443.4	14.67	-1.55	-1.31	-1.79	*	0	0
AT4G30330	AT4G30330_at		chr4:14836548-14838020 REVERSE LENGTH=593	Small nuclear ribonucleoprotein family protein	87.65	73.86	89.18	84.29	5.99	27.69	44.46	44.68	39.17	6.43	-2.15	-1.64	-3	*	0	0
AT4G30650	AT4G30650_at		chr4:14954320-14954968 FORWARD LENGTH=575	Low temperature and salt responsive protein family	483.01	515.89	494.54	497.97	14.64	61.04	58.9	82.76	67.28	8.79	-7.4	-6.05	-9.47	*	0	0
AT4G30660	AT4G30660_at		chr4:14955373-14956118 FORWARD LENGTH=496	Low temperature and salt responsive protein family	530.27	530.56	531.64	530.94	15.01	86.49	105.09	102.79	97.4	8.19	-5.45	-4.75	-6.37	*	0	0
AT4G30800	AT4G30800_at		chr4:15001134-15002671 FORWARD LENGTH=841	Nucleic acid-binding, OB-fold-like protein	64.63	64.14	52.98	60.73	4.52	25.46	24.54	9.36	19.68	5.51	-3.09	-2.06	-5.77	*	3.653	0
AT4G30840	AT4G30840_at		chr4:15017615-15019735 REVERSE LENGTH=1328	Transducin/WD40 repeat-like superfamily protein	49.06	47.54	37.94	44.84	4.08	19.38	19.74	19.3	19.5	1.83	-2.3	-1.85	-2.86	*	0	0
AT4G30930	AT4G30930_at	NFD1	chr4:15049824-15051665 REVERSE LENGTH=1194	Ribosomal protein L21	84.67	82.75	67.84	78.48	5.87	51.8	39.84	38.33	43.44	5.03	-1.81	-1.45	-2.3	*	0	0
AT4G31120	AT4G31120_at	PRMT5	chr4:15132119-15136637 REVERSE LENGTH=2158	SHK1 binding protein 1	285.66	280.79	284.84	284.26	7.38	208.32	170.03	153.31	176.86	16.83	-1.61	-1.38	-1.91	*	0	0
AT4G31210	AT4G31210_at		chr4:15165156-15172738 FORWARD LENGTH=4183	DNA topoisomerase, type IA, core	94.29	74.07	62.37	76.9	9.69	42.23	39.79	30.5	37.77	4.71	-2.04	-1.51	-2.74	*	0	0
AT4G31700	AT4G31700_at	RPS6, RPS6A	chr4:15346072-15347725 REVERSE LENGTH=885	ribosomal protein S6	900.53	886.89	1009.68	929.87	47.82	570.96	448.73	391.83	469.72	53.73	-1.98	-1.63	-2.47	*	0	0
AT4G31790	AT4G31790_at		chr4:15377211-15379025 FORWARD LENGTH=1452	Tetrapyrrole (Corrin/Porphyrin) Methylases	77.2	79.49	82.45	79.52	3.5	33.09	33.04	33.64	33.24	2.83	-2.39	-2.06	-2.82	*	0	0
AT4G31810	AT4G31810_at		chr4:15387120-15390396 REVERSE LENGTH=1581	ATP-dependent caseinolytic (Clp) protease/crotonase family protein	241.14	294.81	210.93	248.88	25.31	92.49	94.81	74.11	87.2	6.99	-2.85	-2.29	-3.52	*	0	0
AT4G31985	AT4G31985_at		chr4:15469895-15470559 FORWARD LENGTH=385	Ribosomal protein L39 family protein	443.64	383.18	405.62	411.15	22.76	218.38	217.78	212.64	217.09	7	-1.89	-1.7	-2.1	*	0	0
AT4G32400	AT4G32400_at	EMB104, SHS1, EMB42, ATBT1	chr4:15638625-15640465 FORWARD LENGTH=1467	Mitochondrial substrate carrier family protein	158.7	156.03	135.07	150.33	8.58	102.97	116.28	99.21	106.24	6.6	-1.41	-1.23	-1.63	*	0	0
AT4G32420	AT4G32420_at		chr4:15647346-15651603 REVERSE LENGTH=2724	Cyclophilin-like peptidyl-prolyl cis-trans isomerase family protein	66.29	66.43	42.39	58.63	8.43	32.86	32.65	30.16	31.88	2.65	-1.84	-1.37	-2.38	*	0	0
AT4G32520	AT4G32520_at	SHM3, AtSHMT3	chr4:15689464-15692857 REVERSE LENGTH=1924	serine hydroxymethyltransferase 3	273.46	254.32	190.81	239.53	25.52	163.56	151.93	117.27	144.4	14.59	-1.66	-1.3	-2.11	*	0	0
AT4G32720	AT4G32720_at	AtLa1, La1	chr4:15787209-15789901 FORWARD LENGTH=1624	La protein 1	125.83	156.66	129.51	137.55	10.36	79.27	77.6	72.74	76.57	3.8	-1.8	-1.54	-2.08	*	0	0
AT4G33680	AT4G33680_at	AGD2	chr4:16171694-16174686 REVERSE LENGTH=1595	Pyridoxal phosphate (PLP)-dependent transferases superfamily protein	260.68	214.97	182.08	219.47	23.04	121.06	110.43	79.5	103.61	12.87	-2.12	-1.62	-2.8	*	1.576	0
AT4G33865	AT4G33865_at		chr4:16233209-16234196 REVERSE LENGTH=439	Ribosomal protein S14p/S29e family protein	236.85	226.21	308.01	256	26.71	131.74	159.76	154.2	148.72	10.7	-1.72	-1.38	-2.11	*	0	0
AT4G34200	AT4G34200_at	EDA9	chr4:16373819-16376622 REVERSE LENGTH=2095	D-3-phosphoglycerate dehydrogenase	279.6	386.79	287.02	317.53	36.38	90.86	99.96	63.61	84.92	11.7	-3.74	-2.79	-5.09	*	1.709	3.723
AT4G34360	AT4G34360_at		chr4:16431941-16433958 FORWARD LENGTH=1023	S-adenosyl-L-methionine-dependent methyltransferases superfamily protein	40.86	48.37	45.37	44.89	3.03	24.49	30.87	24.69	26.56	2.91	-1.69	-1.38	-2.11	*	0	0
AT4G34490	AT4G34490_at	ATCAP1, CAP 1, CAP1	chr4:16484530-16487417 REVERSE LENGTH=1859	cyclase associated protein 1	209.94	179.87	244.12	211.45	18.8	119.51	113	88.47	107.24	10.11	-1.97	-1.59	-2.45	*	0	0
AT4G34555	AT4G34555_at		chr4:16504230-16505472 REVERSE LENGTH=611	Ribosomal protein S25 family protein	273.88	298.34	268.14	280.71	10.87	147	171.31	157.62	159.07	8.75	-1.76	-1.58	-1.98	*	0	0
AT4G34590	AT4G34590_at	ATB2, GBF6, AtbZIP11, BZIP11	chr4:16521861-16523230 FORWARD LENGTH=1370	G-box binding factor 6	1132.21	1536.59	892.38	1187.29	192.26	338.47	273.97	212.73	275.28	36.97	-4.31	-2.99	-6.08	*	0	0
AT4G34740	AT4G34740_at	ATASE2, CIA1, ATPURF2, ASE2	chr4:16574577-16576671 REVERSE LENGTH=2095	GLN phosphoribosyl pyrophosphate amidotransferase 2	80.86	66.43	77.92	74.85	4.73	43.19	52.26	51.5	48.79	3.59	-1.53	-1.31	-1.8	*	2.709	0
AT4G35630	AT4G35630_at	PSAT	chr4:16904059-16905722 FORWARD LENGTH=1664	phosphoserine aminotransferase	176.82	241.86	129.22	182.72	33	75.94	94.19	68.34	79.45	8.39	-2.3	-1.56	-3.18	*	0	0
AT4G35850	AT4G35850_at		chr4:16983525-16986967 FORWARD LENGTH=1734	Pentatricopeptide repeat (PPR) superfamily protein	139.94	149.57	110.92	133.31	12.36	65.37	70.17	61.86	65.75	4.05	-2.03	-1.67	-2.42	*	0	0
AT4G36010	AT4G36010_at		chr4:17039063-17041131 REVERSE LENGTH=1287	Pathogenesis-related thaumatin superfamily protein	180.01	192.7	145.69	172.42	15.3	30.1	30.3	56.74	39.31	9.44	-4.39	-3.03	-7.37	*	0	0
AT4G36020	AT4G36020_at	CSDP1	chr4:17043112-17044396 REVERSE LENGTH=1285	cold shock domain protein 1	170.76	193.3	165.75	175.79	10.53	99.31	77.47	86.57	87.41	7.13	-2.01	-1.71	-2.39	*	3.153	0
AT4G36360	AT4G36360_at	BGAL3	chr4:17176342-17181261 REVERSE LENGTH=3184	beta-galactosidase 3	458.41	400.51	328.94	395.67	38.14	89.22	92.75	67.71	83.13	9.13	-4.76	-3.75	-6.09	*	2.523	0
AT4G36660	AT4G36660_at		chr4:17285732-17287429 REVERSE LENGTH=909	Protein of unknown function (DUF1195)	158.36	130.01	152.19	146.61	9.47	68.91	73.33	60.24	67.49	5.22	-2.17	-1.84	-2.57	*	0	0
AT4G36680	AT4G36680_at		chr4:17292229-17293822 REVERSE LENGTH=1594	Tetratricopeptide repeat (TPR)-like superfamily protein	66.74	74.62	54.68	65.27	6.28	25.27	43.07	35.83	34.74	5.82	-1.88	-1.39	-2.67	*	0	0
AT4G36830	AT4G36830_at	HOS3-1	chr4:17349436-17350480 FORWARD LENGTH=1045	GNS1/SUR4 membrane protein family	71.86	89.71	39.86	67.06	14.96	22.28	27.34	21.4	23.62	3.77	-2.84	-1.71	-4.39	*	0	0
AT4G37000	AT4G37000_at	ACD2, ATRCCR	chr4:17442612-17443855 FORWARD LENGTH=1068	accelerated cell death 2 (ACD2)	701.39	481.99	620.63	601.9	63.79	183.33	173.55	186.48	180.71	7.87	-3.33	-2.72	-3.98	*	0	0
AT4G37090	AT4G37090_at		chr4:17477232-17478729 FORWARD LENGTH=837	unknown protein; FUNCTIONS IN: molecular_function unknown; INVOLVED IN: biological_process unknown; LOCATED IN: cellular_component unknown; EXPRESSED IN: 23 plant structures; EXPRESSED DURING: 13 growth stages; Has 30201 Blast hits to 17322 proteins in 780 species: Archae - 12; Bacteria - 1396; Metazoa - 17338; Fungi - 3422; Plants - 5037; Viruses - 0; Other Eukaryotes - 2996 (source: NCBI BLink).	196.08	221.24	167.7	195.02	16.82	108.41	106.86	84.89	99.76	8.79	-1.95	-1.59	-2.4	*	0	0
AT4G37910	AT4G37910_at	mtHsc70-1	chr4:17825080-17828180 REVERSE LENGTH=2418	mitochondrial heat shock protein 70-1	593.9	783.08	455.67	610.35	96.96	267.23	286.78	217.87	257.28	21.74	-2.37	-1.71	-3.13	*	3.59	0
AT4G38100	AT4G38100_at		chr4:17886869-17888204 REVERSE LENGTH=773	unknown protein; LOCATED IN: chloroplast thylakoid membrane; EXPRESSED IN: 23 plant structures; EXPRESSED DURING: 13 growth stages; BEST Arabidopsis thaliana protein match is: unknown protein (TAIR:AT4G01150.1); Has 30201 Blast hits to 17322 proteins in 780 species: Archae - 12; Bacteria - 1396; Metazoa - 17338; Fungi - 3422; Plants - 5037; Viruses - 0; Other Eukaryotes - 2996 (source: NCBI BLink…	330.92	353.6	248.76	311.14	32.39	125.9	152.39	124.85	134.6	10.14	-2.31	-1.85	-2.84	*	0	0
AT4G38620	AT4G38620_at	ATMYB4, MYB4	chr4:18053551-18054999 FORWARD LENGTH=1287	myb domain protein 4	34.3	36.97	28.9	33.3	2.96	16.24	22.68	18.67	18.75	3.08	-1.78	-1.33	-2.5	*	0	0
AT4G38890	AT4G38890_at		chr4:18135800-18139206 REVERSE LENGTH=2291	FMN-linked oxidoreductases superfamily protein	116.07	113.43	98.58	109.57	6.15	70.93	53.8	39.64	54.79	9.21	-2	-1.54	-2.79	*	0	0
AT4G39030	AT4G39030_at	EDS5, SID1	chr4:18185667-18189224 FORWARD LENGTH=2031	MATE efflux family protein	101.44	194.48	137.88	144.54	27.74	80.68	91.24	53.85	75.26	12.05	-1.92	-1.23	-2.89	*	0	0
AT4G39120	AT4G39120_at	IMPL2, HISN7	chr4:18220589-18227988 REVERSE LENGTH=1664	myo-inositol monophosphatase like 2	371.35	339.21	302.3	337.31	20.89	138.2	148.49	142.16	143.19	5.83	-2.36	-2.08	-2.65	*	0	0
AT4G39210	AT4G39210_at	APL3	chr4:18259609-18263417 FORWARD LENGTH=1959	Glucose-1-phosphate adenylyltransferase family protein	691.77	762.1	428.73	626.97	103.24	76.4	77.62	32.79	60.42	19.08	-10.38	-6.13	-22.29	*	0	0
AT4G39280	AT4G39280_at		chr4:18280098-18284930 REVERSE LENGTH=1751	phenylalanyl-tRNA synthetase, putative / phenylalanine--tRNA ligase, putative	160.45	177.2	132.58	156.64	13.9	106.07	115.02	67.62	96.36	15.05	-1.63	-1.23	-2.25	*	0	0
AT4G39300	AT4G39300_at		chr4:18286793-18288345 FORWARD LENGTH=522	unknown protein; FUNCTIONS IN: molecular_function unknown; INVOLVED IN: biological_process unknown; LOCATED IN: chloroplast; EXPRESSED IN: 22 plant structures; EXPRESSED DURING: 13 growth stages; BEST Arabidopsis thaliana protein match is: unknown protein (TAIR:AT5G11630.2); Has 89 Blast hits to 89 proteins in 11 species: Archae - 0; Bacteria - 0; Metazoa - 0; Fungi - 0; Plants - 89; Viruses - 0;…	157.74	189.26	193.56	180.09	12.34	95.54	99.59	127.69	107.28	10.71	-1.68	-1.38	-2.07	*	0	0
AT4G39730	AT4G39730_at		chr4:18432899-18433695 FORWARD LENGTH=711	Lipase/lipooxygenase, PLAT/LH2 family protein	1019.64	1081.89	982.09	1024.56	41.41	133.97	189.71	139.76	154	20.03	-6.65	-5.41	-8.53	*	0	0
AT4G39880	AT4G39880_at		chr4:18504537-18505338 FORWARD LENGTH=802	Ribosomal protein L23/L15e family protein	35.47	25.6	27.41	29.43	3.37	14.76	9.74	19.41	14.61	3.05	-2.01	-1.4	-3.16	*	0	0
AT4G39940	AT4G39940_at	AKN2, APK2	chr4:18519717-18521568 FORWARD LENGTH=1244	APS-kinase 2	487.76	590.86	538.01	538.22	32.34	87.13	108.36	56.95	84.2	16.94	-6.39	-4.71	-9.65	*	0	0
AT4G39950	AT4G39950_at	CYP79B2	chr4:18525246-18527579 FORWARD LENGTH=1986	cytochrome P450, family 79, subfamily B, polypeptide 2	175.92	341.58	113.67	210.38	68.47	30.7	73.64	27.71	44.01	15.22	-4.78	-1.98	-12.15	*	0	0
AT4G39960	AT4G39960_at		chr4:18533755-18536618 FORWARD LENGTH=1716	Molecular chaperone Hsp40/DnaJ family protein	122.67	86.09	115.73	108.39	11.52	64.87	75.12	73.18	70.35	5.5	-1.54	-1.23	-1.9	*	0	0
AT4G39980	AT4G39980_at	DHS1	chr4:18539575-18542093 FORWARD LENGTH=1918	3-deoxy-D-arabino-heptulosonate 7-phosphate synthase 1	523.62	537.92	393.55	485	47.33	125.95	163.08	103.99	130.51	18.72	-3.72	-2.82	-5.05	*	3.189	2.674
AT5G02050	AT5G02050_at		chr5:402987-404323 REVERSE LENGTH=1135	Mitochondrial glycoprotein family protein	348.68	365.3	356.64	357.87	9.78	145.99	158.93	123.87	142.83	11.51	-2.51	-2.19	-2.91	*	0	0
AT5G02280	AT5G02280_at		chr5:469298-470285 FORWARD LENGTH=661	SNARE-like superfamily protein	351.57	313.85	317.16	328.24	13.38	120.78	213.51	216.05	183.25	32.23	-1.79	-1.38	-2.53	*	0	0
AT5G02450	AT5G02450_at		chr5:533106-534656 FORWARD LENGTH=684	Ribosomal protein L36e family protein	639.85	771.58	734.05	715.28	45.72	509.15	550.74	472.29	509.56	29.77	-1.4	-1.22	-1.62	*	0	0
AT5G02590	AT5G02590_at		chr5:583086-584179 FORWARD LENGTH=1094	Tetratricopeptide repeat (TPR)-like superfamily protein	30.98	49.11	20.31	33.47	8.72	7.89	11.29	13.28	10.7	2.04	-3.13	-1.69	-5.25	*	0	0
AT5G02610	AT5G02610_at		chr5:587508-588800 FORWARD LENGTH=797	Ribosomal L29 family protein	593.64	471.5	524.41	536.71	40.41	314.25	362.91	305.6	328.34	23.35	-1.63	-1.38	-1.94	*	0	0
AT5G02870	AT5G02870_at		chr5:657786-659733 FORWARD LENGTH=1472	Ribosomal protein L4/L1 family	339.17	394.7	303.38	345.2	28.38	118.81	174.61	154.35	148.78	17.72	-2.32	-1.84	-2.98	*	0	0
AT5G03160	AT5G03160_at	ATP58IPK, P58IPK	chr5:750109-752805 FORWARD LENGTH=1760	homolog of mamallian P58IPK	115.05	144.1	109.39	122.81	11.35	50.98	40.9	40.12	43.97	4.04	-2.79	-2.25	-3.47	*	0	0
AT5G03300	AT5G03300_at	ADK2	chr5:796442-799176 FORWARD LENGTH=1348	adenosine kinase 2	244.54	244.41	177.72	222.21	22.89	86.22	95.55	94.29	92.51	5.37	-2.4	-1.95	-2.89	*	0	0
AT5G03630	AT5G03630_at	ATMDAR2	chr5:922166-924683 REVERSE LENGTH=1587	Pyridine nucleotide-disulphide oxidoreductase family protein	267.29	284.95	262.76	271.88	9.24	80.97	74.36	64.15	73.3	5.61	-3.71	-3.25	-4.29	*	0	0
AT5G03850	AT5G03850_at		chr5:1028340-1029121 REVERSE LENGTH=467	Nucleic acid-binding, OB-fold-like protein	1177.83	916.34	1198.42	1099.29	92.56	563.75	611.49	707.21	628.47	46.02	-1.75	-1.45	-2.1	*	0	0
AT5G04160	AT5G04160_at		chr5:1142782-1144912 REVERSE LENGTH=1316	Nucleotide-sugar transporter family protein	82.72	97.66	104.64	94.41	7.56	53.42	64	65.38	61.04	4.7	-1.55	-1.29	-1.86	*	0	0
AT5G04590	AT5G04590_at	SIR	chr5:1319356-1322526 FORWARD LENGTH=2205	sulfite reductase	431.2	471.24	411.91	437.28	20.6	254.86	323.93	211.31	262.93	34	-1.66	-1.35	-2.14	*	1.816	0
AT5G04800	AT5G04800_at		chr5:1388483-1389848 FORWARD LENGTH=753	Ribosomal S17 family protein	252.37	336.63	325.22	304.81	27	174.97	167.14	178.5	173.53	4.41	-1.76	-1.49	-2.03	*	0	0
AT5G05560	AT5G05560_at	EMB2771	chr5:1641452-1654756 FORWARD LENGTH=5108	E3 ubiquitin ligase, putative	89.14	100.78	75.84	88.6	7.95	52.55	59.6	36.63	49.66	7.29	-1.78	-1.36	-2.43	*	0	0
AT5G05990	AT5G05990_at		chr5:1806761-1807907 REVERSE LENGTH=942	Mitochondrial glycoprotein family protein	49.86	49.56	50.73	50.04	1.88	30.22	19.42	16.57	21.97	4.5	-2.28	-1.69	-3.45	*	0	0
AT5G06550	AT5G06550_at		chr5:2001134-2003075 REVERSE LENGTH=1628	CONTAINS InterPro DOMAIN/s: Transcription factor jumonji/aspartyl beta-hydroxylase (InterPro:IPR003347), F-box domain, Skp2-like (InterPro:IPR022364), Transcription factor jumonji (InterPro:IPR013129); BEST Arabidopsis thaliana protein match is: transferases, transferring glycosyl groups (TAIR:AT1G78280.1); Has 1762 Blast hits to 1747 proteins in 292 species: Archae - 0; Bacteria - 297; Metazoa -…	100.13	101.85	65.23	88.94	12.36	48.14	33.7	20.88	34.21	7.92	-2.6	-1.72	-4.37	*	0	0
AT5G07090	AT5G07090_at		chr5:2202380-2204077 FORWARD LENGTH=1091	Ribosomal protein S4 (RPS4A) family protein	207.73	184.79	268.06	221.38	25.36	96.75	100.66	96.73	97.94	6.48	-2.26	-1.79	-2.78	*	0	0
AT5G07340	AT5G07340_at		chr5:2317213-2319649 FORWARD LENGTH=1877	Calreticulin family protein	46.63	62.71	62.25	57.11	6.19	34.34	32.16	26	31.02	3.13	-1.84	-1.44	-2.35	*	2.345	0
AT5G08040	AT5G08040_at	TOM5	chr5:2577202-2578119 REVERSE LENGTH=367	mitochondrial import receptor subunit TOM5 homolog	228.96	174.71	278.57	227.74	29.99	93.76	84.31	125.24	100.71	12.96	-2.26	-1.66	-3.08	*	0	0
AT5G08180	AT5G08180_at		chr5:2631516-2633850 REVERSE LENGTH=1031	Ribosomal protein L7Ae/L30e/S12e/Gadd45 family protein	175.15	160.73	124.95	153.89	15.28	83.56	84.12	59.96	76	8.35	-2.02	-1.59	-2.6	*	0	0
AT5G08380	AT5G08380_at	AtAGAL1, AGAL1	chr5:2694677-2697724 REVERSE LENGTH=1515	alpha-galactosidase 1	106.31	164.57	109.07	126.49	19.61	41.31	59.44	39.61	46.67	7.07	-2.71	-1.88	-3.9	*	0	0
AT5G08570	AT5G08570_at		chr5:2778000-2780441 FORWARD LENGTH=1819	Pyruvate kinase family protein	109.71	132.11	66.29	102.79	20.18	41.68	66.25	53.96	53.67	8.18	-1.92	-1.22	-2.86	*	0	0
AT5G08620	AT5G08620_at	STRS2, ATRH25	chr5:2794457-2797660 FORWARD LENGTH=1887	DEA(D/H)-box RNA helicase family protein	99.64	123.95	93.44	105.46	10.46	55.06	78.07	48.58	60.52	10.09	-1.74	-1.29	-2.48	*	0	0
AT5G09420	AT5G09420_at	ATTOC64-V, MTOM64, TOC64-V, OM64, AtmtOM64	chr5:2928316-2931949 FORWARD LENGTH=2011	translocon at the outer membrane of chloroplasts 64-V	121.41	148.75	80.66	116.86	20.25	59.42	48.39	40.45	49.23	6.03	-2.37	-1.62	-3.33	*	0	0
AT5G09460	AT5G09460_at		chr5:2943738-2946839 REVERSE LENGTH=2546	sequence-specific DNA binding transcription factors;transcription regulators	235.58	231.39	201.16	223.19	12.36	150.64	127.7	114.86	131.06	11.21	-1.7	-1.45	-2.03	*	0	0
AT5G09510	AT5G09510_at		chr5:2955113-2956673 REVERSE LENGTH=1163	Ribosomal protein S19 family protein	139.25	111.69	165.58	138.74	15.77	80.06	59.22	83.24	74.15	7.75	-1.87	-1.44	-2.41	*	0	0
AT5G09590	AT5G09590_at	MTHSC70-2, HSC70-5	chr5:2975548-2978750 FORWARD LENGTH=2464	mitochondrial HSO70 2	382.48	349.12	228.28	319.85	47.41	75.5	48.87	47.15	56.93	9.56	-5.62	-3.88	-8.28	*	0	0
AT5G10360	AT5G10360_at	EMB3010	chr5:3258474-3260234 REVERSE LENGTH=946	Ribosomal protein S6e	495.21	515.3	480.69	497.53	16.7	295.45	306.7	277.98	292.96	12.03	-1.7	-1.56	-1.85	*	1.77	0
AT5G10840	AT5G10840_at		chr5:3424688-3427878 REVERSE LENGTH=2250	Endomembrane protein 70 protein family	186.34	240.75	204.83	210.49	17.48	110.05	113.01	138.06	120.94	10.24	-1.74	-1.43	-2.12	*	0	0
AT5G11060	AT5G11060_at	KNAT4	chr5:3510118-3513305 FORWARD LENGTH=1810	KNOTTED1-like homeobox gene 4	351.13	396.26	283.81	344.17	33.55	217.57	262.23	188.77	222.51	22.81	-1.55	-1.22	-1.96	*	0	0
AT5G11240	AT5G11240_at		chr5:3582540-3586986 FORWARD LENGTH=2254	transducin family protein / WD-40 repeat family protein	83.27	87.4	74.94	81.84	4.41	55.11	40.83	37.36	44.38	6.03	-1.84	-1.48	-2.41	*	0	0
AT5G11340	AT5G11340_at		chr5:3619155-3621301 FORWARD LENGTH=799	Acyl-CoA N-acyltransferases (NAT) superfamily protein	184.48	179.96	200.77	189.12	7.38	124.59	115.73	136.26	125.2	7.25	-1.51	-1.35	-1.7	*	0	0
AT5G11460	AT5G11460_at		chr5:3656811-3658931 REVERSE LENGTH=1439	Protein of unknown function (DUF581)	29.71	33.44	35.96	33.06	2.62	21.08	19.93	19.55	20.13	1.7	-1.64	-1.36	-1.99	*	0	0
AT5G11630	AT5G11630_at		chr5:3740460-3742139 FORWARD LENGTH=653	unknown protein; FUNCTIONS IN: molecular_function unknown; INVOLVED IN: biological_process unknown; LOCATED IN: chloroplast; EXPRESSED IN: 22 plant structures; EXPRESSED DURING: 13 growth stages; BEST Arabidopsis thaliana protein match is: unknown protein (TAIR:AT4G17310.1); Has 90 Blast hits to 90 proteins in 10 species: Archae - 0; Bacteria - 0; Metazoa - 0; Fungi - 0; Plants - 90; Viruses - 0;…	495.84	477.03	504.06	493.89	11.8	243.33	294.18	371.85	302.8	38.54	-1.63	-1.34	-2.07	*	0	0
AT5G11740	AT5G11740_at	AGP15, ATAGP15	chr5:3784251-3784792 FORWARD LENGTH=542	arabinogalactan protein 15	2794.62	2883.75	2759.54	2801.78	60.16	1897.81	1618.66	1872.38	1797.57	92.15	-1.56	-1.43	-1.71	*	0	0
AT5G12080	AT5G12080_at	MSL10, ATMSL10	chr5:3898047-3901520 REVERSE LENGTH=2565	mechanosensitive channel of small conductance-like 10	50.4	50.73	50.44	50.53	2.18	25.34	20.54	17.7	21.2	2.61	-2.38	-1.95	-3.02	*	0	0
AT5G12150	AT5G12150_at		chr5:3924126-3930305 REVERSE LENGTH=2956	Rho GTPase activation protein (RhoGAP) with PH domain	215.2	259.88	177.61	217.53	25.03	114.07	134.46	86.83	111.87	14.78	-1.94	-1.46	-2.62	*	0	0
AT5G12170	AT5G12170_at	CLT3	chr5:3931562-3935129 FORWARD LENGTH=1614	CRT (chloroquine-resistance transporter)-like transporter 3	306.43	374.27	351.35	343.51	21.82	251.04	224.32	234.37	237.04	9.01	-1.45	-1.28	-1.63	*	0	0
AT5G13490	AT5G13490_at	AAC2	chr5:4335467-4337628 FORWARD LENGTH=1516	ADP/ATP carrier 2	205.24	312.07	182.96	233.59	40.68	65.07	70.87	47.26	61.26	7.85	-3.81	-2.59	-5.39	*	3.137	0
AT5G13610	AT5G13610_at		chr5:4383013-4385029 FORWARD LENGTH=1490	Protein of unknown function (DUF155)	209.75	210.23	145.7	188.76	21.85	108.9	111.11	84.26	101.34	9.56	-1.86	-1.44	-2.37	*	0	0
AT5G14030	AT5G14030_at		chr5:4526784-4528615 FORWARD LENGTH=1044	translocon-associated protein beta (TRAPB) family protein	667.68	619.73	523.98	603.94	43	306.97	402.03	447	385.53	42.66	-1.57	-1.27	-1.97	*	0	0
AT5G14040	AT5G14040_at	PHT3;1	chr5:4530643-4533070 REVERSE LENGTH=1649	phosphate transporter 3;1	1247.72	1584.99	1339.09	1387.55	110.22	777.56	888.73	771.63	814.86	43.96	-1.7	-1.45	-1.99	*	0	0
AT5G14520	AT5G14520_at		chr5:4680696-4684404 REVERSE LENGTH=1940	pescadillo-related	128.28	119.68	112.29	120.06	5.72	85.22	84.68	85.24	85.06	3.56	-1.41	-1.27	-1.57	*	0	0
AT5G14580	AT5G14580_at		chr5:4697240-4703084 REVERSE LENGTH=3419	polyribonucleotide nucleotidyltransferase, putative	99.32	86.04	54.79	80.18	13.42	24.05	26.92	14.11	21.92	4.65	-3.66	-2.36	-5.97	*	0	0
AT5G15050	AT5G15050_at		chr5:4871639-4873598 REVERSE LENGTH=1630	Core-2/I-branching beta-1,6-N-acetylglucosaminyltransferase family protein	112.35	106.57	98.39	106.51	5.96	48.24	42.31	51.2	47.16	3.83	-2.26	-1.93	-2.67	*	0	0
AT5G15090	AT5G15090_at	VDAC3, ATVDAC3	chr5:4889295-4891494 REVERSE LENGTH=1276	voltage dependent anion channel 3	316.69	345.57	277.74	313.07	21.05	130.4	136.26	124.5	130.32	5.46	-2.4	-2.1	-2.73	*	0	0
AT5G15200	AT5G15200_at		chr5:4934883-4936408 REVERSE LENGTH=912	Ribosomal protein S4	467.01	370.42	470.49	435.62	34.06	256.56	211.98	250.76	237.9	16.34	-1.83	-1.54	-2.17	*	0	0
AT5G15320	AT5G15320_at		chr5:4977535-4978880 FORWARD LENGTH=487	unknown protein; FUNCTIONS IN: molecular_function unknown; INVOLVED IN: biological_process unknown; LOCATED IN: endomembrane system; EXPRESSED IN: 23 plant structures; EXPRESSED DURING: 15 growth stages; BEST Arabidopsis thaliana protein match is: unknown protein (TAIR:AT3G01130.1); Has 64 Blast hits to 64 proteins in 11 species: Archae - 0; Bacteria - 0; Metazoa - 0; Fungi - 0; Plants - 64; Viru…	806.58	767.41	739.34	772.4	24.46	354.28	422.63	423.04	399.47	25.84	-1.93	-1.72	-2.19	*	0	0
AT5G15490	AT5G15490_at		chr5:5027639-5030194 REVERSE LENGTH=1781	UDP-glucose 6-dehydrogenase family protein	60.88	71.53	52.11	61.43	6.02	27.74	28.59	27	27.89	1.71	-2.2	-1.8	-2.65	*	0	0
AT5G15550	AT5G15550_at		chr5:5058749-5062087 REVERSE LENGTH=1574	Transducin/WD40 repeat-like superfamily protein	118.29	136.58	121.79	125.3	6.72	70.5	59.85	61.41	63.9	4.55	-1.96	-1.7	-2.28	*	0	0
AT5G15750	AT5G15750_at		chr5:5141103-5142866 FORWARD LENGTH=901	Alpha-L RNA-binding motif/Ribosomal protein S4 family protein	84.84	80.66	59.83	75.22	8.01	44.46	52.37	51.86	49.53	3.8	-1.52	-1.21	-1.87	*	0	0
AT5G15980	AT5G15980_at		chr5:5213081-5215620 FORWARD LENGTH=2540	Pentatricopeptide repeat (PPR) superfamily protein	47.3	49.38	34.16	43.43	5.67	23.33	19.6	22.7	21.76	2.21	-2	-1.5	-2.61	*	0	0
AT5G16040	AT5G16040_at		chr5:5240675-5243329 REVERSE LENGTH=1397	Regulator of chromosome condensation (RCC1) family protein	78.34	52.65	54.93	62.05	8.32	43.18	30.25	25.65	32.94	5.6	-1.88	-1.33	-2.76	*	0	0
AT5G16060	AT5G16060_at		chr5:5246120-5247431 FORWARD LENGTH=551	Cytochrome c oxidase biogenesis protein Cmc1-like	549.76	509.05	541.11	533.81	14.24	358.33	375.41	377.61	371	9.97	-1.44	-1.35	-1.53	*	0	0
AT5G16070	AT5G16070_at		chr5:5247354-5251179 REVERSE LENGTH=1932	TCP-1/cpn60 chaperonin family protein	177.2	206.84	165.93	182.81	14.62	128.47	104.64	82.65	105.47	14.27	-1.73	-1.36	-2.29	*	0	0
AT5G16130	AT5G16130_at		chr5:5268421-5270156 FORWARD LENGTH=946	Ribosomal protein S7e family protein	531.3	455.49	355.21	447.9	52.39	178.2	207.48	159.43	182.78	16.38	-2.45	-1.9	-3.11	*	0	0
AT5G16290	AT5G16290_at	VAT1	chr5:5333764-5337744 FORWARD LENGTH=1804	VALINE-TOLERANT 1	145.35	127.94	108.72	127.19	11.2	57.23	61.99	57.85	59.11	3.55	-2.15	-1.79	-2.55	*	0	0
AT5G16930	AT5G16930_at		chr5:5568393-5571859 FORWARD LENGTH=2414	AAA-type ATPase family protein	82.44	114.11	59.77	85.29	16.71	34.94	35.81	31.66	33.94	3.33	-2.51	-1.66	-3.5	*	0	0
AT5G17000	AT5G17000_at		chr5:5584801-5587063 REVERSE LENGTH=1292	Zinc-binding dehydrogenase family protein	96.37	120.25	113.47	108.96	10.53	26.13	28.98	40.33	31.52	5.15	-3.46	-2.57	-4.88	*	0	0
AT5G17760	AT5G17760_at		chr5:5860421-5862422 REVERSE LENGTH=1809	P-loop containing nucleoside triphosphate hydrolases superfamily protein	68.65	153.88	66.45	96.25	29.27	26.19	56.5	19.95	34.09	11.74	-2.82	-1.24	-7.07	*	0	0
AT5G17990	AT5G17990_at	TRP1, pat1	chr5:5957213-5959905 FORWARD LENGTH=1676	tryptophan biosynthesis 1	235.17	279.89	174.35	229.79	31.15	102.32	150.22	72.88	108.36	23.11	-2.12	-1.43	-3.41	*	0	0
AT5G18440	AT5G18440_at		chr5:6112850-6115932 FORWARD LENGTH=1743	CONTAINS InterPro DOMAIN/s: Nuclear fragile X mental retardation-interacting protein 1, conserved region (InterPro:IPR019496); Has 1333 Blast hits to 1211 proteins in 205 species: Archae - 0; Bacteria - 137; Metazoa - 339; Fungi - 162; Plants - 70; Viruses - 6; Other Eukaryotes - 619 (source: NCBI BLink).	122.58	130.37	93.12	115.54	11.96	57.2	68.88	59.63	62.24	4.88	-1.86	-1.49	-2.29	*	0	0
AT5G18550	AT5G18550_at		chr5:6160178-6163130 FORWARD LENGTH=2136	Zinc finger C-x8-C-x5-C-x3-H type family protein	185.99	170.6	116.06	157.37	21.71	67.97	104.19	97.85	90.06	12.04	-1.75	-1.26	-2.41	*	0	0
AT5G19250	AT5G19250_at		chr5:6471906-6472945 FORWARD LENGTH=805	Glycoprotein membrane precursor GPI-anchored	639.82	552.23	540.74	579.86	34.95	68.62	170.7	116.59	117.42	31.5	-4.94	-3.37	-8.89	*	0	0
AT5G19300	AT5G19300_at		chr5:6495576-6498214 FORWARD LENGTH=1441	CONTAINS InterPro DOMAIN/s: Nucleic acid-binding, OB-fold-like (InterPro:IPR016027), Protein of unknown function DUF171 (InterPro:IPR003750); Has 3649 Blast hits to 1964 proteins in 291 species: Archae - 113; Bacteria - 121; Metazoa - 1082; Fungi - 399; Plants - 227; Viruses - 4; Other Eukaryotes - 1703 (source: NCBI BLink).	177.05	180.48	102.7	153.46	25.58	59.63	68.65	45.01	57.82	7.47	-2.65	-1.83	-3.73	*	0	0
AT5G19380	AT5G19380_at	CLT1	chr5:6526807-6530592 REVERSE LENGTH=1881	CRT (chloroquine-resistance transporter)-like transporter 1	80.66	72.39	72.95	75.37	3.69	34.55	44.36	38.43	39.16	4.05	-1.92	-1.61	-2.35	*	0	0
AT5G19690	AT5G19690_at	STT3A	chr5:6652516-6658411 FORWARD LENGTH=2670	staurosporin and temperature sensitive 3-like A	793.04	1118.28	934.91	947.58	99.17	608.3	600.23	480.77	561.5	43.81	-1.69	-1.35	-2.08	*	0	0
AT5G19750	AT5G19750_at		chr5:6677069-6679384 FORWARD LENGTH=1179	Peroxisomal membrane 22 kDa (Mpv17/PMP22) family protein	439.88	524.72	471.64	476.62	28.53	86.39	126.18	88.48	100.12	14.21	-4.76	-3.76	-6.3	*	0	0
AT5G20160	AT5G20160_at		chr5:6803782-6805195 REVERSE LENGTH=869	Ribosomal protein L7Ae/L30e/S12e/Gadd45 family protein	250.53	279.51	254.67	260.66	11.62	117.12	123.29	139.94	126.84	8.16	-2.06	-1.81	-2.35	*	0	0
AT5G20180	AT5G20180_at		chr5:6810920-6812146 FORWARD LENGTH=636	Ribosomal protein L36	359.71	296.13	311.24	322.83	19.23	129.11	138.96	164.02	143.79	11.39	-2.25	-1.91	-2.66	*	0	0
AT5G20280	AT5G20280_at	ATSPS1F, SPS1F	chr5:6844714-6850154 REVERSE LENGTH=3569	sucrose phosphate synthase 1F	247.55	291.38	197.45	245.32	28.1	157.4	160.56	93.43	137.17	22.57	-1.79	-1.3	-2.56	*	0	0
AT5G20290	AT5G20290_at		chr5:6851452-6853066 REVERSE LENGTH=966	Ribosomal protein S8e family protein	573.23	594.06	728.47	629.69	51.5	485.93	351.25	323.63	386.12	50.43	-1.63	-1.28	-2.14	*	0	0
AT5G20480	AT5G20480_at	EFR	chr5:6922480-6925887 FORWARD LENGTH=3321	EF-TU receptor	28.66	45	22.93	32.28	7.08	11.69	14.17	10.2	12.16	2.65	-2.66	-1.55	-4.54	*	0	0
AT5G20700	AT5G20700_at		chr5:7005844-7007117 REVERSE LENGTH=1195	Protein of unknown function (DUF581)	1311.33	1176.37	1130.45	1207.73	62.26	657.96	854.21	509.49	673.15	103.61	-1.79	-1.41	-2.43	*	0	0
AT5G20720	AT5G20720_at	CPN20	chr5:7014669-7016698 FORWARD LENGTH=980	chaperonin 20	1233.08	1138.82	1252.04	1208.65	46.83	552.86	526.37	521.51	534.55	17.12	-2.26	-2.08	-2.45	*	1.727	0
AT5G22440	AT5G22440_at		chr5:7435076-7436652 REVERSE LENGTH=1072	Ribosomal protein L1p/L10e family	275.1	299.76	222.6	265.71	23.56	149.33	150.51	133.65	144.57	7.65	-1.84	-1.54	-2.17	*	0	0
AT5G22650	AT5G22650_at	HD2B, HDT02, HDT2, ATHD2B, HDA4, HD2, ATHD2	chr5:7534017-7536273 FORWARD LENGTH=1243	histone deacetylase 2B	833.3	1183.02	732.77	916.14	140.43	478.29	517.07	428.41	473.1	28.86	-1.94	-1.43	-2.48	*	3.028	0
AT5G22790	AT5G22790_at	RER1	chr5:7599146-7601690 REVERSE LENGTH=1668	reticulata-related 1	134.14	181.64	134.06	149.89	16.95	95.14	60.92	70.65	75.37	10.62	-1.99	-1.48	-2.72	*	0	0
AT5G22860	AT5G22860_at		chr5:7639318-7642984 REVERSE LENGTH=1741	Serine carboxypeptidase S28 family protein	107.56	119.37	92.54	106.33	8.56	60.74	62.62	67.66	63.54	3.36	-1.67	-1.42	-1.95	*	0	0
AT5G23070	AT5G23070_at		chr5:7741898-7742978 FORWARD LENGTH=1081	Thymidine kinase	201.74	147.3	186.25	178.34	16.26	100.13	87.98	71.26	86.56	8.71	-2.06	-1.65	-2.59	*	0	0
AT5G23300	AT5G23300_at	PYRD	chr5:7847587-7850404 REVERSE LENGTH=1749	pyrimidine d	126.72	125.75	134.69	128.81	4.17	50.46	45.14	44.33	46.51	3.12	-2.77	-2.46	-3.15	*	0	0
AT5G23740	AT5G23740_at	RPS11-BETA	chr5:8008010-8009436 REVERSE LENGTH=827	ribosomal protein S11-beta	632.63	501.64	674.87	603.14	53.35	340.89	309.19	349.43	332.96	13.9	-1.81	-1.53	-2.11	*	0	0
AT5G23900	AT5G23900_at		chr5:8063985-8065523 REVERSE LENGTH=856	Ribosomal protein L13e family protein	341.27	325.54	391.61	351.94	21.25	205.78	180.83	230.73	205.6	15.02	-1.71	-1.47	-2.01	*	0	0
AT5G24020	AT5G24020_at	MIND, ARC11, ATMIND1	chr5:8116680-8118030 FORWARD LENGTH=1351	septum site-determining protein (MIND)	78.18	95.28	79.91	83.92	6.6	52.75	52.47	33.34	46.02	6.99	-1.82	-1.4	-2.49	*	0	0
AT5G24840	AT5G24840_at		chr5:8533787-8535043 REVERSE LENGTH=935	tRNA (guanine-N-7) methyltransferase	64.08	58.97	58.73	60.69	2.78	27.7	39.85	31.15	32.61	4.44	-1.86	-1.5	-2.42	*	0	0
AT5G25610	AT5G25610_at	RD22, ATRD22	chr5:8914233-8916800 REVERSE LENGTH=1560	BURP domain-containing protein	474.59	264.59	604.72	447.81	99.05	184.29	139.12	166.55	163.11	13.51	-2.75	-1.72	-3.88	*	0	0
AT5G26180	AT5G26180_at		chr5:9149227-9153502 FORWARD LENGTH=2113	S-adenosyl-L-methionine-dependent methyltransferases superfamily protein	114.21	112.41	94.19	107	7.01	73.76	60.33	50.55	61.3	7.19	-1.75	-1.41	-2.21	*	0	0
AT5G26780	AT5G26780_at	SHM2	chr5:9418195-9422091 FORWARD LENGTH=2072	serine hydroxymethyltransferase 2	71.66	72.85	59.87	68.43	4.86	50.01	46.67	33.4	43.26	5.53	-1.58	-1.26	-2.05	*	0	0
AT5G27490	AT5G27490_at		chr5:9702835-9704719 REVERSE LENGTH=1210	Integral membrane Yip1 family protein	70.87	71.51	61.95	68.08	4.23	27.77	31.38	27.14	29.08	3.2	-2.34	-1.92	-2.92	*	0	0
AT5G27620	AT5G27620_at	CYCH;1	chr5:9771324-9774875 FORWARD LENGTH=1640	cyclin H;1	79.2	68.11	64.82	70.76	4.64	31.77	34.98	41.36	36.09	3.74	-1.96	-1.61	-2.42	*	0	0
AT5G27770	AT5G27770_at		chr5:9835885-9837341 FORWARD LENGTH=700	Ribosomal L22e protein family	211.31	226.81	228.78	221.48	9.54	135.86	134.59	159.36	143.41	9.27	-1.54	-1.36	-1.76	*	0	0
AT5G27820	AT5G27820_at		chr5:9859854-9861129 FORWARD LENGTH=648	Ribosomal L18p/L5e family protein	96.56	80.36	88.8	88.56	5.22	31.79	37.53	49.37	39.6	5.56	-2.24	-1.77	-2.95	*	0	0
AT5G27850	AT5G27850_at		chr5:9873152-9874598 FORWARD LENGTH=882	Ribosomal protein L18e/L15 superfamily protein	577.18	501.02	433.59	506.6	44.55	260.98	283.32	306.1	283.59	14.93	-1.79	-1.5	-2.1	*	0	0
AT5G33290	AT5G33290_at	XGD1	chr5:12558256-12562020 FORWARD LENGTH=1866	xylogalacturonan deficient 1	268.08	342.81	207.23	272.62	39.87	160.2	177.24	96.36	144.44	25.17	-1.89	-1.3	-2.81	*	0	0
AT5G35620	AT5G35620_at	LSP1, EIF(ISO)4E, LSP, EIF4E2, eIFiso4E	chr5:13824705-13826391 REVERSE LENGTH=898	Eukaryotic initiation factor 4E protein	142.04	185.09	112.04	146.36	21.93	93.24	86.61	80.47	87.12	4.95	-1.68	-1.25	-2.14	*	1.853	0
AT5G36890	AT5G36890_at	BGLU42	chr5:14541350-14546229 REVERSE LENGTH=1780	beta glucosidase 42	103.21	145.05	92.62	113.62	16.5	50.04	59.33	45.61	51.82	4.8	-2.19	-1.61	-2.88	*	0	0
AT5G38530	AT5G38530_at	TSBtype2	chr5:15424038-15426470 FORWARD LENGTH=1756	tryptophan synthase beta type 2	61.72	73.69	38.3	57.75	10.84	18.72	22.74	14.93	18.98	2.93	-3.04	-1.98	-4.53	*	0	0
AT5G38890	AT5G38890_at		chr5:15569480-15571144 FORWARD LENGTH=849	Nucleic acid-binding, OB-fold-like protein	103.24	114.3	89.77	102.11	7.9	56.02	58.71	43.79	52.69	5.7	-1.94	-1.57	-2.44	*	0	0
AT5G39710	AT5G39710_at	EMB2745	chr5:15895729-15897972 FORWARD LENGTH=2244	Tetratricopeptide repeat (TPR)-like superfamily protein	66.06	60.67	41.76	56.65	7.9	24.77	25.05	27.84	25.79	3.28	-2.2	-1.59	-3	*	0	0
AT5G39740	AT5G39740_at	OLI7, RPL5B	chr5:15903296-15905464 FORWARD LENGTH=1254	ribosomal protein L5 B	44.65	51.52	56.62	51.08	5.64	19.6	25.35	23.78	23.46	4.27	-2.18	-1.56	-3.22	*	0	0
AT5G39800	AT5G39800_at		chr5:15935464-15937132 FORWARD LENGTH=597	Mitochondrial ribosomal protein L27	60.34	69.85	65.69	64.57	4.01	41.05	25.9	29.34	32.4	5.5	-1.99	-1.52	-2.8	*	0	0
AT5G39960	AT5G39960_at		chr5:15994021-15997058 FORWARD LENGTH=2278	GTP binding;GTP binding	40.83	41.17	28.07	36.67	4.69	24.4	22.3	21.68	22.64	2.1	-1.62	-1.23	-2.09	*	0	0
AT5G39980	AT5G39980_at		chr5:16000712-16003072 REVERSE LENGTH=2361	Tetratricopeptide repeat (TPR)-like superfamily protein	69.13	48.22	46.63	54.72	7.37	36.64	32.09	28.52	32.27	3.19	-1.7	-1.27	-2.22	*	0	0
AT5G40300	AT5G40300_at		chr5:16110688-16112968 FORWARD LENGTH=1170	Uncharacterised protein family (UPF0497)	127.18	147.47	135.63	136.69	7.01	85.2	78	93.22	85.53	5.34	-1.6	-1.4	-1.83	*	0	0
AT5G40480	AT5G40480_at	EMB3012	chr5:16213222-16224058 FORWARD LENGTH=5987	embryo defective 3012	197.43	184.85	120.52	167.59	24.22	88.81	85.02	57.18	76.6	10.85	-2.19	-1.55	-3.07	*	0	0
AT5G40770	AT5G40770_at	ATPHB3, PHB3	chr5:16314850-16316719 REVERSE LENGTH=1589	prohibitin 3	293.49	248.23	283	275.12	14.21	127.11	114.52	133.74	125.19	6.55	-2.2	-1.95	-2.48	*	0	0
AT5G41010	AT5G41010_at	NRPB12, NRPD12, NRPE12	chr5:16424050-16424952 FORWARD LENGTH=187	DNA directed RNA polymerase, 7 kDa subunit	331.84	306.32	348.69	330.87	14.49	187.16	158.98	180.03	174.6	10.4	-1.9	-1.68	-2.15	*	0	0
AT5G41190	AT5G41190_at		chr5:16487475-16490101 REVERSE LENGTH=2051	CONTAINS InterPro DOMAIN/s: Nin one binding (NOB1) Zn-ribbon like (InterPro:IPR014881), D-site 20S pre-rRNA nuclease (InterPro:IPR017117); Has 1807 Blast hits to 1807 proteins in 277 species: Archae - 0; Bacteria - 0; Metazoa - 736; Fungi - 347; Plants - 385; Viruses - 0; Other Eukaryotes - 339 (source: NCBI BLink).	233.32	232.89	178.83	214.53	19.25	148.93	130.55	110.65	129.94	11.38	-1.65	-1.34	-2.03	*	0	0
AT5G41400	AT5G41400_at		chr5:16569377-16570177 REVERSE LENGTH=801	RING/U-box superfamily protein	103.03	173.17	111.15	128.57	23.3	31.41	27.95	44.21	34.47	5.45	-3.73	-2.45	-5.55	*	0	0
AT5G41520	AT5G41520_at		chr5:16609153-16610692 REVERSE LENGTH=874	RNA binding Plectin/S10 domain-containing protein	466.28	429.76	508.36	471.69	26.41	293.26	301.28	349.15	315.07	20.15	-1.5	-1.3	-1.73	*	0	0
AT5G41600	AT5G41600_at	BTI3, RTNLB4	chr5:16636130-16637693 FORWARD LENGTH=1095	VIRB2-interacting protein 3	102.95	83.79	114.14	100.14	9.19	65.64	60.48	68.28	64.57	3.38	-1.55	-1.29	-1.83	*	0	0
AT5G42060	AT5G42060_at		chr5:16818388-16818955 REVERSE LENGTH=568	DEK, chromatin associated protein	76.75	117.54	83.81	92.59	13.36	51.03	51.67	46.58	49.58	3.6	-1.87	-1.39	-2.39	*	0	0
AT5G42130	AT5G42130_at		chr5:16835299-16836839 REVERSE LENGTH=1541	Mitochondrial substrate carrier family protein	382.66	311.69	288.3	327.88	29.16	154.55	177.47	156.44	163.51	9.43	-2.01	-1.67	-2.38	*	0	0
AT5G42480	AT5G42480_at	ARC6	chr5:16985182-16988440 FORWARD LENGTH=2627	Chaperone DnaJ-domain superfamily protein	114.48	118.41	87.36	106.62	10.34	58.29	73.76	52.74	61.7	6.97	-1.73	-1.35	-2.22	*	0	0
AT5G43960	AT5G43960_at		chr5:17688788-17691887 REVERSE LENGTH=1957	Nuclear transport factor 2 (NTF2) family protein with RNA binding (RRM-RBD-RNP motifs) domain	214.23	247.29	212.12	224.73	13.01	173.92	127.32	126.22	142.22	15.91	-1.58	-1.3	-1.97	*	0	0
AT5G44370	AT5G44370_at	PHT4;6	chr5:17874885-17877564 REVERSE LENGTH=1999	phosphate transporter 4;6	41.63	42.85	35.26	39.74	3.15	20.2	15.13	22.7	19.13	2.65	-2.08	-1.62	-2.76	*	0	0
AT5G44390	AT5G44390_at		chr5:17882196-17885004 REVERSE LENGTH=1860	FAD-binding Berberine family protein	24.77	44.58	18.56	29.31	8.04	7.92	10.07	6.09	8.08	1.84	-3.63	-1.85	-6.59	*	0	0
AT5G44570	AT5G44570_at		chr5:17964416-17965726 FORWARD LENGTH=537	unknown protein; FUNCTIONS IN: molecular_function unknown; INVOLVED IN: biological_process unknown; LOCATED IN: endomembrane system; EXPRESSED IN: leaf whorl, hypocotyl, sepal, flower, leaf; EXPRESSED DURING: petal differentiation and expansion stage, LP.08 eight leaves visible; Has 7 Blast hits to 7 proteins in 2 species: Archae - 0; Bacteria - 0; Metazoa - 0; Fungi - 0; Plants - 7; Viruses - 0;…	51.76	65.44	35.94	51.03	8.86	30.62	32.81	17.61	26.81	5.23	-1.9	-1.23	-3.01	*	0	0
AT5G44720	AT5G44720_at		chr5:18042971-18044929 FORWARD LENGTH=875	Molybdenum cofactor sulfurase family protein	305.49	346.72	265.6	305.5	24.5	118.42	145.97	68.3	110.87	23.2	-2.76	-1.98	-4.27	*	0	0
AT5G45140	AT5G45140_at	NRPC2	chr5:18247228-18258138 REVERSE LENGTH=3793	nuclear RNA polymerase C2	71.77	72.1	58.26	67.35	5.13	47.98	33.66	32.22	37.96	5.35	-1.77	-1.38	-2.37	*	0	0
AT5G45420	AT5G45420_at		chr5:18404069-18406606 REVERSE LENGTH=1292	Duplicated homeodomain-like superfamily protein	257.62	314.78	246.53	272.31	23.02	143.23	163.5	134.27	146.8	10.06	-1.85	-1.54	-2.21	*	0	0
AT5G45590	AT5G45590_at		chr5:18484450-18486284 REVERSE LENGTH=772	Ribosomal protein L35	124.7	117.54	98.52	113.81	8.24	50.79	45.92	44.64	46.92	2.71	-2.43	-2.08	-2.82	*	0	0
AT5G46580	AT5G46580_at		chr5:18897445-18899645 REVERSE LENGTH=2201	pentatricopeptide (PPR) repeat-containing protein	134.45	125.7	99.65	120.01	11.23	54.42	49.05	31.2	44.97	7.53	-2.67	-1.98	-3.79	*	0	0
AT5G46590	AT5G46590_at	anac096, NAC096	chr5:18905325-18906848 FORWARD LENGTH=1270	NAC domain containing protein 96	36.91	55.28	38.94	43.53	6.22	19.41	28.19	22.39	23.15	3.07	-1.88	-1.35	-2.6	*	0	0
AT5G47060	AT5G47060_at		chr5:19116788-19118046 FORWARD LENGTH=996	Protein of unknown function (DUF581)	76.25	91.39	78.82	82.22	5.28	31.19	34.51	23.43	29.29	4.13	-2.81	-2.21	-3.72	*	0	0
AT5G47210	AT5G47210_at		chr5:19169022-19171263 REVERSE LENGTH=1302	Hyaluronan / mRNA binding family	694.43	695.7	682.11	691.89	16.71	449.69	439.24	306.83	398.82	46.84	-1.73	-1.45	-2.16	*	0	0
AT5G47220	AT5G47220_at	ATERF2, ATERF-2, ERF2	chr5:19171862-19172823 REVERSE LENGTH=962	ethylene responsive element binding factor 2	208.93	355.46	234.8	266.48	45.89	76.89	163.95	56.01	98.95	33.4	-2.69	-1.55	-6.24	*	0	3.147
AT5G47330	AT5G47330_at		chr5:19207099-19208822 FORWARD LENGTH=1127	alpha/beta-Hydrolases superfamily protein	209.03	215.54	141.57	188.66	23.88	18.11	20.1	8.36	15.54	4.3	-12.14	-7.79	-22.85	*	0	0
AT5G47455	AT5G47455_at		chr5:19250723-19252364 FORWARD LENGTH=536	unknown protein; BEST Arabidopsis thaliana protein match is: unknown protein (TAIR:AT4G17310.2); Has 125 Blast hits to 125 proteins in 13 species: Archae - 0; Bacteria - 0; Metazoa - 0; Fungi - 0; Plants - 125; Viruses - 0; Other Eukaryotes - 0 (source: NCBI BLink).	175.95	163.72	132.04	157.2	13.42	36.27	55.42	67.01	53.3	9.77	-2.95	-2.17	-4.31	*	0	0
AT5G47630	AT5G47630_at	mtACP3	chr5:19306144-19307094 FORWARD LENGTH=858	mitochondrial acyl carrier protein 3	185.48	146.32	181.43	171.05	12.41	84.35	80.57	73	79.29	3.74	-2.16	-1.86	-2.48	*	0	0
AT5G47700	AT5G47700_at		chr5:19327803-19328983 REVERSE LENGTH=675	60S acidic ribosomal protein family	40.45	43.22	34.98	39.6	3.6	11.66	17.97	27.13	18.94	4.98	-2.09	-1.41	-3.73	*	0	0
AT5G47930	AT5G47930_at		chr5:19406163-19407400 REVERSE LENGTH=586	Zinc-binding ribosomal protein family protein	163.46	153.29	172.64	163.6	6.54	68.35	78.18	100.99	82.45	10.39	-1.98	-1.62	-2.52	*	0	0
AT5G48030	AT5G48030_at	GFA2	chr5:19466011-19469902 REVERSE LENGTH=1807	gametophytic factor 2	89.11	92.93	69.7	83.88	7.62	35.35	38.49	35.35	36.57	2.59	-2.29	-1.89	-2.76	*	0	0
AT5G48540	AT5G48540_at		chr5:19668964-19669920 REVERSE LENGTH=957	receptor-like protein kinase-related family protein	97.56	128.51	96.55	107.39	11.32	69.18	57.31	60.67	62.7	4.24	-1.71	-1.38	-2.09	*	0	0
AT5G48580	AT5G48580_at	FKBP15-2	chr5:19695929-19698712 REVERSE LENGTH=1179	FK506- and rapamycin-binding protein 15 kD-2	243.8	308.26	289.44	280.27	20.45	124.81	141	151.12	139.07	9	-2.02	-1.71	-2.36	*	0	0
AT5G48760	AT5G48760_at		chr5:19771138-19772722 REVERSE LENGTH=834	Ribosomal protein L13 family protein	373.27	358.39	458.56	396.82	31.88	211.5	167.67	171.68	183.03	14.61	-2.17	-1.8	-2.62	*	0	0
AT5G48870	AT5G48870_at	SAD1	chr5:19813346-19814554 FORWARD LENGTH=520	Small nuclear ribonucleoprotein family protein	103.81	111.65	128.4	114.17	8.29	68.11	63.45	73.33	68.29	4.28	-1.67	-1.42	-1.96	*	0	0
AT5G49560	AT5G49560_at		chr5:20110961-20111785 REVERSE LENGTH=825	Putative methyltransferase family protein	41.8	51.45	39.02	44.2	4.62	28.12	27.53	26.31	27.28	2.1	-1.62	-1.3	-2	*	0	0
AT5G49910	AT5G49910_at	CPHSC70-2EAT SHOCK PROTEIN 70-2, HSC70-7, cpHsc70-2	chr5:20303414-20306469 FORWARD LENGTH=2387	chloroplast heat shock protein 70-2	543.46	540.31	583.27	554.4	19.26	154.48	143.26	111.67	136.22	14.18	-4.07	-3.44	-4.95	*	0	0
AT5G50370	AT5G50370_at		chr5:20509159-20510703 REVERSE LENGTH=1042	Adenylate kinase family protein	42.16	41.9	39.41	41.15	2.11	28.99	19.58	29.66	26.06	3.59	-1.58	-1.26	-2.07	*	0	0
AT5G50460	AT5G50460_at		chr5:20551437-20552566 REVERSE LENGTH=500	secE/sec61-gamma protein transport protein	723.92	990.88	746.85	814.42	94	239.32	275.08	256.64	255.64	15.15	-3.19	-2.53	-3.9	*	0	0
AT5G50810	AT5G50810_at	TIM8	chr5:20675634-20676612 REVERSE LENGTH=582	translocase inner membrane subunit 8	127.38	120.53	133.16	127.47	4.6	75.14	59.82	62.75	65.81	5.14	-1.94	-1.69	-2.25	*	2.887	0
AT5G51770	AT5G51770_at		chr5:21031030-21032994 FORWARD LENGTH=1965	Protein kinase superfamily protein	47.94	58.87	43.54	50.16	5.16	33.22	33.12	25.79	30.69	3.61	-1.63	-1.26	-2.13	*	0	0
AT5G51820	AT5G51820_at	PGM, ATPGMP, PGM1, STF1	chr5:21063368-21068057 REVERSE LENGTH=2159	phosphoglucomutase	302.31	254.2	290.79	282.46	14.62	65.51	59.42	60.2	61.59	3.49	-4.59	-4.04	-5.21	*	0	0
AT5G52380	AT5G52380_at		chr5:21261353-21263151 REVERSE LENGTH=1065	VASCULAR-RELATED NAC-DOMAIN 6	189.79	214.09	151.38	184.7	19.55	136.63	124.63	90.8	116.96	14.32	-1.58	-1.21	-2.08	*	0	0
AT5G52650	AT5G52650_at		chr5:21355555-21357105 REVERSE LENGTH=868	RNA binding Plectin/S10 domain-containing protein	798.54	712.3	688.71	732.85	35.8	225.92	371.49	414.69	337.51	58.24	-2.17	-1.67	-3.06	*	0	0
AT5G52840	AT5G52840_at		chr5:21413646-21415006 FORWARD LENGTH=794	NADH-ubiquinone oxidoreductase-related	725.05	667.03	707.77	702.09	20.72	436.21	523.77	462.35	474.51	28.44	-1.48	-1.33	-1.66	*	0	0
AT5G53070	AT5G53070_at		chr5:21518593-21520421 FORWARD LENGTH=1061	Ribosomal protein L9/RNase H1	348.06	266.64	296.78	303.55	23.85	145.89	157.41	136.61	146.43	7.41	-2.07	-1.77	-2.41	*	0	0
AT5G53140	AT5G53140_at		chr5:21548473-21552470 FORWARD LENGTH=1971	Protein phosphatase 2C family protein	741.78	863.34	690.1	764.91	55.3	565.16	573.29	484.12	540.06	30.93	-1.42	-1.21	-1.65	*	0	0
AT5G53290	AT5G53290_at	CRF3	chr5:21617813-21619267 REVERSE LENGTH=1455	cytokinin response factor 3	179.65	222.6	161.83	187.83	18.91	57.03	76.79	87.46	73.48	9.62	-2.56	-1.96	-3.4	*	0	0
AT5G53400	AT5G53400_at	BOB1	chr5:21661445-21663572 FORWARD LENGTH=1247	HSP20-like chaperones superfamily protein	77.27	100.54	54.46	77.43	13.72	48.45	44.19	41.86	44.9	2.87	-1.72	-1.21	-2.28	*	0	0
AT5G53420	AT5G53420_at		chr5:21673525-21675154 FORWARD LENGTH=850	CCT motif family protein	276.18	359.57	217.92	284.71	41.85	80.59	77	56.54	71.14	8.42	-4	-2.88	-5.44	*	0	0
AT5G53760	AT5G53760_at	MLO11, ATMLO11	chr5:21822486-21826450 FORWARD LENGTH=2361	Seven transmembrane MLO family protein	29.26	36.11	16.66	27.35	5.92	13.66	13.85	11.03	12.86	1.44	-2.13	-1.33	-3.07	*	0	0
AT5G53940	AT5G53940_at		chr5:21896995-21898610 REVERSE LENGTH=580	Yippee family putative zinc-binding protein	140.03	108.22	151.75	133.2	13.27	82.95	81.54	83.38	82.51	3.17	-1.61	-1.34	-1.9	*	0	0
AT5G54580	AT5G54580_at		chr5:22171216-22172977 FORWARD LENGTH=908	RNA-binding (RRM/RBD/RNP motifs) family protein	326.17	285.38	322.88	311.65	14.52	204.38	208.54	204.04	205.32	8.63	-1.52	-1.37	-1.68	*	0	0
AT5G54900	AT5G54900_at	ATRBP45A, RBP45A	chr5:22295383-22298346 FORWARD LENGTH=1413	RNA-binding protein 45A	239.84	201.43	220.32	221.66	11.95	96.67	108.06	75.83	93.5	10.5	-2.37	-1.95	-2.96	*	0	0
AT5G54910	AT5G54910_at		chr5:22298557-22301719 REVERSE LENGTH=2331	DEA(D/H)-box RNA helicase family protein	78.77	74.75	54.17	69.28	8.09	41.67	38.1	32.84	37.47	3.48	-1.85	-1.43	-2.35	*	0	0
AT5G55070	AT5G55070_at		chr5:22347211-22350817 FORWARD LENGTH=1998	Dihydrolipoamide succinyltransferase	484.78	552.52	451.16	496.56	34.2	258.1	293.37	211.92	254.96	25.44	-1.95	-1.6	-2.4	*	0	0
AT5G55120	AT5G55120_at	VTC5	chr5:22369095-22371867 FORWARD LENGTH=1874	galactose-1-phosphate guanylyltransferase (GDP)s;GDP-D-glucose phosphorylases;quercetin 4'-O-glucosyltransferases	69.77	54.86	92.17	72.14	11.05	28.3	35.07	25.42	29.85	3.78	-2.42	-1.71	-3.34	*	0	0
AT5G55280	AT5G55280_at	FTSZ1-1, ATFTSZ1-1, CPFTSZ	chr5:22420652-22422649 REVERSE LENGTH=1512	homolog of bacterial cytokinesis Z-ring protein FTSZ 1-1	719.33	481.65	464.33	555.34	82.02	197.08	200.41	200.46	199.64	8.6	-2.78	-2.09	-3.5	*	0	0
AT5G56030	AT5G56030_at	HSP81-2, ERD8, HSP90.2, AtHsp90.2	chr5:22686802-22689650 FORWARD LENGTH=2438	heat shock protein 81-2	96.65	91.85	101.58	96.22	4.42	32.12	18.64	33.57	27.96	5.37	-3.44	-2.58	-5.06	*	0	0
AT5G56710	AT5G56710_at		chr5:22943831-22944971 REVERSE LENGTH=606	Ribosomal protein L31e family protein	244.86	238.32	216.25	233.6	10.73	135.52	100.49	99.05	111.83	12.22	-2.09	-1.74	-2.58	*	0	0
AT5G56950	AT5G56950_at	NFA03, NFA3, NAP1;3	chr5:23032449-23035661 FORWARD LENGTH=1656	nucleosome assembly protein 1;3	195.49	196.63	180.16	190.43	7.22	144.3	104.03	136.88	128.09	12.89	-1.49	-1.26	-1.8	*	0	0
AT5G57150	AT5G57150_at		chr5:23152174-23154941 FORWARD LENGTH=1122	basic helix-loop-helix (bHLH) DNA-binding superfamily protein	125.05	232.97	111.53	156.63	39.12	63.49	90.1	65.74	73.33	10.26	-2.14	-1.21	-3.3	*	0	0
AT5G57230	AT5G57230_at		chr5:23189994-23191617 FORWARD LENGTH=692	Thioredoxin superfamily protein	177.25	159.25	175.51	170.83	6.35	99.33	110.42	128.06	112.34	8.98	-1.52	-1.32	-1.77	*	0	0
AT5G57280	AT5G57280_at		chr5:23204461-23206659 FORWARD LENGTH=1116	S-adenosyl-L-methionine-dependent methyltransferases superfamily protein	121.01	104.65	92.67	106.24	8.56	56.58	48.48	45.28	50.13	3.84	-2.12	-1.76	-2.55	*	0	0
AT5G57290	AT5G57290_at		chr5:23206802-23207926 REVERSE LENGTH=648	60S acidic ribosomal protein family	171.91	121.02	166.94	153.91	16.57	68.4	87.6	93.55	82.76	8.83	-1.86	-1.44	-2.39	*	0	0
AT5G58420	AT5G58420_at		chr5:23619506-23621094 FORWARD LENGTH=1080	Ribosomal protein S4 (RPS4A) family protein	321.36	286.04	313.25	306.52	17.33	170.85	156.38	199.26	175.73	14.72	-1.74	-1.48	-2.07	*	0	0
AT5G58710	AT5G58710_at	ROC7	chr5:23717775-23719765 FORWARD LENGTH=950	rotamase CYP 7	277.06	304.31	256.22	279.36	16.06	155.28	181.32	145.43	160.61	11.99	-1.74	-1.49	-2.04	*	0	0
AT5G59000	AT5G59000_at		chr5:23818184-23820237 FORWARD LENGTH=1354	RING/FYVE/PHD zinc finger superfamily protein	107.84	89.86	109.4	102.28	6.47	63.96	52.19	51.48	56.28	4.62	-1.82	-1.54	-2.17	*	0	0
AT5G59180	AT5G59180_at	NRPB7	chr5:23883417-23885208 FORWARD LENGTH=845	DNA-directed RNA polymerase II	64.68	69.35	67.42	67.1	2.51	34.39	31.84	37.87	34.62	2.73	-1.94	-1.69	-2.25	*	0	0
AT5G59480	AT5G59480_at		chr5:23979390-23981567 REVERSE LENGTH=1251	Haloacid dehalogenase-like hydrolase (HAD) superfamily protein	228.28	205.85	183.61	206.06	13.47	80.62	85.16	73.44	79.81	4.52	-2.58	-2.23	-2.97	*	0	0
AT5G59540	AT5G59540_at		chr5:23996073-23997590 REVERSE LENGTH=1414	2-oxoglutarate (2OG) and Fe(II)-dependent oxygenase superfamily protein	454.93	417.6	361.15	412.44	30.21	175.17	228.62	135.26	179.67	28.32	-2.3	-1.76	-3.16	*	0	0
AT5G59850	AT5G59850_at		chr5:24112200-24113617 REVERSE LENGTH=803	Ribosomal protein S8 family protein	351.72	355	453.11	386	34.39	121.32	148.75	140.32	137.11	10.88	-2.82	-2.3	-3.42	*	0	0
AT5G60670	AT5G60670_at		chr5:24380910-24381593 REVERSE LENGTH=684	Ribosomal protein L11 family protein	60.39	42.76	61.97	55.31	6.38	29.14	27.87	26.68	27.72	2.48	-2	-1.55	-2.53	*	0	0
AT5G61020	AT5G61020_at	ECT3	chr5:24557201-24559878 REVERSE LENGTH=1870	evolutionarily conserved C-terminal region 3	365.03	430.55	324.94	373.06	32.85	254.79	218.56	165.2	212.6	26.58	-1.75	-1.37	-2.29	*	0	0
AT5G61030	AT5G61030_at	GR-RBP3	chr5:24560451-24562306 FORWARD LENGTH=1147	glycine-rich RNA-binding protein 3	125.12	139.38	118.71	127.25	7.13	42.47	38.24	36.08	38.75	2.66	-3.28	-2.84	-3.81	*	0	0
AT5G61170	AT5G61170_at		chr5:24611086-24612427 FORWARD LENGTH=729	Ribosomal protein S19e family protein	326.84	293.56	356.75	326.01	19.06	162.19	132.76	128.13	141.22	11.92	-2.31	-1.96	-2.75	*	0	0
AT5G61240	AT5G61240_at		chr5:24629256-24632202 FORWARD LENGTH=1493	Leucine-rich repeat (LRR) family protein	805.38	808.95	768.74	794.08	20.63	469.88	454.91	501.43	474.83	16.94	-1.67	-1.56	-1.8	*	0	0
AT5G61570	AT5G61570_at		chr5:24758347-24760652 FORWARD LENGTH=1697	Protein kinase superfamily protein	34.63	35.55	23	31.03	4.62	21.95	15.53	16.51	17.95	2.63	-1.73	-1.21	-2.46	*	0	0
AT5G61770	AT5G61770_at	PPAN	chr5:24815608-24817611 FORWARD LENGTH=1253	PETER PAN-like protein	168.39	179.57	124.21	157.23	17.69	94.61	90.2	68.6	84.36	8.86	-1.86	-1.44	-2.4	*	0	0
AT5G61790	AT5G61790_at	CNX1, ATCNX1	chr5:24827102-24829791 REVERSE LENGTH=2034	calnexin 1	784.98	1395.39	711.13	963.52	219.68	281.31	392.86	224.87	299.62	50.44	-3.22	-1.9	-5.07	*	1.52	1.808
AT5G61880	AT5G61880_at		chr5:24850257-24851776 FORWARD LENGTH=826	Protein Transporter, Pam16	111.92	98.48	85.72	98.51	8.09	70.07	56.75	59.67	62.29	4.86	-1.58	-1.31	-1.91	*	0	0
AT5G62070	AT5G62070_at	IQD23	chr5:24929919-24932576 REVERSE LENGTH=1475	IQ-domain 23	103.94	83.77	91.65	92.89	6.46	44.84	38.5	45.36	42.78	3.49	-2.17	-1.82	-2.6	*	0	0
AT5G62440	AT5G62440_at		chr5:25072468-25073991 REVERSE LENGTH=835	Protein of unknown function (DUF3223)	291.63	297.12	197.47	262	33.04	113.5	135.34	112.51	120.56	9.25	-2.17	-1.68	-2.74	*	0	0
AT5G62730	AT5G62730_at		chr5:25197494-25200033 FORWARD LENGTH=1770	Major facilitator superfamily protein	102.75	87.66	65.2	85.2	11.3	24.18	22.39	19.3	22.11	3.63	-3.85	-2.73	-5.58	*	0	0
AT5G63060	AT5G63060_at		chr5:25294954-25296849 REVERSE LENGTH=1055	Sec14p-like phosphatidylinositol transfer family protein	35.63	38.72	29.07	34.42	3.33	20.81	17.88	21.02	19.88	1.57	-1.73	-1.4	-2.12	*	0	0
AT5G63100	AT5G63100_at		chr5:25314137-25315428 REVERSE LENGTH=1292	S-adenosyl-L-methionine-dependent methyltransferases superfamily protein	78.16	62.53	56.62	65.76	6.7	35.91	42.65	33.09	37.24	3.67	-1.77	-1.39	-2.23	*	0	0
AT5G63310	AT5G63310_at	NDPK2, NDPK1A, NDPK IA IA, NDPK IA, ATNDPK2	chr5:25371904-25373861 REVERSE LENGTH=937	nucleoside diphosphate kinase 2	415.4	320.86	396.25	377.67	28.88	150.06	204.93	166.31	173.7	17.42	-2.17	-1.77	-2.7	*	0	0
AT5G63570	AT5G63570_at	GSA1	chr5:25451875-25453841 FORWARD LENGTH=1728	glutamate-1-semialdehyde-2,1-aminomutase	344.41	381.28	388.97	370.47	17.03	197.49	215.46	146.56	186.26	21.84	-1.99	-1.64	-2.49	*	1.837	0
AT5G63890	AT5G63890_at	ATHDH, HISN8, HDH	chr5:25565431-25568023 REVERSE LENGTH=1672	histidinol dehydrogenase	253.87	243.22	203.08	233.23	16.16	122.44	131.62	81.31	111.6	16.18	-2.09	-1.63	-2.8	*	0	0
AT5G63980	AT5G63980_at	SAL1, ALX8, ATSAL1, HOS2, FRY1, RON1	chr5:25609812-25611933 FORWARD LENGTH=1383	Inositol monophosphatase family protein	132.38	123.69	104.61	120.28	8.89	36.97	48.41	30.34	38.71	5.91	-3.11	-2.4	-4.24	*	0	0
AT5G64080	AT5G64080_at		chr5:25645263-25646728 REVERSE LENGTH=839	Bifunctional inhibitor/lipid-transfer protein/seed storage 2S albumin superfamily protein	246.12	215.63	189.9	217.25	16.7	35.76	57.04	48.24	47.17	7.62	-4.61	-3.51	-6.4	*	0	0
AT5G64650	AT5G64650_at		chr5:25839360-25840809 REVERSE LENGTH=699	Ribosomal protein L17 family protein	279.16	228.34	252.84	253.8	15.34	147.4	190.57	172.63	169.8	14.33	-1.49	-1.26	-1.78	*	0	0
AT5G64670	AT5G64670_at		chr5:25852267-25853989 REVERSE LENGTH=1223	Ribosomal protein L18e/L15 superfamily protein	214.5	199.14	174.07	195.84	12.55	88.28	84.36	68.45	80.05	8.04	-2.45	-2.02	-3.01	*	0	0
AT5G65880	AT5G65880_at		chr5:26352995-26353761 FORWARD LENGTH=456	unknown protein; FUNCTIONS IN: molecular_function unknown; INVOLVED IN: biological_process unknown; LOCATED IN: endomembrane system; EXPRESSED IN: 21 plant structures; EXPRESSED DURING: 13 growth stages; Has 1807 Blast hits to 1807 proteins in 277 species: Archae - 0; Bacteria - 0; Metazoa - 736; Fungi - 347; Plants - 385; Viruses - 0; Other Eukaryotes - 339 (source: NCBI BLink).	103.65	117.31	104.91	108.5	5.29	41.26	44.58	56.05	46.35	5.96	-2.34	-1.9	-3	*	0	0
AT5G65990	AT5G65990_at		chr5:26394882-26396513 FORWARD LENGTH=1549	Transmembrane amino acid transporter family protein	195.65	185.49	148.38	176.71	15.11	54.21	72.72	65.57	64.24	6.84	-2.75	-2.2	-3.47	*	0	0
AT5G66420	AT5G66420_at		chr5:26521674-26525029 REVERSE LENGTH=2679	CONTAINS InterPro DOMAIN/s: Uncharacterised conserved protein UCP033271 (InterPro:IPR008322), TIM-barrel signal transduction protein, predicted (InterPro:IPR009215); Has 30201 Blast hits to 17322 proteins in 780 species: Archae - 12; Bacteria - 1396; Metazoa - 17338; Fungi - 3422; Plants - 5037; Viruses - 0; Other Eukaryotes - 2996 (source: NCBI BLink).	90.6	91.81	90.3	90.94	3.01	52.54	56.3	36.53	48.22	6.67	-1.89	-1.52	-2.45	*	0	0
AT5G66680	AT5G66680_at	DGL1	chr5:26617544-26620667 REVERSE LENGTH=1696	dolichyl-diphosphooligosaccharide-protein glycosyltransferase 48kDa subunit family protein	708.73	908.33	685.36	766.76	73	438.24	547.7	418.09	467.91	42.04	-1.64	-1.32	-2.03	*	0	0
AT5G66820	AT5G66820_at		chr5:26689056-26691114 FORWARD LENGTH=1605	unknown protein; Has 35333 Blast hits to 34131 proteins in 2444 species: Archae - 798; Bacteria - 22429; Metazoa - 974; Fungi - 991; Plants - 531; Viruses - 0; Other Eukaryotes - 9610 (source: NCBI BLink).	142.8	109.38	96.82	116.42	14.12	74.75	75.88	68.27	72.98	5.15	-1.6	-1.25	-1.99	*	0	0
AT5G67280	AT5G67280_at	RLK	chr5:26842270-26845190 REVERSE LENGTH=2480	receptor-like kinase	276.74	234.87	215.3	242.27	18.22	19.76	25.13	28.73	24.67	4.13	-9.82	-7.44	-13.82	*	0	0
AT5G67330	AT5G67330_at	ATNRAMP4, NRAMP4	chr5:26861727-26863897 FORWARD LENGTH=1951	natural resistance associated macrophage protein 4	206.21	181.74	134.37	174.91	21.55	40.16	49.49	55.94	48.95	6	-3.57	-2.67	-4.78	*	0	0
AT5G67350	AT5G67350_at		chr5:26868290-26869486 REVERSE LENGTH=1197	unknown protein; Has 1807 Blast hits to 1807 proteins in 277 species: Archae - 0; Bacteria - 0; Metazoa - 736; Fungi - 347; Plants - 385; Viruses - 0; Other Eukaryotes - 339 (source: NCBI BLink).	86.36	109.79	84.94	93.77	8.77	50.96	26.93	37.48	37.78	7.49	-2.48	-1.79	-3.77	*	0	0
AT5G67360	AT5G67360_at	ARA12	chr5:26871891-26874579 REVERSE LENGTH=2689	Subtilase family protein	78.68	73.11	79.63	77.12	3.86	58.59	39.65	48.94	49.21	5.83	-1.57	-1.29	-1.97	*	0	0
AT5G67510	AT5G67510_at		chr5:26937813-26938451 REVERSE LENGTH=639	Translation protein SH3-like family protein	183.13	178.12	167.86	176.3	5.51	66.72	91.35	97.28	85.26	10.19	-2.07	-1.71	-2.59	*	0	0
