# Supplementary material for: miRNAs mediate SnRK1-dependent energy signaling in Arabidopsis
Source: Front Plant Sci. 2013 Jun 20;4:197. doi: 10.3389/fpls.2013.00197 (PMC3687772; doi:10.3389/fpls.2013.00197)
Supplement: Table S7 — List of validated and predicted miRNA targets. [file DataSheet7.XLSX]

## Sheet: All unique IDs
List of Arabidopsis genes (4961) for which at least one gene model (splice variant) is an experimentally confirmed or bioinformatically predicted target of at least one miRNA
AT2G26960
AT5G18100
AT5G55840
AT2G39680
AT3G17185
AT2G30210
AT5G51270
AT4G09840
AT2G16580
AT5G65140
AT5G08490
AT4G16580
AT2G46590
AT1G15125
AT3G58030
AT1G09420
AT1G09770
AT1G64790
AT1G80770
AT2G04030
AT2G20550
AT2G44260
AT3G14020
AT3G23120
AT3G51970
AT4G12030
AT4G13650
AT4G30770
AT4G34520
AT4G35080
AT5G11570
AT5G44980
AT1G10880
AT4G00730
AT5G46040
AT5G62780
AT1G48500
AT1G48760
AT1G53190
AT1G67130
AT2G39210
AT3G13405
AT3G15950
AT3G48270
AT5G17860
AT5G41970
AT1G14100
AT1G15940
AT1G80530
AT2G41140
AT2G45540
AT3G18720
AT3G19540
AT5G14640
AT5G23110
AT5G24825
AT1G10620
AT1G10940
AT1G22620
AT1G25550
AT1G26230
AT1G67840
AT1G79580
AT2G02360
AT2G03510
AT2G12400
AT2G21590
AT2G36680
AT2G36990
AT2G37840
AT3G03460
AT3G47050
AT5G03180
AT5G11170
AT5G37440
AT5G45060
AT1G14190
AT1G19900
AT1G21670
AT1G50950
AT1G51880
AT1G53050
AT1G60410
AT2G19650
AT2G28290
AT3G48770
AT3G57530
AT3G59790
AT4G29130
AT4G32070
AT5G10460
AT5G28440
AT5G41120
AT5G47190
AT5G49960
AT1G64470
AT3G16800
AT4G26350
AT4G15560
AT1G64980
AT2G19000
AT1G05750
AT3G12800
AT3G06850
AT1G33400
AT1G10900
AT1G60380
AT3G12580
AT5G49610
AT5G49615
AT1G72000
AT1G48380
AT1G63000
AT2G40760
AT4G27180
AT5G12250
AT1G07220
AT1G08090
AT1G08830
AT1G25410
AT1G30880
AT1G56660
AT1G78900
AT2G26880
AT2G28190
AT2G38250
AT2G38610
AT2G43080
AT3G01870
AT3G06370
AT3G18730
AT3G27470
AT4G02170
AT4G11250
AT4G26630
AT5G37490
AT1G01225
AT1G22870
AT1G27750
AT1G63050
AT1G74790
AT2G26900
AT2G42220
AT3G05040
AT3G09260
AT3G09922
AT3G26820
AT3G43867
AT3G44850
AT3G59110
AT4G14180
AT4G26140
AT4G27850
AT5G02170
AT5G19690
AT5G35715
AT5G39900
AT1G08350
AT1G21270
AT1G63005
AT2G35680
AT2G37790
AT3G24430
AT4G00170
AT4G05591
AT4G16060
ATCG00840
ATCG01300
AT1G29120
AT2G07785
AT2G45810
AT4G32120
AT5G10770
AT5G43280
AT5G67460
AT1G08165
AT2G23200
AT2G38120
AT3G29034
AT3G57660
AT3G59910
AT5G19870
AT5G39660
AT5G44500
AT1G09900
AT2G13270
AT1G77230
AT2G42510
AT1G54380
AT3G15980
AT1G72230
AT5G64270
AT5G40360
AT5G02830
AT3G28660
AT4G14050
AT2G41080
AT3G04750
AT1G09410
AT1G18485
AT1G14460
AT1G36730
AT1G67140
AT1G68440
AT2G05110
AT2G22080
AT2G33430
AT2G34100
AT2G34470
AT2G42040
AT3G07220
AT3G11640
AT3G24490
AT3G49470
AT3G50690
AT3G52120
AT3G56310
AT4G00830
AT4G27500
AT4G32610
AT4G35140
AT5G01290
AT5G11270
AT5G11600
AT5G13850
AT5G14050
AT5G22650
AT5G24500
AT5G40690
AT3G56780
AT5G22720
AT4G24390
AT1G48310
AT1G19850
AT1G17920
AT5G44110
AT2G01830
AT2G36290
AT2G28010
AT2G01760
AT2G38320
AT5G38740
AT1G14510
AT4G19550
AT5G24950
AT2G48010
AT4G02900
AT3G46530
AT3G08740
AT1G21100
AT5G51980
AT5G48560
AT1G50870
AT2G27380
AT1G18960
AT1G73840
AT1G71300
AT5G38400
AT4G28400
AT2G46680
AT3G16430
AT4G37300
AT1G54970
AT1G62510
AT3G16450
AT4G25270
AT4G18250
AT5G37980
AT4G33260
AT3G09820
AT4G00610
AT3G03870
AT3G48050
AT3G48910
AT5G08415
AT5G45520
AT1G21160
AT1G79810
AT3G20010
AT2G02740
AT4G02010
AT3G04910
AT5G56650
AT5G56660
AT1G11700
AT3G01720
AT1G25054
AT1G25141
AT1G25210
AT1G24793
AT1G24880
AT5G26040
AT2G20340
AT1G03770
AT3G52280
AT5G25610
AT2G21140
AT4G19020
AT3G55370
AT1G16660
AT5G10945
AT5G26147
AT5G11977
AT2G19425
AT1G03980
AT3G05165
AT5G40510
AT1G47670
AT1G69830
AT5G15360
AT2G05020
AT3G42792
AT2G45990
AT5G53540
AT5G50130
AT3G15130
AT5G55930
AT3G61740
AT2G46890
AT1G08030
AT2G20020
AT4G31240
AT1G48267
AT5G64630
AT3G32135
AT3G01330
AT5G17930
AT2G23180
AT5G38100
ATCG00880
ATCG01260
AT3G44840
AT5G35630
AT1G10530
AT2G37960
AT1G49475
AT3G04765
AT5G41300
AT1G02800
AT1G40075
AT3G04380
AT1G20225
AT3G19055
AT1G32070
AT2G36640
AT3G57770
AT5G06740
AT1G13170
AT3G55410
AT1G62035
AT4G01910
AT5G14720
AT5G23250
AT5G61480
AT3G11435
AT5G59505
AT2G28056
AT5G04275
AT3G07770
AT4G29430
AT1G32340
AT1G67325
AT5G20200
AT1G76670
AT2G13630
AT5G26830
AT5G62620
AT5G67090
AT1G47890
AT5G03640
AT1G50990
AT3G55734
AT2G38470
AT1G76135
AT4G24860
AT5G20580
AT1G01320
AT3G48460
AT4G23990
AT2G20463
AT2G17787
AT2G21230
AT3G45630
AT3G29078
AT1G69797
AT5G35407
AT2G10606
AT3G44830
AT4G12050
AT2G15630
AT3G14110
AT1G35370
AT1G80060
AT3G06470
AT1G66670
AT5G02470
AT1G36078
AT1G49870
AT1G32582
AT5G13750
AT1G69550
AT1G70070
AT1G03060
AT1G77550
AT3G26190
AT3G51310
AT3G28480
AT5G50717
AT4G05508
AT2G22668
AT3G06710
AT3G54980
AT2G18710
AT3G10070
AT2G11230
AT3G12502
AT4G07504
AT2G12025
AT4G08030
AT3G02200
AT3G60590
AT4G16970
AT3G01460
AT1G13640
AT4G35130
AT5G44780
AT1G39190
AT3G42721
AT3G02290
AT3G16890
AT4G03823
AT5G13530
AT4G10710
AT1G50790
AT5G13260
AT5G49820
AT1G01560
AT3G23000
AT5G18255
AT1G32080
AT1G30890
AT2G22570
AT5G56325
AT5G66460
AT2G32000
AT1G26580
AT3G03350
AT4G31200
AT3G29175
AT3G13690
AT5G21170
AT4G30000
AT2G34060
AT3G49200
AT3G54710
AT5G04860
AT5G24630
AT3G14870
AT2G23760
AT3G33118
AT1G68140
AT1G68820
AT2G30150
AT1G61190
AT1G61310
AT1G61300
AT1G75010
AT3G09370
AT5G28776
AT1G30160
AT5G26150
AT5G51210
AT3G33151
AT1G62075
AT1G70885
AT2G47430
AT5G52901
AT1G60073
AT1G34405
AT2G01024
AT4G16910
AT4G03840
AT3G42996
AT2G07660
AT2G06470
AT2G01026
AT2G01034
AT2G10780
AT2G01037
AT3G29615
AT5G29075
AT1G50470
AT1G34600
AT4G02400
AT1G19430
AT1G67455
AT1G76900
AT3G61340
AT1G21245
AT4G04600
AT5G53130
AT2G28260
AT3G44240
AT2G32530
AT3G52290
AT3G58560
AT1G51300
AT3G45270
AT5G03440
AT1G18370
AT3G19520
AT5G19680
AT1G05150
AT3G59210
AT5G19097
AT2G04490
AT1G02940
AT1G21202
AT3G28380
AT2G42470
AT1G69490
AT5G33285
AT5G41570
AT3G43146
AT5G08770
AT2G37760
AT3G43356
AT3G42280
AT5G04360
AT2G46260
AT1G52950
AT2G46520
AT5G64260
AT2G02630
AT1G66450
AT1G66440
AT1G44020
AT4G13130
AT3G26250
AT3G13724
AT2G21020
AT1G31885
AT1G76140
AT5G15910
AT5G46450
AT5G46470
AT4G28000
AT4G04885
AT1G05930
AT5G55890
AT5G55880
AT1G28002
AT3G47890
AT3G47910
AT4G03039
AT1G07330
AT4G15233
AT4G15236
AT2G10910
AT4G27765
AT1G56650
AT5G65630
AT2G45000
AT4G04140
AT4G32700
AT3G42886
AT2G28510
AT1G32713
AT4G17260
AT3G58270
AT4G36560
AT4G35230
AT4G02150
AT1G69220
AT3G11120
AT3G17611
AT5G10320
AT2G47260
AT1G79920
AT1G79930
ATMG01410
AT5G32060
AT3G15390
AT3G27450
AT3G10250
AT5G49215
AT3G47990
AT1G69270
AT3G19780
AT4G34170
AT2G03880
AT3G21175
AT1G78478
AT3G52420
AT5G44050
AT5G23440
AT5G01510
AT1G19580
AT1G03700
AT3G24050
AT5G34990
AT3G33010
AT3G43390
AT3G24390
AT2G14770
AT1G25886
AT5G36860
AT4G03300
AT4G05280
AT3G42730
AT4G08880
AT1G27780
AT2G05560
AT4G07947
AT3G32393
AT1G52020
AT5G35643
AT1G47380
AT3G19330
AT1G61420
AT3G06483
AT2G27180
AT1G18879
AT4G24690
AT4G38545
AT4G26560
AT2G30750
AT2G17620
AT5G27100
AT4G24610
AT4G15410
AT2G41690
AT2G32630
AT5G60370
AT2G04842
AT1G01590
AT1G15420
AT1G69870
AT1G44780
AT1G09730
AT1G51630
AT4G35440
AT2G44798
AT2G33710
AT2G04130
AT3G28705
AT2G11180
AT3G31935
AT1G61500
AT1G61480
AT5G21040
AT4G18060
AT5G35940
AT5G35413
AT5G35950
AT2G27860
AT3G57510
AT3G48057
AT1G12480
AT4G26770
AT1G05280
AT5G16880
AT2G01973
AT1G08040
AT1G64250
AT3G60730
AT1G60095
AT3G26000
AT1G60070
AT2G21150
AT4G08460
AT5G60890
AT3G30685
AT5G60490
AT3G44444
AT3G63280
AT4G37410
AT2G43240
AT5G06420
AT2G47540
AT1G01080
AT1G67630
AT4G14504
AT5G10750
AT2G26650
AT5G52830
AT3G02468
AT3G02470
AT1G65380
AT4G08590
AT1G76878
AT5G48545
AT1G01453
AT1G08065
AT4G08116
AT2G21540
AT5G26130
AT5G60040
AT2G20900
AT5G57300
AT5G25920
AT3G10180
AT2G25610
AT3G02050
AT1G47360
AT5G58390
AT1G14685
AT1G15590
AT4G32810
AT1G17760
AT1G22640
AT4G34990
AT4G13480
AT5G14340
AT5G05800
AT3G46130
AT5G60560
AT3G53490
AT5G26038
AT1G24967
AT2G17510
AT1G25145
AT3G59360
AT1G07900
AT2G25300
AT3G09660
AT5G11530
AT4G31770
AT1G18870
AT4G13494
AT1G18100
AT2G44020
AT1G01240
AT2G29980
AT5G14750
AT1G23410
AT3G29783
AT2G13700
AT2G39730
AT1G59550
AT3G32894
AT4G07664
AT1G74840
AT5G28810
AT4G08430
AT5G45570
AT3G32966
AT1G54170
AT1G42590
AT3G43825
AT5G28145
AT5G28712
AT5G49430
AT5G33175
AT5G62700
AT2G06541
AT1G02840
AT5G57450
AT1G37090
AT1G10840
AT4G16990
AT5G49550
AT2G39700
AT2G30320
AT5G35608
AT3G10050
AT3G11000
AT3G09440
AT3G42660
AT2G05025
AT5G48160
AT5G20480
AT1G64080
AT5G07140
AT1G51805
AT1G43780
AT5G38365
AT5G40384
AT1G36160
AT3G57730
AT4G20110
AT1G12970
AT3G59000
AT3G25572
AT3G25570
AT1G07620
AT1G22180
AT3G27270
AT3G18827
AT3G60760
AT1G63640
AT1G16720
AT1G19540
AT3G05510
AT5G32875
AT4G35880
AT5G39693
AT4G11610
AT1G54020
AT2G44620
AT5G52280
AT2G44190
AT5G42490
AT1G30460
AT5G52797
AT1G08035
AT4G15780
AT1G40091
AT5G12000
AT4G02530
AT5G58110
AT1G16490
AT3G19620
AT3G11010
AT4G07733
AT1G60020
AT5G39820
AT2G03821
AT1G68795
AT1G08985
AT5G33300
AT4G08230
AT4G37080
AT5G06310
AT1G08760
AT3G44200
AT2G47530
AT5G15640
AT2G25975
AT3G28610
AT4G05581
AT1G40103
AT1G42650
AT1G70280
AT1G53630
AT4G24590
AT1G28650
AT2G47000
AT2G04330
AT5G35794
AT3G29710
AT2G23480
AT5G65060
AT3G52940
AT5G27440
AT1G58235
AT2G25520
AT4G32390
AT3G51710
AT4G19050
AT4G15230
AT5G12850
AT4G07846
AT1G49770
AT3G42436
AT5G32433
AT5G28845
AT4G07850
AT3G23725
AT1G77580
AT4G08685
AT1G20640
AT5G50230
AT3G12890
AT1G52210
AT3G02450
AT1G77160
AT2G23800
AT3G57965
AT3G30712
AT5G62970
AT2G03822
AT3G63350
AT1G73820
AT4G17585
AT4G17970
AT2G31081
AT5G17125
AT4G06527
AT5G17160
AT3G26840
AT1G71060
AT2G40970
AT4G07563
AT1G79075
AT5G56180
AT4G24710
AT2G14510
AT2G14440
AT2G47640
AT4G22235
AT2G33240
AT3G50310
AT2G46770
AT1G76160
AT4G13070
AT1G20500
AT1G77660
AT5G54410
AT5G20320
AT3G54170
AT1G48340
AT1G30930
AT1G30940
AT1G05860
AT3G59880
AT2G20000
AT2G25540
AT5G14860
AT2G28250
AT5G29635
AT5G67240
AT2G13175
AT3G48195
AT3G15935
AT3G22870
AT3G25090
AT3G23685
AT3G22940
AT5G10820
AT1G41910
AT2G10000
AT1G14000
AT1G56140
AT3G45860
AT4G23200
AT3G03720
AT5G01310
AT5G58870
AT1G40630
AT3G01325
AT5G09710
AT2G48110
AT2G45120
AT5G57700
AT4G29490
AT5G22760
AT5G36740
AT5G36670
AT1G71040
AT1G33200
AT5G25780
AT2G07100
AT5G34623
AT2G35130
AT3G57140
AT2G10660
AT3G62499
AT1G21650
AT2G46430
AT1G23230
AT1G19420
AT1G04010
AT1G30690
AT1G73590
AT1G02130
AT1G66240
AT5G09840
AT3G28540
AT1G60430
AT2G07150
AT3G56408
AT1G57765
AT4G15540
AT4G03816
AT5G66850
AT1G69250
AT1G58602
AT2G47900
AT4G33490
AT3G29792
AT3G27710
AT4G34370
AT3G57600
AT1G30935
AT3G07280
AT1G80490
AT3G13290
AT5G60450
AT1G07270
AT2G11610
AT3G15602
AT4G16660
AT2G30600
AT5G28927
AT2G21300
AT5G36005
AT2G02860
AT5G04200
AT4G26660
AT4G04570
AT5G13950
AT3G62680
AT5G52450
AT3G43083
AT4G17750
AT2G20540
AT5G12430
AT3G51270
AT5G48657
AT5G62730
AT1G35115
AT2G15650
AT1G50810
AT1G43830
AT2G06350
AT3G46200
AT1G60160
AT3G13300
AT3G61420
AT3G23430
AT1G05020
AT2G21330
AT4G34090
AT2G44950
AT5G27570
AT5G26900
AT5G27080
AT3G21300
AT5G03700
AT3G46730
AT1G73960
AT1G07340
AT2G19530
AT3G24365
AT1G25290
AT1G77360
AT3G54140
AT5G04050
AT3G04470
AT3G14940
AT3G26614
AT1G13960
AT1G33770
AT1G08250
AT4G25960
AT1G09630
AT1G52780
AT1G60550
AT1G22680
AT5G64500
AT1G54450
AT4G06565
AT3G20640
AT4G31120
AT1G69540
AT1G08970
AT3G57720
AT1G45130
AT1G37035
AT2G47870
AT2G24450
AT1G56180
AT2G31900
AT3G22415
AT1G19990
AT4G38950
AT5G22600
AT4G33680
AT1G53450
AT4G01380
AT2G36250
AT2G19825
AT1G79490
AT3G51350
AT1G72270
AT3G45650
AT4G20440
AT4G15270
AT4G14340
AT4G15280
AT1G35745
AT1G30400
AT2G34660
AT3G42860
AT5G36275
AT5G30470
AT4G19700
AT3G18790
AT5G62910
AT2G36310
AT2G43945
AT2G05900
AT4G14815
AT4G31780
AT4G18460
AT3G62640
AT1G27680
AT1G32890
AT2G40220
AT5G02390
AT2G39725
AT4G22220
AT5G60060
AT3G05140
AT5G55660
AT4G10460
AT1G71960
AT1G16830
AT5G63090
AT5G23090
AT1G33350
AT5G35965
AT5G60710
AT5G04530
AT5G04640
ATMG00160
AT5G56700
AT5G58880
AT2G05080
AT4G20820
AT5G37110
AT3G44560
AT5G62190
AT1G67195
AT2G12000
AT5G50300
AT4G39500
AT5G11160
AT1G60050
AT5G45530
AT3G43480
AT1G30800
AT2G25810
AT1G12460
AT1G51940
AT1G55350
AT3G56450
AT3G56190
AT1G31300
AT1G50030
AT5G62480
AT5G49710
AT4G34930
AT1G67070
AT4G00320
AT5G66880
AT3G59230
AT1G58310
AT5G27750
AT1G42410
AT2G06670
AT1G34530
AT2G06590
AT4G04430
AT1G79480
AT1G68250
AT3G43500
AT5G44660
AT2G13170
AT5G23630
AT1G70430
AT1G27370
AT2G33810
AT5G43270
AT1G27360
AT1G53160
AT1G69170
AT2G42200
AT3G15270
AT3G57920
AT5G50570
AT5G50670
AT2G32460
AT2G34010
AT3G11440
AT3G60460
AT4G37770
AT5G06100
AT5G55020
AT1G77850
AT2G28350
AT4G30080
AT1G06580
AT1G63150
AT5G41170
AT1G62590
AT1G62910
AT1G63400
AT1G01040
AT1G66690
AT1G66700
AT1G66720
AT3G44860
AT1G56010
AT3G15170
AT5G07680
AT5G39610
AT5G53950
AT5G61430
AT1G30490
AT1G52150
AT2G34710
AT4G32880
AT5G60690
AT5G37020
AT1G30330
AT1G48410
AT1G17590
AT1G54160
AT1G72830
AT3G05690
AT5G06510
AT3G60630
AT4G00150
AT2G28550
AT3G54990
AT4G36920
AT5G60120
AT5G67180
AT1G30210
AT1G53230
AT2G31070
AT3G15030
AT4G18390
AT1G12820
AT3G23690
AT3G26810
AT3G62980
AT4G03190
AT1G27340
AT3G22890
AT5G10180
AT5G43780
AT2G22840
AT2G36400
AT2G45480
AT4G24150
AT4G37740
AT5G53660
AT2G29130
AT2G38080
AT5G60020
AT3G60250
AT3G15640
AT2G33770
AT1G31280
AT2G02850
AT5G60760
AT1G51480
AT5G43740
AT4G14140
AT3G19890
AT1G53290
AT2G22740
AT5G41610
AT1G69770
AT3G57230
AT1G02860
AT5G38550
AT5G49850
AT3G09220
AT1G06180
AT1G66230
AT2G47460
AT3G08500
AT5G49330
AT3G49510
AT2G47940
AT3G27150
AT5G38610
AT5G08620
AT1G64100
AT2G03210
AT2G03220
AT3G03580
AT2G26950
AT4G26930
AT5G16640
AT1G62670
AT1G62720
AT1G62860
AT1G62930
AT1G63080
AT1G63130
AT1G63230
AT1G63330
AT1G63630
AT1G64580
AT1G63070
AT2G41720
AT3G16710
AT4G26800
AT5G65560
AT3G44870
AT3G12977
AT1G70700
AT2G17930
AT3G20910
AT5G12840
AT5G42120
AT1G68560
AT4G05520
AT1G75400
AT3G07960
AT2G45160
AT2G39250
AT3G14770
AT1G50055
AT2G27400
AT2G39675
AT2G39681
AT2G38770
AT4G08940
AT5G06390
AT3G10800
AT1G07010
AT2G19590
AT2G23370
AT5G03650
AT5G45930
AT5G52010
AT1G50610
AT2G23380
AT4G06584
AT5G53710
AT1G28060
AT1G28350
AT3G22790
AT1G11990
AT3G27550
AT3G51620
AT2G37340
AT4G00760
AT5G57735
AT4G14680
AT5G13630
AT1G10120
AT3G52910
AT1G23600
AT5G24660
AT1G20950
AT3G24640
AT1G12520
AT2G11910
AT5G14550
AT1G78500
AT3G05430
AT3G20940
AT3G43610
AT3G54700
AT4G09730
AT1G80010
AT3G22470
AT3G59420
AT5G03545
AT5G56860
AT1G31130
AT5G25752
AT1G45616
AT4G29790
AT1G22960
AT4G19440
AT5G39710
AT5G46680
AT2G06095
AT3G42350
AT4G34060
AT4G21510
AT1G07650
AT5G48280
AT2G02810
AT2G44790
AT2G47020
AT4G25560
AT1G06950
AT1G07990
AT1G12830
AT1G13220
AT1G15280
AT1G21560
AT1G25370
AT1G28670
AT1G32490
AT1G47970
AT1G50410
AT1G51540
AT1G54440
AT1G55440
AT1G57820
AT1G58210
AT1G60220
AT1G60870
AT1G61260
AT1G63800
AT1G63980
AT1G64880
AT1G66620
AT1G69070
AT1G73850
AT1G75150
AT1G75500
AT1G80000
AT2G16600
AT2G16900
AT2G18220
AT2G19480
AT2G20280
AT2G24500
AT2G24550
AT2G25650
AT2G25670
AT2G27990
AT2G31660
AT2G32260
AT2G33250
AT2G33400
AT2G39020
AT2G45900
AT2G47830
AT3G05220
AT3G06130
AT3G08510
AT3G11100
AT3G11200
AT3G11810
AT3G14900
AT3G17160
AT3G18100
AT3G18390
AT3G18520
AT3G19910
AT3G21060
AT3G24760
AT3G28030
AT3G28850
AT3G29075
AT3G42790
AT3G48430
AT3G49140
AT3G50240
AT3G50550
AT3G56150
AT3G58110
AT4G00270
AT4G02220
AT4G02460
AT4G04614
AT4G12610
AT4G17940
AT4G19100
AT4G22350
AT4G23040
AT4G26110
AT4G26600
AT4G27310
AT4G27320
AT4G29520
AT4G30720
AT4G31610
AT4G33240
AT4G37210
AT4G38480
AT5G01260
AT5G04810
AT5G05550
AT5G06770
AT5G09860
AT5G10070
AT5G12110
AT5G15140
AT5G15800
AT5G18520
AT5G18570
AT5G22010
AT5G22320
AT5G22640
AT5G23420
AT5G23950
AT5G28300
AT5G35100
AT5G37780
AT5G39740
AT5G40340
AT5G41340
AT5G42280
AT5G42870
AT5G44200
AT5G46030
AT5G47040
AT5G48380
AT5G49400
AT5G52310
AT5G53000
AT5G53220
AT5G53440
AT5G55920
AT5G58000
AT5G62260
AT5G62630
AT5G63650
AT5G64420
AT5G64920
AT4G02940
AT5G17580
AT5G65685
AT4G11130
AT3G06400
AT4G29230
AT3G45090
AT1G12210
AT1G12220
AT1G12280
AT1G12290
AT1G15890
AT1G62630
AT1G63360
AT4G10780
AT4G14610
AT4G27190
AT5G05400
AT5G43730
AT5G47260
AT5G63020
AT2G37678
AT1G53700
AT3G60580
AT1G12860
AT3G58810
AT2G30070
AT1G76810
AT4G05390
AT4G08990
AT3G17265
AT3G17490
AT3G22700
AT3G22720
AT5G62310
AT1G30060
AT1G50750
AT2G35160
AT1G79500
AT5G53890
AT1G44900
AT5G23480
AT2G13900
AT5G02330
AT5G02350
AT2G02620
AT3G14560
AT2G41870
AT4G03240
AT5G65410
AT4G03060
AT1G63010
AT4G37590
AT5G52600
AT1G66370
AT3G60980
AT5G18560
AT3G45850
AT1G52380
AT3G12190
AT2G46960
AT4G30840
AT1G77650
AT4G00930
AT3G10010
AT5G05840
AT5G24510
AT4G19600
AT5G46170
AT1G49560
AT1G80340
AT2G32120
AT1G01160
AT4G00850
AT1G16800
AT1G23020
AT1G52500
AT1G52590
AT1G68845
AT5G18590
AT2G45720
AT1G12850
AT1G62480
AT1G72360
AT3G12380
AT5G21930
AT5G41960
AT4G13570
AT2G38810
AT1G70470
AT1G52120
AT1G60130
AT1G52100
AT1G57570
AT2G22810
AT1G11810
AT3G13830
AT3G46540
AT2G25980
AT5G49870
AT1G52130
AT1G60110
AT5G28520
AT1G52070
AT1G52050
AT1G52060
AT1G49120
AT1G53340
AT1G53720
AT1G74620
AT2G19740
AT5G51330
AT5G62670
AT2G46800
AT5G35550
AT5G36200
AT2G18780
AT5G36820
AT5G36730
AT3G17570
AT3G22350
AT3G16880
AT3G22710
AT3G16820
AT3G21170
AT3G49520
AT3G24580
AT2G27520
AT3G13820
AT3G19880
AT3G17280
AT2G04920
AT1G32140
AT4G33290
AT1G67450
AT3G17540
AT3G20710
AT2G24510
AT5G42460
AT5G26030
AT3G12640
AT4G13495
AT1G62710
AT2G26700
AT4G25210
AT1G06250
AT2G07750
AT2G34900
AT3G51895
AT5G42240
AT4G21700
AT1G66360
AT4G21400
AT2G41540
AT4G39740
AT3G17750
AT4G27910
AT3G15650
AT1G80740
AT3G28690
AT5G32566
AT2G21840
AT2G03750
AT1G22000
AT1G26890
AT2G04110
AT1G67040
AT1G71400
AT2G06180
AT2G17220
AT1G35516
AT1G20710
AT2G17640
AT3G30300
AT2G46850
AT3G43546
AT1G49910
AT4G17565
AT1G29010
AT4G15530
AT3G33076
AT4G22415
AT5G28335
AT3G33084
AT1G35870
AT1G64583
AT4G30440
AT1G62914
AT1G48430
AT4G05635
AT3G33142
AT5G19950
AT3G61310
AT3G06868
AT3G51250
AT5G35910
AT3G57700
AT3G19000
AT5G45230
AT3G62870
AT3G53840
AT5G48300
AT5G48470
AT3G22440
AT3G05530
AT3G47170
AT3G43156
AT3G47360
AT5G65790
AT2G19100
AT2G03820
AT2G16500
AT5G48410
AT5G48830
AT2G22950
AT3G57330
AT4G10970
AT1G06150
AT2G42380
AT5G36870
AT4G31560
AT4G38960
AT3G66658
AT1G10700
AT4G29900
AT5G09672
AT5G64550
AT5G64552
AT5G09670
AT4G20430
AT4G23840
AT1G50930
AT2G28780
AT5G43060
AT4G28960
AT2G23710
AT5G44415
AT5G37390
AT1G23930
AT3G47330
AT4G09370
AT1G36080
AT3G01040
AT2G34530
AT5G01370
AT5G58980
AT5G57590
AT1G60120
AT1G60140
AT1G01520
AT3G19400
AT4G33230
AT2G05170
AT5G11210
AT3G06040
AT5G64020
AT1G19500
AT5G02244
AT3G57870
AT4G17330
AT1G18140
AT1G77405
AT5G30269
AT1G42140
AT4G06581
AT1G36130
AT4G06499
AT3G33181
AT2G11220
AT4G06644
AT2G07791
AT2G04042
AT3G30716
AT5G32628
AT5G05050
AT4G06535
AT1G03660
AT1G68460
AT2G01350
AT1G47497
AT4G20450
AT4G00440
AT4G04630
AT5G24890
AT1G64570
AT1G06900
AT2G23100
AT5G52640
AT1G55410
AT4G05410
AT5G04980
AT2G21420
AT3G01080
AT5G35926
AT5G60130
AT3G45020
AT1G69360
AT5G57580
AT3G23160
AT3G48860
AT5G64930
AT1G70200
AT3G55940
AT5G41840
AT1G78265
AT5G41630
AT3G53310
AT2G26550
AT1G69935
AT3G29070
AT5G08430
AT1G47950
AT5G08230
AT3G29205
AT2G27170
AT3G42670
AT5G58040
AT3G43686
AT5G55300
AT1G49900
AT1G09720
AT5G08600
AT2G35670
AT1G15690
AT1G03530
AT5G40520
AT1G16150
AT3G23300
AT5G05700
AT1G55390
AT4G36860
AT5G18740
AT3G01840
AT4G01037
AT5G19900
AT3G43230
AT5G37430
AT5G40320
AT5G37420
AT2G16980
AT3G17290
AT4G06567
AT3G44110
AT1G48400
AT5G64830
AT3G25910
AT1G51645
AT2G32760
AT5G56200
AT3G07730
AT5G23730
AT2G30280
AT1G04530
AT5G37560
AT4G01170
AT1G11440
AT1G64500
AT5G48240
AT2G30350
AT1G66630
AT1G26210
AT4G03070
AT5G60142
AT2G35360
AT3G13200
AT2G39795
AT3G51880
AT3G04310
AT4G31510
AT5G37860
AT5G61650
AT5G26020
AT5G08150
AT5G63740
AT3G29000
AT5G59230
AT3G13500
AT1G65440
AT2G03890
AT5G23235
AT4G08580
AT5G40550
AT1G29240
AT3G46600
AT4G31210
AT2G16920
AT5G63950
AT5G57130
AT2G36390
AT2G16390
AT1G17690
AT1G16130
AT2G34970
AT5G41410
AT5G13130
AT3G56860
AT2G06220
AT3G25100
AT2G20790
AT3G62590
AT5G58930
AT4G36980
AT3G18970
AT1G55380
AT5G22310
AT1G53233
AT4G18905
AT5G41315
AT4G38420
AT3G53110
AT5G14280
AT5G66840
AT3G18550
AT5G05510
AT1G78110
AT2G02270
AT2G25380
AT4G33060
AT1G04210
AT1G58350
AT1G17180
AT4G12560
AT4G20140
AT1G75820
AT5G58782
AT5G32487
AT4G10390
AT2G03410
AT5G63260
AT2G06760
AT1G02030
AT5G49680
AT2G13850
AT3G30842
AT1G30970
AT4G38320
AT4G37680
AT3G59080
AT5G61360
AT1G42630
AT1G54710
AT4G05580
AT1G40080
AT1G06770
AT2G33350
AT5G66760
AT4G16915
AT1G16300
AT3G42794
AT2G30140
AT1G61180
AT5G17680
AT3G31630
AT4G14920
AT5G57350
AT3G57540
AT1G35660
AT2G36380
AT4G11730
AT4G30190
AT3G04340
AT4G22180
AT5G46080
AT1G62981
AT1G79530
AT2G13690
AT5G44170
AT2G27500
AT2G26890
AT4G00755
AT2G41500
AT2G13130
AT2G11210
AT3G42712
AT2G11330
AT5G36125
AT5G18830
AT1G62270
AT3G11420
AT5G02120
AT3G09950
AT3G45300
AT5G64990
AT4G35800
AT3G55620
AT5G45840
AT2G41050
AT2G36660
AT1G76260
AT2G14595
AT3G42478
AT1G44840
AT4G03981
AT5G28253
AT5G28935
AT4G14810
AT4G23010
AT4G31800
AT5G57050
AT3G60680
AT5G33405
AT1G64890
AT4G32820
AT1G76940
AT4G01090
AT3G09070
[truncated: 2,962 more rows]

## Sheet: miRNA Targets
SUPPLEMENTARY TABLE 7. LIST OF VALIDATED AND PREDICTED miRNA TARGETS.
(1)Targets validated experimentally as listed in Folkes et al., NAR 2012
(2)Targets predicted or included in the ASRP database (not specified whether predicted or validated) as listed in Folkes et al., NAR 2012
(3)Targets predicted using the psRNAtarget (http://plantgrn.noble.org/psRNATarget/). Dai and Zhao, NAR 2011
(4)Targets predicted using the UEA Plant Target Prediction Tool (http://srna-tools.cmp.uea.ac.uk/plant/cgi-bin/srna-tools.cgi?rm=input_form&tool=target). Moxon et al., Bioinformatics 2008
(5)Targets predicted using the TargetFinder tool (http://carringtonlab.org/resources/targetfinder). Falhgren et al., PlosOne 2007; Allen et al., Cell 2005
AGI	Gene model	Regulatory miRNAs
AT1G01030	AT1G01030.1	miR414(5)
AT1G01040	AT1G01040.1	miR162ab(1), miR162a-b(3), miR775(3), miR162a-b(4), miR162a-b(5), miR414(5), miR775(5)
AT1G01040	AT1G01040.2	miR775(3), miR414(5), miR775(5)
AT1G01060	AT1G01060.1	miR5021(5)
AT1G01060	AT1G01060.2	miR5021(5)
AT1G01060	AT1G01060.3	miR5021(5)
AT1G01060	AT1G01060.4	miR5021(5)
AT1G01060	AT1G01060.5	miR5021(5)
AT1G01080	AT1G01080.1	miR851-3p(3)
AT1G01080	AT1G01080.2	miR851-3p(3)
AT1G01160	AT1G01160.1	miR837-5p(2), miR837-5p(5)
AT1G01160	AT1G01160.2	miR837-5p(5)
AT1G01225	AT1G01225.1	miR399a(2), miR399bc(2)
AT1G01240	AT1G01240.3	miR863-3p(3)
AT1G01320	AT1G01320.1	miR394a-b(3)
AT1G01320	AT1G01320.2	miR394a-b(3)
AT1G01453	AT1G01453.1	miR854a(3), miR854b(3), miR854c(3), miR854d(3), miR854e(3)
AT1G01453	AT1G01453.2	miR854a(3), miR854b(3), miR854c(3), miR854d(3), miR854e(3)
AT1G01490	AT1G01490.1	miR5021(5)
AT1G01520	AT1G01520.1	miR396b(4), miR396b(5)
AT1G01560	AT1G01560.1	miR415(3)
AT1G01590	AT1G01590.1	miR837-5p(3)
AT1G01650	AT1G01650.1	miR5021(5)
AT1G01650	AT1G01650.2	miR5021(5)
AT1G01700	AT1G01700.1	miR5638a(5)
AT1G02020	AT1G02020.1	miR833-3p(3), miR5021(5)
AT1G02020	AT1G02020.2	miR833-3p(3), miR5021(5)
AT1G02030	AT1G02030.1	miR415(3), miR415(5), miR5021(5)
AT1G02065	AT1G02065.1	miR5658(5)
AT1G02065	AT1G02065.2	miR5658(5)
AT1G02130	AT1G02130.1	miR5020a(3)
AT1G02410	AT1G02410.1	miR837-3p(3), miR837-3p(5)
AT1G02470	AT1G02470.1	miR5021(5)
AT1G02470	AT1G02470.2	miR5021(5)
AT1G02570	AT1G02570.1	miR5021(5)
AT1G02580	AT1G02580.1	miR414(5)
AT1G02620	AT1G02620.1	miR3434-3p(5)
AT1G02660	AT1G02660.1	miR867(5)
AT1G02681	AT1G02681.1	miR414(5), miR5658(5)
AT1G02800	AT1G02800.1	miR167a-b(3), miR1886.1(3)
AT1G02840	AT1G02840.1	miR864-5p(3)
AT1G02840	AT1G02840.2	miR864-5p(3)
AT1G02840	AT1G02840.3	miR864-5p(3), miR864-5p(4)
AT1G02860	AT1G02860.1	miR827(1), miR827(3), miR827(5)
AT1G02860	AT1G02860.2	miR827(3), miR827(4), miR827(5)
AT1G02880	AT1G02880.1	miR5021(5)
AT1G02880	AT1G02880.3	miR5021(5)
AT1G02880	AT1G02880.4	miR5021(5)
AT1G02910	AT1G02910.1	miR5021(5)
AT1G02940	AT1G02940.1	miR780.2(3)
AT1G03060	AT1G03060.1	miR403(3)
AT1G03180	AT1G03180.1	miR5021(5)
AT1G03180	AT1G03180.2	miR5021(5)
AT1G03190	AT1G03190.1	miR5021(5)
AT1G03240	AT1G03240.1	miR5021(5)
AT1G03290	AT1G03290.1	miR5021(5)
AT1G03290	AT1G03290.2	miR5021(5)
AT1G03475	AT1G03475.1	miR390a-b(5)
AT1G03495	AT1G03495.1	miR5020c(3), miR5020c(4), miR5020c(5), miR5021(5)
AT1G03530	AT1G03530.1	miR414(4), miR414(5)
AT1G03660	AT1G03660.1	miR406(3), miR406(4), miR406(5)
AT1G03700	AT1G03700.1	miR835-3p(3)
AT1G03730	AT1G03730.1	miR156a-f(5), miR156G(5), miR156i(5), miR156j(5), miR5021(5)
AT1G03770	AT1G03770.1	miR865-3p(2), miR865-3p(3), miR865-3p(4)
AT1G03770	AT1G03770.2	miR865-3p(3)
AT1G03770	AT1G03770.3	miR865-3p(3)
AT1G03840	AT1G03840.1	miR5658(5)
AT1G03840	AT1G03840.2	miR5658(5)
AT1G03850	AT1G03850.1	miR5658(5)
AT1G03850	AT1G03850.2	miR5658(4), miR5658(5)
AT1G03890	AT1G03890.1	miR847(5)
AT1G03930	AT1G03930.1	miR5021(5)
AT1G03940	AT1G03940.1	miR5020c(3), miR5020c(4), miR5020c(5), miR5021(5)
AT1G03980	AT1G03980.1	miR156g(3)
AT1G04010	AT1G04010.1	miR5019(3)
AT1G04050	AT1G04050.1	miR414(5)
AT1G04210	AT1G04210.1	miR415(3), miR415(4), miR415(5)
AT1G04310	AT1G04310.1	miR5021(5)
AT1G04440	AT1G04440.1	miR414(5)
AT1G04480	AT1G04480.1	miR415(5)
AT1G04500	AT1G04500.1	miR414(5)
AT1G04530	AT1G04530.1	miR414(4), miR414(5)
AT1G04555	AT1G04555.1	miR5021(4), miR5021(5)
AT1G04610	AT1G04610.1	miR5658(5)
AT1G04700	AT1G04700.1	miR159b(5)
AT1G04890	AT1G04890.1	miR5998a-b(5)
AT1G05020	AT1G05020.1	miR5635a-d(3)
AT1G05030	AT1G05030.1	miR396b(5)
AT1G05090	AT1G05090.1	miR414(5)
AT1G05150	AT1G05150.1	miR780.2(3)
AT1G05200	AT1G05200.1	miR5021(5)
AT1G05200	AT1G05200.2	miR5021(5)
AT1G05280	AT1G05280.1	miR844(3)
AT1G05300	AT1G05300.1	miR5021(5)
AT1G05300	AT1G05300.2	miR5021(5)
AT1G05310	AT1G05310.1	miR5658(4), miR5658(5)
AT1G05460	AT1G05460.1	miR5658(5)
AT1G05490	AT1G05490.1	miR5658(3), miR5998a-b(3), miR5658(4), miR5658(5), miR5998a-b(5)
AT1G05680	AT1G05680.1	miR865-3p(3), miR865-3p(5)
AT1G05750	AT1G05750.1	miR2111bSTAR(2)
AT1G05800	AT1G05800.1	miR5021(4), miR5021(5)
AT1G05860	AT1G05860.1	miR4228(4)
AT1G05910	AT1G05910.1	miR414(5)
AT1G05930	AT1G05930.1	miR824(3)
AT1G06040	AT1G06040.1	miR1886.1(5)
AT1G06040	AT1G06040.2	miR1886.1(5)
AT1G06070	AT1G06070.1	miR5021(5)
AT1G06149	AT1G06149.1	miR5021(5)
AT1G06150	AT1G06150.1	miR172c-d(3), miR5021(5)
AT1G06150	AT1G06150.2	miR5021(5)
AT1G06180	AT1G06180.1	miR858(1), miR858(3), miR858b(3), miR858(4), miR858b(4), miR858(5), miR858b(5)
AT1G06230	AT1G06230.1	miR5021(5)
AT1G06230	AT1G06230.3	miR5021(5)
AT1G06250	AT1G06250.1	miR864-5p(2), miR864-5p(5)
AT1G06450	AT1G06450.1	miR5021(5)
AT1G06520	AT1G06520.1	miR837-3p(3), miR5021(5), miR837-3p(5)
AT1G06580	AT1G06580.1	miR161.1(1), miR400(1), miR161.2(2), miR161.1(3), miR161.2(3), miR400(3), miR400(4), miR161.1(5), miR161.2(5), miR400(5), miR5654-5p(5)
AT1G06630	AT1G06630.1	miR5655(5)
AT1G06630	AT1G06630.2	miR5655(5)
AT1G06630	AT1G06630.3	miR5655(5)
AT1G06690	AT1G06690.1	miR5021(5)
AT1G06750	AT1G06750.1	miR5645a-b(5), miR5645d-f(5)
AT1G06750	AT1G06750.2	miR5645a-b(5), miR5645d-f(5)
AT1G06770	AT1G06770.1	miR447a.2-3p(3), miR447a.2-3p(5), miR5021(5)
AT1G06770	AT1G06770.2	miR447a.2-3p(3), miR447a.2-3p(5), miR5021(5)
AT1G06900	AT1G06900.1	miR414(3), miR414(4), miR414(5)
AT1G06950	AT1G06950.1	miR414(2), miR414(5)
AT1G07010	AT1G07010.1	miR2111ab(2), miR2111a(3), miR2111b(3), miR2111a(5), miR2111b(5)
AT1G07010	AT1G07010.2	miR2111a(3), miR2111b(3), miR2111a(5), miR2111b(5)
AT1G07010	AT1G07010.3	miR2111a(3), miR2111b(3), miR2111a(5), miR2111b(5)
AT1G07120	AT1G07120.1	miR773b-3p(5)
AT1G07170	AT1G07170.1	miR5021(5)
AT1G07170	AT1G07170.2	miR5021(5)
AT1G07170	AT1G07170.3	miR5021(5)
AT1G07200	AT1G07200.1	miR5658(5)
AT1G07200	AT1G07200.2	miR5658(5)
AT1G07220	AT1G07220.1	miR398a(2)
AT1G07240	AT1G07240.1	miR5658(5)
AT1G07270	AT1G07270.1	miR5025(3), miR5025(4)
AT1G07320	AT1G07320.1	miR414(5)
AT1G07320	AT1G07320.2	miR414(5)
AT1G07320	AT1G07320.3	miR414(5)
AT1G07320	AT1G07320.4	miR414(5)
AT1G07330	AT1G07330.1	miR826(3)
AT1G07340	AT1G07340.1	miR5638b(4)
AT1G07420	AT1G07420.1	miR5021(5)
AT1G07420	AT1G07420.2	miR5021(5)
AT1G07470	AT1G07470.1	miR414(5)
AT1G07480	AT1G07480.1	miR414(5)
AT1G07480	AT1G07480.2	miR414(5)
AT1G07510	AT1G07510.1	miR865-3p(5)
AT1G07620	AT1G07620.1	miR866-5p(3)
AT1G07650	AT1G07650.1	miR404(2), miR404(4), miR404(5)
AT1G07900	AT1G07900.1	miR861-3p(3)
AT1G07990	AT1G07990.1	miR414(2), miR414(4), miR414(5)
AT1G08030	AT1G08030.1	miR159b(4)
AT1G08035	AT1G08035.1	miR870(3)
AT1G08040	AT1G08040.2	miR846(4)
AT1G08050	AT1G08050.1	miR5021(5)
AT1G08065	AT1G08065.1	miR854a(3), miR854b(3), miR854c(3), miR854d(3), miR854e(3)
AT1G08090	AT1G08090.1	miR398a(2)
AT1G08105	AT1G08105.1	miR1886.1(5)
AT1G08165	AT1G08165.1	miR399f(2)
AT1G08250	AT1G08250.1	miR5641(4)
AT1G08340	AT1G08340.1	miR414(5)
AT1G08350	AT1G08350.1	miR399bc(2), miR399d(2)
AT1G08450	AT1G08450.1	miR5021(5)
AT1G08450	AT1G08450.2	miR5021(5)
AT1G08450	AT1G08450.3	miR5021(5)
AT1G08520	AT1G08520.1	miR5021(4), miR5021(5)
AT1G08530	AT1G08530.1	miR773b-3p(5)
AT1G08710	AT1G08710.1	miR5021(5)
AT1G08710	AT1G08710.2	miR5021(5)
AT1G08760	AT1G08760.1	miR1886.2(3)
AT1G08830	AT1G08830.1	miR398a(2), miR398bc(2)
AT1G08960	AT1G08960.1	miR5021(5)
AT1G08970	AT1G08970.1	miR5643a-b(3)
AT1G08970	AT1G08970.2	miR5643a-b(3)
AT1G08970	AT1G08970.3	miR5643a-b(3)
AT1G08970	AT1G08970.4	miR5643a-b(3)
AT1G08985	AT1G08985.1	miR1886.1(3)
AT1G09040	AT1G09040.1	miR158a(5)
AT1G09130	AT1G09130.1	miR5021(5)
AT1G09130	AT1G09130.2	miR5021(5)
AT1G09130	AT1G09130.3	miR5021(5)
AT1G09140	AT1G09140.1	miR5021(5)
AT1G09140	AT1G09140.2	miR5021(5)
AT1G09170	AT1G09170.1	miR156h(5)
AT1G09210	AT1G09210.1	miR414(5)
AT1G09240	AT1G09240.1	miR2939(3), miR2939(5)
AT1G09300	AT1G09300.1	miR862-3p(5)
AT1G09300	AT1G09300.2	miR862-3p(5)
AT1G09330	AT1G09330.1	miR5021(5)
AT1G09410	AT1G09410.1	miR413(2)
AT1G09420	AT1G09420.1	miR169a(2), miR169bc(2)
AT1G09570	AT1G09570.1	miR5021(5)
AT1G09570	AT1G09570.2	miR5021(5)
AT1G09630	AT1G09630.1	miR5641(4)
AT1G09680	AT1G09680.1	miR866-3p(5)
AT1G09720	AT1G09720.1	miR414(4), miR414(5)
AT1G09730	AT1G09730.1	miR838(3)
AT1G09730	AT1G09730.2	miR838(3)
AT1G09770	AT1G09770.1	miR169a(2), miR169bc(2), miR169defg(2), miR169hijklmn(2)
AT1G09790	AT1G09790.1	miR5641(5)
AT1G09795	AT1G09795.1	miR5021(4), miR5021(5)
AT1G09850	AT1G09850.1	miR5021(5)
AT1G09870	AT1G09870.1	miR407(5)
AT1G09900	AT1G09900.1	miR400(2)
AT1G09995	AT1G09995.1	miR5021(5)
AT1G10120	AT1G10120.1	miR396a(2), miR396a(4), miR396b(4), miR396a(5), miR396b(5)
AT1G10150	AT1G10150.1	miR5021(5)
AT1G10180	AT1G10180.1	miR838(5)
AT1G10280	AT1G10280.1	miR5021(4), miR5021(5)
AT1G10300	AT1G10300.1	miR5650(3), miR5650(4), miR5650(5)
AT1G10380	AT1G10380.1	miR5021(5)
AT1G10417	AT1G10417.1	miR5021(5), miR5641(5)
AT1G10470	AT1G10470.1	miR5021(5)
AT1G10530	AT1G10530.1	miR164a-b(3), miR164c(3)
AT1G10560	AT1G10560.1	miR415(5)
AT1G10570	AT1G10570.1	miR414(5)
AT1G10570	AT1G10570.2	miR414(5)
AT1G10620	AT1G10620.1	miR2111ab(2)
AT1G10650	AT1G10650.1	miR156h(5), miR5021(5)
AT1G10650	AT1G10650.2	miR156h(5), miR5021(5)
AT1G10660	AT1G10660.2	miR415(5)
AT1G10660	AT1G10660.3	miR415(5)
AT1G10660	AT1G10660.4	miR415(5)
AT1G10700	AT1G10700.1	miR1886.1(3), miR391(4), miR391(5), miR5021(5)
AT1G10720	AT1G10720.1	miR414(5), miR5021(5)
AT1G10740	AT1G10740.1	miR838(5)
AT1G10740	AT1G10740.2	miR838(5)
AT1G10740	AT1G10740.3	miR838(5)
AT1G10740	AT1G10740.4	miR838(5)
AT1G10840	AT1G10840.1	miR865-3p(4)
AT1G10850	AT1G10850.1	miR5021(4), miR5021(5)
AT1G10880	AT1G10880.1	miR169bc(2)
AT1G10900	AT1G10900.1	miR2111bSTAR(2)
AT1G10940	AT1G10940.1	miR2111ab(2)
AT1G11130	AT1G11130.1	miR5020a(3), miR5021(5)
AT1G11170	AT1G11170.2	miR156h(5)
AT1G11185	AT1G11185.1	miR5021(5)
AT1G11200	AT1G11200.1	miR856(3), miR856(4), miR856(5)
AT1G11240	AT1G11240.1	miR414(5)
AT1G11310	AT1G11310.1	miR5021(5)
AT1G11310	AT1G11310.2	miR5021(5)
AT1G11440	AT1G11440.1	miR414(4), miR414(5)
AT1G11470	AT1G11470.1	miR5021(5)
AT1G11680	AT1G11680.1	miR5021(5)
AT1G11700	AT1G11700.1	miR857(2)
AT1G11710	AT1G11710.1	miR414(5)
AT1G11806	AT1G11806.1	miR5016(3), miR5016(4), miR5016(5)
AT1G11810	AT1G11810.1	miR843(2), miR859(2), miR843(3), miR859(3), miR843(4), miR859(4), miR843(5), miR859(5)
AT1G11820	AT1G11820.1	miR5021(5)
AT1G11820	AT1G11820.2	miR5021(5)
AT1G11990	AT1G11990.1	miR2111bSTAR(2), miR2111b(3), miR2111b-3p(3), miR2111b-3p(5)
AT1G12070	AT1G12070.1	miR414(5)
AT1G12130	AT1G12130.1	miR5662(3), miR5662(4), miR5662(5)
AT1G12210	AT1G12210.1	miR472(2), miR472(4), miR472(5)
AT1G12220	AT1G12220.1	miR472(2), miR472(3), miR472(4), miR472(5)
AT1G12220	AT1G12220.2	miR472(3), miR472(5)
AT1G12240	AT1G12240.1	miR775(5)
AT1G12280	AT1G12280.1	miR472(2), miR472(4), miR472(5)
AT1G12290	AT1G12290.1	miR472(2), miR472(3), miR472(5)
AT1G12290	AT1G12290.2	miR472(3), miR472(4), miR472(5)
AT1G12300	AT1G12300.1	miR5654-5p(3), miR5654-5p(4), miR5654-5p(5)
AT1G12350	AT1G12350.1	miR5640(5)
AT1G12460	AT1G12460.1	miR5662(4)
AT1G12480	AT1G12480.1	miR843(3)
AT1G12490	AT1G12490.1	miR863-5p(5)
AT1G12520	AT1G12520.1	miR398a(2), miR5021(5)
AT1G12520	AT1G12520.2	miR5021(5)
AT1G12520	AT1G12520.3	miR5021(5)
AT1G12620	AT1G12620.1	miR5654-5p(3), miR5654-5p(4), miR5654-5p(5)
AT1G12663	AT1G12663.1	miR5020c(5)
AT1G12760	AT1G12760.1	miR5658(5), miR833b(5)
AT1G12760	AT1G12760.2	miR5658(5), miR833b(5)
AT1G12775	AT1G12775.1	miR5654-5p(3), miR5654-5p(4), miR5654-5p(5)
AT1G12780	AT1G12780.1	miR843(5)
AT1G12820	AT1G12820.1	miR393ab(1), miR393a-b(3), miR393a-b(4), miR393a-b(5), miR5658(5)
AT1G12830	AT1G12830.1	miR414(2), miR414(5)
AT1G12850	AT1G12850.1	miR838(2), miR838(4), miR838(5)
AT1G12860	AT1G12860.1	miR5015b(2), miR5021(4), miR5021(5)
AT1G12870	AT1G12870.1	miR5658(4), miR5658(5)
AT1G12890	AT1G12890.1	miR5021(5)
AT1G12930	AT1G12930.1	miR5020a(3), miR5020a(4), miR5020a(5)
AT1G12970	AT1G12970.1	miR866-5p(4)
AT1G13030	AT1G13030.1	miR838(5)
AT1G13060	AT1G13060.2	miR5021(5)
AT1G13130	AT1G13130.1	miR5021(5)
AT1G13160	AT1G13160.1	miR5631(5)
AT1G13170	AT1G13170.1	miR169h(4)
AT1G13220	AT1G13220.1	miR414(2)
AT1G13220	AT1G13220.2	miR414(5)
AT1G13430	AT1G13430.1	miR5658(4), miR5658(5)
AT1G13560	AT1G13560.1	miR156h(5), miR156i(5)
AT1G13560	AT1G13560.2	miR156h(5), miR156i(5)
AT1G13609	AT1G13609.2	miR5021(5)
AT1G13640	AT1G13640.1	miR413(4), miR4228(4)
AT1G13960	AT1G13960.1	miR5640(3)
AT1G13960	AT1G13960.2	miR5640(3)
AT1G13970	AT1G13970.1	miR5021(5)
AT1G14000	AT1G14000.1	miR5012(4)
AT1G14100	AT1G14100.1	miR169hijklmn(2)
AT1G14190	AT1G14190.1	miR2111aSTAR(2)
AT1G14200	AT1G14200.1	miR5021(3), miR5021(4), miR5021(5)
AT1G14260	AT1G14260.2	miR5021(4), miR5021(5)
AT1G14270	AT1G14270.4	miR865-5p(5)
AT1G14330	AT1G14330.1	miR5021(5)
AT1G14440	AT1G14440.1	miR172a-b(5), miR5658(5)
AT1G14440	AT1G14440.2	miR172a-b(5), miR5658(5)
AT1G14460	AT1G14460.1	miR414(2)
AT1G14510	AT1G14510.1	miR5019(2), miR5019(3)
AT1G14670	AT1G14670.1	miR156h(5), miR156i(5), miR5021(5), miR5658(5)
AT1G14685	AT1G14685.1	miR857(3)
AT1G14685	AT1G14685.2	miR857(3)
AT1G14685	AT1G14685.3	miR857(3)
AT1G14910	AT1G14910.1	miR5021(5)
AT1G14920	AT1G14920.1	miR5658(4), miR5658(5)
AT1G15100	AT1G15100.1	miR156h(5)
AT1G15125	AT1G15125.1	miR163(2), miR163(3)
AT1G15175	AT1G15175.1	miR5022(5)
AT1G15210	AT1G15210.1	miR5021(5)
AT1G15280	AT1G15280.1	miR414(2), miR414(5)
AT1G15280	AT1G15280.2	miR414(5)
AT1G15400	AT1G15400.2	miR5021(5)
AT1G15420	AT1G15420.1	miR838(4)
AT1G15430	AT1G15430.2	miR5021(5)
AT1G15530	AT1G15530.1	miR854a(3), miR854b(3), miR854c(3), miR854d(3), miR854e(3), miR854a-e(5)
AT1G15590	AT1G15590.1	miR857(3)
AT1G15590	AT1G15590.2	miR857(3)
AT1G15690	AT1G15690.1	miR2936(3), miR415(3), miR414(5)
AT1G15690	AT1G15690.2	miR2936(3), miR415(3), miR414(4), miR414(5)
AT1G15710	AT1G15710.1	miR5658(4), miR5658(5)
AT1G15750	AT1G15750.1	miR5024-3p(3)
AT1G15750	AT1G15750.2	miR5024-3p(3), miR5021(5)
AT1G15750	AT1G15750.3	miR5024-3p(3)
AT1G15750	AT1G15750.4	miR5024-3p(3), miR5021(5)
AT1G15780	AT1G15780.1	miR5020c(3), miR5020c(5)
AT1G15860	AT1G15860.1	miR5650(5)
AT1G15860	AT1G15860.2	miR5650(4), miR5650(5)
AT1G15890	AT1G15890.1	miR472(2), miR472(3), miR472(4), miR472(5)
AT1G15920	AT1G15920.1	miR5021(5)
AT1G15920	AT1G15920.2	miR5021(5)
AT1G15940	AT1G15940.1	miR169hijklmn(2)
AT1G16060	AT1G16060.1	miR5021(4), miR5021(5)
AT1G16130	AT1G16130.1	miR414(4), miR414(5)
AT1G16150	AT1G16150.1	miR414(3), miR414(4), miR414(5), miR847(5)
AT1G16160	AT1G16160.1	miR414(5)
AT1G16210	AT1G16210.1	miR781(5), miR781a-b(5)
AT1G16300	AT1G16300.1	miR447c(3), miR773b-3p(3), miR447c(5)
AT1G16400	AT1G16400.1	miR414(5)
AT1G16490	AT1G16490.1	miR870(3)
AT1G16500	AT1G16500.1	miR5658(4), miR5658(5)
AT1G16635	AT1G16635.1	miR414(5)
AT1G16660	AT1G16660.1	miR156a-f(3), miR156g(3), miR156a-f(4), miR156g(4)
AT1G16720	AT1G16720.1	miR868(3)
AT1G16750	AT1G16750.1	miR156i(5)
AT1G16800	AT1G16800.1	miR837-5p(2), miR837-5p(3), miR837-5p(4), miR773b-3p(5), miR837-5p(5)
AT1G16830	AT1G16830.1	miR5654-5p(3)
AT1G16858	AT1G16858.1	miR5658(4), miR5658(5)
AT1G16860	AT1G16860.1	miR5658(4), miR5658(5)
AT1G16916	AT1G16916.1	miR156a-f(5)
AT1G17030	AT1G17030.1	miR414(5)
AT1G17060	AT1G17060.1	miR5021(5)
AT1G17180	AT1G17180.1	miR415(3), miR415(4), miR415(5)
AT1G17220	AT1G17220.1	miR5021(5)
AT1G17290	AT1G17290.1	miR156h(5), miR5021(5)
AT1G17440	AT1G17440.1	miR5021(5)
AT1G17440	AT1G17440.2	miR5021(5)
AT1G17455	AT1G17455.1	miR5029(3), miR5029(5)
AT1G17455	AT1G17455.2	miR5029(3), miR5029(5)
AT1G17590	AT1G17590.1	miR169a(1), miR169bc(1), miR169defg(1), miR169hijklmn(1), miR169a(3), miR169b-c(3), miR169h-n(3), miR169a(5), miR169b-c(5), miR169h-n(5), miR5650(5)
AT1G17590	AT1G17590.2	miR169a(3), miR169b-c(3), miR169h-n(3), miR169a(5), miR169b-c(5), miR169h-n(5), miR5650(5)
AT1G17590	AT1G17590.3	miR169a(3), miR169b-c(3), miR169h-n(3), miR169a(4), miR169b-c(4), miR169d-g(4), miR169h-n(4), miR169a(5), miR169b-c(5), miR169h-n(5), miR5650(5)
AT1G17590	AT1G17590.4	miR169a(3), miR169b-c(3), miR169h-n(3), miR169a(5), miR169b-c(5), miR169h-n(5), miR5650(5)
AT1G17680	AT1G17680.1	miR414(5)
AT1G17680	AT1G17680.2	miR414(5)
AT1G17690	AT1G17690.1	miR414(4), miR414(5)
AT1G17720	AT1G17720.1	miR5021(5)
AT1G17720	AT1G17720.2	miR5021(5)
AT1G17760	AT1G17760.1	miR858(3), miR858b(3), miR858(4), miR858b(4)
AT1G17920	AT1G17920.1	miR418(2)
AT1G17940	AT1G17940.1	miR5021(4), miR5021(5)
AT1G17970	AT1G17970.1	miR5658(5)
AT1G18090	AT1G18090.1	miR1888(3), miR1888(5)
AT1G18090	AT1G18090.2	miR1888(3), miR1888(5)
AT1G18100	AT1G18100.1	miR863-3p(4)
AT1G18120	AT1G18120.1	miR5021(5)
AT1G18140	AT1G18140.1	miR399e(4), miR399e(5)
AT1G18150	AT1G18150.1	miR5021(5)
AT1G18150	AT1G18150.2	miR5021(5)
AT1G18150	AT1G18150.3	miR5021(5)
AT1G18250	AT1G18250.1	miR5021(5)
AT1G18250	AT1G18250.2	miR5021(5)
AT1G18270	AT1G18270.1	miR5021(5)
AT1G18270	AT1G18270.2	miR5021(5)
AT1G18270	AT1G18270.3	miR5021(5)
AT1G18370	AT1G18370.1	miR779.2(3)
AT1G18485	AT1G18485.1	miR413(2)
AT1G18580	AT1G18580.1	miR858b(5)
AT1G18620	AT1G18620.1	miR5021(5)
AT1G18620	AT1G18620.2	miR5021(5)
AT1G18670	AT1G18670.1	miR5012(3), miR5012(5)
AT1G18740	AT1G18740.1	miR5658(5)
AT1G18750	AT1G18750.1	miR5658(5)
AT1G18750	AT1G18750.2	miR5658(4), miR5658(5)
AT1G18790	AT1G18790.1	miR5021(5)
AT1G18800	AT1G18800.1	miR414(5)
AT1G18860	AT1G18860.1	miR414(5)
AT1G18870	AT1G18870.1	miR862-5p(3)
AT1G18870	AT1G18870.2	miR862-5p(3)
AT1G18879	AT1G18879.1	miR837-5p(4)
AT1G18960	AT1G18960.1	miR778(2)
AT1G19025	AT1G19025.1	miR414(5)
AT1G19100	AT1G19100.1	miR869.2(4), miR869.2(5)
AT1G19140	AT1G19140.1	miR1886.3(5)
AT1G19140	AT1G19140.2	miR1886.3(5)
AT1G19260	AT1G19260.1	miR838(5)
AT1G19340	AT1G19340.1	miR414(5)
AT1G19410	AT1G19410.1	miR5641(5)
AT1G19420	AT1G19420.1	miR5017(3), miR5017(4)
AT1G19430	AT1G19430.1	miR774b-3p(3), miR774b-3p(4)
AT1G19500	AT1G19500.1	miR397b(4), miR397b(5)
AT1G19540	AT1G19540.1	miR868(3)
AT1G19580	AT1G19580.1	miR835-3p(3)
AT1G19580	AT1G19580.2	miR835-3p(3)
AT1G19680	AT1G19680.1	miR3933(5)
AT1G19835	AT1G19835.1	miR5021(4), miR5021(5)
AT1G19850	AT1G19850.1	miR417(2)
AT1G19870	AT1G19870.1	miR5021(5)
AT1G19900	AT1G19900.1	miR2111aSTAR(2)
AT1G19980	AT1G19980.1	miR5021(3), miR5021(5)
AT1G19990	AT1G19990.1	miR5645a-b(4), miR5645d-f(4)
AT1G20090	AT1G20090.1	miR5021(5)
AT1G20180	AT1G20180.1	miR5021(5)
AT1G20180	AT1G20180.2	miR5021(5)
AT1G20190	AT1G20190.1	miR5658(5)
AT1G20225	AT1G20225.1	miR169g-3p(3)
AT1G20230	AT1G20230.1	miR866-3p(5)
AT1G20500	AT1G20500.1	miR4221(3)
AT1G20640	AT1G20640.2	miR2936(3)
AT1G20696	AT1G20696.1	miR5021(5)
AT1G20696	AT1G20696.2	miR5021(5)
AT1G20696	AT1G20696.3	miR5021(5)
AT1G20710	AT1G20710.1	miR156i(4), miR156i(5), miR156j(5)
AT1G20800	AT1G20800.1	miR414(5)
AT1G20910	AT1G20910.1	miR5021(5)
AT1G20950	AT1G20950.1	miR397a(2), miR397a(4), miR5021(5)
AT1G20970	AT1G20970.1	miR5021(3), miR5021(4), miR5021(5)
AT1G21060	AT1G21060.1	miR5021(5)
AT1G21060	AT1G21060.2	miR5021(5)
AT1G21090	AT1G21090.1	miR5021(5)
AT1G21100	AT1G21100.1	miR778(2)
AT1G21160	AT1G21160.1	miR838(2)
AT1G21200	AT1G21200.1	miR414(5)
AT1G21202	AT1G21202.1	miR781(4), miR781a-b(4)
AT1G21245	AT1G21245.1	miR775(3)
AT1G21270	AT1G21270.1	miR399bc(2), miR399b,c(3)
AT1G21320	AT1G21320.1	miR5658(5)
AT1G21326	AT1G21326.1	miR5658(4), miR5658(5)
AT1G21400	AT1G21400.1	miR5021(5)
AT1G21560	AT1G21560.1	miR414(2), miR414(5)
AT1G21560	AT1G21560.2	miR414(5)
AT1G21560	AT1G21560.3	miR414(5)
AT1G21650	AT1G21650.1	miR5016(3)
AT1G21650	AT1G21650.2	miR5016(3)
AT1G21650	AT1G21650.3	miR5016(3)
AT1G21670	AT1G21670.1	miR2111aSTAR(2)
AT1G21695	AT1G21695.1	miR5021(5)
AT1G21722	AT1G21722.1	miR414(5)
AT1G21740	AT1G21740.1	miR838(5)
AT1G21910	AT1G21910.1	miR5021(5), miR5641(5)
AT1G22000	AT1G22000.1	miR156h(3), miR156h(4), miR156a-f(5), miR156h(5), miR156i(5), miR156j(5), miR157a-c(5), miR157d(5)
AT1G22020	AT1G22020.1	miR414(5)
AT1G22060	AT1G22060.1	miR831(5)
AT1G22180	AT1G22180.2	miR867(3)
AT1G22180	AT1G22180.3	miR867(3)
AT1G22230	AT1G22230.1	miR414(5)
AT1G22260	AT1G22260.1	miR163(5)
AT1G22530	AT1G22530.1	miR5021(4), miR5021(5)
AT1G22610	AT1G22610.1	miR5021(5)
AT1G22620	AT1G22620.1	miR2111ab(2)
AT1G22640	AT1G22640.1	miR858(4)
AT1G22680	AT1G22680.1	miR5641(3)
AT1G22810	AT1G22810.1	miR5021(5)
AT1G22850	AT1G22850.1	miR5658(5)
AT1G22870	AT1G22870.1	miR399a(2)
AT1G22910	AT1G22910.1	miR5021(5)
AT1G22910	AT1G22910.2	miR5021(5)
AT1G22910	AT1G22910.3	miR5021(5)
AT1G22960	AT1G22960.1	miR400(2), miR400(3), miR400(5)
AT1G22980	AT1G22980.1	miR2934-5p(5)
AT1G23020	AT1G23020.1	miR837-5p(2), miR837-5p(3), miR837-5p(4), miR837-5p(5)
AT1G23020	AT1G23020.2	miR837-5p(3), miR837-5p(5)
AT1G23090	AT1G23090.1	miR826(5)
AT1G23180	AT1G23180.1	miR4245(5)
AT1G23205	AT1G23205.1	miR5021(5)
AT1G23230	AT1G23230.1	miR5017(4)
AT1G23240	AT1G23240.1	miR5021(5)
AT1G23240	AT1G23240.2	miR5021(5)
AT1G23240	AT1G23240.3	miR5021(5)
AT1G23340	AT1G23340.1	miR5021(5)
AT1G23340	AT1G23340.2	miR5021(5)
AT1G23410	AT1G23410.1	miR863-3p(3)
AT1G23600	AT1G23600.1	miR396b(2), miR396b(5)
AT1G23600	AT1G23600.2	miR396b(5)
AT1G23840	AT1G23840.1	miR5645c(4), miR5645c(5)
AT1G23930	AT1G23930.1	miR396a(4), miR396b(4), miR414(4), miR414(5)
AT1G23980	AT1G23980.1	miR5021(5)
AT1G24110	AT1G24110.1	miR835-3p(5)
AT1G24130	AT1G24130.1	miR866-3p(5)
AT1G24170	AT1G24170.1	miR5021(5)
AT1G24190	AT1G24190.1	miR5021(5)
AT1G24190	AT1G24190.2	miR5021(5)
AT1G24270	AT1G24270.1	miR5643a-b(3), miR5643a-b(5)
AT1G24310	AT1G24310.1	miR776(5)
AT1G24350	AT1G24350.1	miR5021(5)
AT1G24350	AT1G24350.2	miR5021(5)
AT1G24350	AT1G24350.3	miR5021(5)
AT1G24360	AT1G24360.1	miR5021(5)
AT1G24530	AT1G24530.1	miR867(5)
AT1G24706	AT1G24706.1	miR5021(5)
AT1G24706	AT1G24706.2	miR5021(5)
AT1G24793	AT1G24793.1	miR859(2), miR861-3p(3)
AT1G24793	AT1G24793.2	miR861-3p(3)
AT1G24800	AT1G24800.1	miR859(4), miR859(5)
AT1G24880	AT1G24880.1	miR859(2), miR861-3p(3)
AT1G24881	AT1G24881.1	miR859(4), miR859(5)
AT1G24967	AT1G24967.1	miR860(3)
AT1G25054	AT1G25054.1	miR859(2), miR861-3p(3)
AT1G25054	AT1G25054.2	miR861-3p(3)
AT1G25055	AT1G25055.1	miR859(4), miR859(5)
AT1G25141	AT1G25141.1	miR859(2), miR859(4)
AT1G25145	AT1G25145.1	miR861-3p(3)
AT1G25150	AT1G25150.1	miR859(5)
AT1G25210	AT1G25210.1	miR859(2), miR861-3p(3)
AT1G25210	AT1G25210.2	miR861-3p(3)
AT1G25211	AT1G25211.1	miR859(4), miR859(5)
AT1G25290	AT1G25290.1	miR5639(4)
AT1G25340	AT1G25340.1	miR858b(5)
AT1G25340	AT1G25340.2	miR858(4), miR858b(5)
AT1G25350	AT1G25350.1	miR833-3p(3)
AT1G25350	AT1G25350.2	miR833-3p(3), miR837-3p(5)
AT1G25370	AT1G25370.1	miR414(2), miR414(4), miR414(5)
AT1G25410	AT1G25410.1	miR398a(2)
AT1G25500	AT1G25500.3	miR156a-f(5)
AT1G25510	AT1G25510.1	miR5641(5)
AT1G25550	AT1G25550.1	miR2111ab(2), miR2111a(3), miR2111b(3)
AT1G25682	AT1G25682.1	miR773(5)
AT1G25886	AT1G25886.1	miR835-5p(3), miR835-5p(4)
AT1G26090	AT1G26090.1	miR5021(5)
AT1G26208	AT1G26208.1	miR5658(5)
AT1G26210	AT1G26210.1	miR414(4), miR414(5)
AT1G26230	AT1G26230.1	miR2111ab(2)
AT1G26360	AT1G26360.1	miR5658(5)
AT1G26440	AT1G26440.1	miR830-5p(5)
AT1G26560	AT1G26560.1	miR414(5)
AT1G26580	AT1G26580.1	miR418(3)
AT1G26600	AT1G26600.1	miR5021(5)
AT1G26780	AT1G26780.1	miR5658(5)
AT1G26780	AT1G26780.2	miR5658(5)
AT1G26890	AT1G26890.1	miR156h(3), miR156a-f(5), miR156h(5), miR156i(5), miR156j(5), miR157d(5), miR414(5)
AT1G26910	AT1G26910.1	miR5021(5)
AT1G27070	AT1G27070.1	miR837-3p(5)
AT1G27170	AT1G27170.1	miR4221(5)
AT1G27170	AT1G27170.2	miR4221(5)
AT1G27180	AT1G27180.1	miR4221(5)
AT1G27340	AT1G27340.1	miR394ab(1), miR394a-b(3), miR394a-b(4), miR394a-b(5)
AT1G27360	AT1G27360.1	miR156g(1), miR157d(1), miR156a-f(2), miR156a-f(3), miR156g(3), miR156h(3), miR156i(3), miR156j(3), miR157a-c(3), miR157d(3), miR156a-f(5), miR156G(5), miR156h(5), miR156i(5), miR156j(5), miR157a-c(5), miR157d(5), miR5658(5)
AT1G27360	AT1G27360.2	miR156a-f(3), miR156g(3), miR156h(3), miR156i(3), miR156j(3), miR157a-c(3), miR157d(3), miR156a-f(5), miR156G(5), miR156h(5), miR156i(5), miR156j(5), miR157a-c(5), miR157d(5), miR5658(5)
AT1G27360	AT1G27360.3	miR156a-f(3), miR156g(3), miR156h(3), miR156i(3), miR156j(3), miR157a-c(3), miR157d(3), miR156a-f(5), miR156G(5), miR156h(5), miR156i(5), miR156j(5), miR157a-c(5), miR157d(5), miR5658(5)
AT1G27360	AT1G27360.4	miR156a-f(3), miR156g(3), miR156h(3), miR156i(3), miR156j(3), miR157a-c(3), miR157d(3), miR156a-f(4), miR156g(4), miR156i(4), miR156j(4), miR157a-c(4), miR156a-f(5), miR156G(5), miR156h(5), miR156i(5), miR156j(5), miR157a-c(5), miR157d(5), miR5658(5)
AT1G27370	AT1G27370.1	miR156g(1), miR156h(1), miR157d(1), miR156h(2), miR157a-c(2), miR156a-f(3), miR156g(3), miR156h(3), miR156i(3), miR156j(3), miR157a-c(3), miR157d(3), miR156a-f(5), miR156G(5), miR156h(5), miR156i(5), miR156j(5), miR157a-c(5), miR157d(5)
AT1G27370	AT1G27370.2	miR156a-f(3), miR156g(3), miR156h(3), miR156i(3), miR156j(3), miR157a-c(3), miR157d(3), miR156a-f(5), miR156G(5), miR156h(5), miR156i(5), miR156j(5), miR157a-c(5), miR157d(5)
AT1G27370	AT1G27370.3	miR156a-f(3), miR156g(3), miR156h(3), miR156i(3), miR156j(3), miR157a-c(3), miR157d(3), miR156a-f(5), miR156G(5), miR156h(5), miR156i(5), miR156j(5), miR157a-c(5), miR157d(5)
AT1G27370	AT1G27370.4	miR156a-f(3), miR156g(3), miR156h(3), miR156i(3), miR156j(3), miR157a-c(3), miR157d(3), miR156a-f(4), miR156g(4), miR156i(4), miR156j(4), miR157a-c(4), miR156a-f(5), miR156G(5), miR156h(5), miR156i(5), miR156j(5), miR157a-c(5), miR157d(5)
AT1G27470	AT1G27470.1	miR3434-5p(5)
AT1G27510	AT1G27510.1	miR838(5)
AT1G27595	AT1G27595.1	miR5998a-b(5)
AT1G27680	AT1G27680.1	miR5653(3)
AT1G27750	AT1G27750.1	miR399a(2), miR399a(3)
AT1G27780	AT1G27780.1	miR835-5p(3), miR835-5p(4)
AT1G27950	AT1G27950.1	miR782(5)
AT1G28002	AT1G28002.1	miR825(3)
AT1G28060	AT1G28060.1	miR2111bSTAR(2), miR5658(5)
AT1G28070	AT1G28070.1	miR5021(4), miR5021(5)
AT1G28250	AT1G28250.1	miR838(5)
AT1G28280	AT1G28280.1	miR4239(5)
AT1G28280	AT1G28280.2	miR4239(5)
AT1G28304	AT1G28304.1	miR414(5)
AT1G28310	AT1G28310.1	miR5658(5)
AT1G28310	AT1G28310.2	miR5658(5)
AT1G28350	AT1G28350.1	miR2111bSTAR(2), miR774b-3p(5)
AT1G28410	AT1G28410.1	miR846(5)
AT1G28420	AT1G28420.1	miR5021(4), miR417(5), miR5021(5)
AT1G28510	AT1G28510.1	miR5658(4), miR5658(5)
AT1G28560	AT1G28560.1	miR5021(5)
AT1G28560	AT1G28560.2	miR5021(5)
AT1G28620	AT1G28620.1	miR5025(5)
AT1G28650	AT1G28650.1	miR1888b(3)
AT1G28670	AT1G28670.1	miR414(2), miR414(4), miR414(5)
AT1G29010	AT1G29010.1	miR159a(3), miR159a(5)
AT1G29120	AT1G29120.1	miR399d(2)
AT1G29200	AT1G29200.1	miR844(5)
AT1G29200	AT1G29200.2	miR844(5)
AT1G29200	AT1G29200.3	miR844(5)
AT1G29240	AT1G29240.1	miR5024-5p(3), miR414(4), miR414(5)
AT1G29540	AT1G29540.1	miR5658(3), miR5658(4), miR5641(5), miR5658(5)
AT1G29820	AT1G29820.1	miR413(5)
AT1G29820	AT1G29820.2	miR413(5)
AT1G29890	AT1G29890.1	miR156i(5), miR156j(5)
AT1G29890	AT1G29890.2	miR156i(5), miR156j(5)
AT1G29950	AT1G29950.1	miR5021(5)
AT1G30060	AT1G30060.1	miR777(2), miR777(3), miR777(5)
AT1G30080	AT1G30080.1	miR5658(5)
AT1G30160	AT1G30160.1	miR773(3)
AT1G30160	AT1G30160.2	miR773(3)
AT1G30210	AT1G30210.1	miR319ab(1), miR319c(1), miR319c(3), miR319a-b(5), miR319c(5)
AT1G30210	AT1G30210.2	miR319c(3), miR159c(4), miR319c(4), miR319a-b(5), miR319c(5)
AT1G30330	AT1G30330.1	miR167a,b(1), miR167c(1), miR167d(1), miR167c(3), miR167c(5)
AT1G30330	AT1G30330.2	miR167c(3), miR167a-b(4), miR167c(4), miR167c(5)
AT1G30400	AT1G30400.1	miR5648-5p(3)
AT1G30400	AT1G30400.2	miR5648-5p(3)
AT1G30450	AT1G30450.1	miR157a-c(5), miR157d(5)
AT1G30450	AT1G30450.2	miR157a-c(5), miR157d(5)
AT1G30450	AT1G30450.3	miR157a-c(5), miR157d(5)
AT1G30460	AT1G30460.2	miR869.2(3)
AT1G30470	AT1G30470.1	miR414(5)
AT1G30470	AT1G30470.2	miR414(5)
AT1G30470	AT1G30470.3	miR414(5)
AT1G30473	AT1G30473.1	miR5021(5)
AT1G30490	AT1G30490.1	miR165ab(1), miR166abcdefg(1), miR165a-b(3), miR166a-g(3), miR165a-b(4), miR166a-g(4), miR165a-b(5), miR166a-G(5)
AT1G30550	AT1G30550.1	miR5650(5)
AT1G30650	AT1G30650.1	miR5021(3), miR5021(4), miR5021(5)
AT1G30680	AT1G30680.1	miR415(5)
AT1G30690	AT1G30690.2	miR5020a(3)
AT1G30760	AT1G30760.1	miR839(5)
AT1G30800	AT1G30800.1	miR5662(4)
AT1G30810	AT1G30810.1	miR5021(5)
AT1G30810	AT1G30810.2	miR5021(5)
AT1G30860	AT1G30860.1	miR847(5)
AT1G30880	AT1G30880.1	miR398a(2)
AT1G30890	AT1G30890.2	miR417(4)
AT1G30930	AT1G30930.1	miR4227(3)
AT1G30935	AT1G30935.1	miR5024-3p(4)
AT1G30940	AT1G30940.1	miR4227(3), miR5024-3p(4)
AT1G30970	AT1G30970.1	miR418(3), miR847(5)
AT1G30970	AT1G30970.2	miR418(3), miR847(5)
AT1G31130	AT1G31130.1	miR399d(2), miR156i(5)
AT1G31260	AT1G31260.1	miR159c(5)
AT1G31280	AT1G31280.1	miR403(1), miR403(3), miR403(4), miR403(5)
AT1G31290	AT1G31290.1	miR865-3p(5)
AT1G31300	AT1G31300.1	miR5663(3)
AT1G31300	AT1G31300.2	miR5663(3)
AT1G31420	AT1G31420.1	miR1888(5)
AT1G31420	AT1G31420.2	miR1888(5)
AT1G31480	AT1G31480.1	miR5021(5)
AT1G31510	AT1G31510.1	miR4243(5)
AT1G31580	AT1G31580.1	miR5021(5)
AT1G31650	AT1G31650.1	miR5021(5)
AT1G31730	AT1G31730.1	miR5658(4), miR5658(5)
AT1G31770	AT1G31770.1	miR5021(5)
AT1G31814	AT1G31814.1	miR2111a(5), miR2111b(5)
AT1G31885	AT1G31885.1	miR823(3)
AT1G31920	AT1G31920.1	miR5021(5)
AT1G31930	AT1G31930.1	miR5021(5)
AT1G31930	AT1G31930.2	miR5021(5)
AT1G31930	AT1G31930.3	miR5021(5)
AT1G31970	AT1G31970.1	miR5638a(5)
AT1G32070	AT1G32070.3	miR169h(4)
AT1G32080	AT1G32080.1	miR415(3)
AT1G32090	AT1G32090.1	miR5658(4), miR5658(5)
AT1G32140	AT1G32140.1	miR859(2), miR859(4), miR157a-c(5), miR157d(5), miR859(5)
AT1G32160	AT1G32160.1	miR5021(5)
AT1G32340	AT1G32340.1	miR172a-b(3), miR172c-d(3), miR1888(3)
AT1G32360	AT1G32360.1	miR5658(3), miR5658(4), miR5658(5)
AT1G32370	AT1G32370.1	miR156h(5)
AT1G32370	AT1G32370.2	miR5662(3)
AT1G32370	AT1G32370.3	miR5662(3)
AT1G32370	AT1G32370.4	miR5662(3)
AT1G32380	AT1G32380.1	miR5021(5)
AT1G32490	AT1G32490.1	miR414(2), miR414(5)
AT1G32490	AT1G32490.2	miR414(5)
AT1G32582	AT1G32582.1	miR400(4)
AT1G32700	AT1G32700.2	miR156h(5)
AT1G32713	AT1G32713.1	miR829.2(4)
AT1G32790	AT1G32790.1	miR5021(5)
AT1G32790	AT1G32790.2	miR5021(5)
AT1G32890	AT1G32890.1	miR5653(3)
AT1G32975	AT1G32975.1	miR870(5)
AT1G33050	AT1G33050.1	miR5021(5)
AT1G33050	AT1G33050.2	miR5021(5)
AT1G33050	AT1G33050.3	miR5021(5)
AT1G33050	AT1G33050.4	miR5021(5)
AT1G33060	AT1G33060.1	miR5658(5)
AT1G33060	AT1G33060.2	miR5658(5)
AT1G33120	AT1G33120.1	miR5630a-b(3), miR5630a-b(4), miR5630a-b(5)
AT1G33140	AT1G33140.1	miR5630a-b(3), miR5630a-b(4), miR5630a-b(5), miR827(5)
AT1G33200	AT1G33200.1	miR5015(3)
AT1G33230	AT1G33230.1	miR5021(5)
AT1G33240	AT1G33240.1	miR5021(4), miR5021(5)
AT1G33350	AT1G33350.1	miR5655(3)
AT1G33360	AT1G33360.1	miR5021(5)
AT1G33400	AT1G33400.1	miR2111bSTAR(2)
AT1G33530	AT1G33530.1	miR5013(5)
AT1G33770	AT1G33770.1	miR5641(4)
AT1G33790	AT1G33790.1	miR773(5)
AT1G33790	AT1G33790.2	miR846(3), miR846(4), miR773(5), miR846(5)
AT1G33980	AT1G33980.1	miR5021(5)
AT1G33980	AT1G33980.2	miR5021(4), miR5021(5)
AT1G34010	AT1G34010.1	miR1886.2(5)
AT1G34065	AT1G34065.1	miR778(5)
AT1G34150	AT1G34150.1	miR4221(5)
AT1G34190	AT1G34190.1	miR414(5)
AT1G34270	AT1G34270.1	miR5021(5)
AT1G34320	AT1G34320.1	miR5021(5)
AT1G34360	AT1G34360.1	miR5021(5)
AT1G34370	AT1G34370.1	miR5658(5), miR854a-e(5)
AT1G34370	AT1G34370.2	miR5658(5), miR854a-e(5)
AT1G34370	AT1G34370.3	miR5658(5), miR854a-e(5)
AT1G34405	AT1G34405.1	miR774(3), miR774(4)
AT1G34530	AT1G34530.1	miR5997(3)
AT1G34560	AT1G34560.1	miR156G(5), miR156j(5)
AT1G34600	AT1G34600.1	miR774b-3p(4)
AT1G34610	AT1G34610.1	miR161.2(5)
AT1G34630	AT1G34630.1	miR156h(5)
AT1G34670	AT1G34670.1	miR858(3), miR858b(3), miR858(4), miR858b(4), miR858(5)
AT1G35050	AT1G35050.1	miR864-3p(3), miR864-3p(4), miR864-3p(5)
AT1G35115	AT1G35115.1	miR5633(3)
AT1G35320	AT1G35320.1	miR5021(5)
AT1G35360	AT1G35360.1	miR5025(5)
AT1G35370	AT1G35370.1	miR396a(3), miR396b(3)
AT1G35390	AT1G35390.1	miR838(3), miR838(5)
AT1G35516	AT1G35516.1	miR156i(3), miR156i(5), miR156j(5)
AT1G35545	AT1G35545.1	miR5666(3), miR5666(4), miR5666(5)
AT1G35560	AT1G35560.1	miR5021(5)
AT1G35647	AT1G35647.1	miR863-3p(5)
AT1G35660	AT1G35660.1	miR773(3), miR414(5), miR773(5)
AT1G35670	AT1G35670.1	miR5021(5)
AT1G35735	AT1G35735.1	miR864-3p(3), miR864-3p(4), miR864-3p(5)
AT1G35740	AT1G35740.1	miR1888(5), miR844-3p(5)
AT1G35745	AT1G35745.1	miR5648-5p(3)
AT1G35870	AT1G35870.1	miR159c(3), miR319c(3), miR159c(5), miR319c(5)
AT1G35970	AT1G35970.1	miR870(3), miR401(5), miR5662(5), miR870(5)
AT1G36060	AT1G36060.1	miR5021(5)
AT1G36078	AT1G36078.1	miR398a(3), miR398b,c(3)
AT1G36080	AT1G36080.1	miR396a(4), miR396b(4), miR414(4), miR414(5)
AT1G36095	AT1G36095.1	miR414(5)
AT1G36110	AT1G36110.1	miR861-5p(5)
AT1G36130	AT1G36130.1	miR401(4), miR401(5)
AT1G36160	AT1G36160.1	miR866-3p(4)
AT1G36185	AT1G36185.1	miR825(3), miR825(4), miR825(5)
AT1G36210	AT1G36210.1	miR169hSTAR(5)
AT1G36250	AT1G36250.1	miR855(3), miR855(4), miR855(5)
AT1G36280	AT1G36280.1	miR156h(5)
AT1G36380	AT1G36380.1	miR5021(5)
AT1G36441	AT1G36441.1	miR861-3p(5)
AT1G36485	AT1G36485.1	miR5645c(3), miR5645c(4), miR5645c(5)
AT1G36730	AT1G36730.1	miR414(2)
AT1G36925	AT1G36925.1	miR838(5)
AT1G36940	AT1G36940.1	miR5021(5)
AT1G36970	AT1G36970.1	miR5998a-b(5)
AT1G37035	AT1G37035.1	miR5643a-b(3)
AT1G37090	AT1G37090.1	miR865-3p(4)
AT1G38790	AT1G38790.1	miR5643a-b(3), miR5643a-b(4), miR5643a-b(5)
AT1G38870	AT1G38870.1	miR5643a-b(3), miR5643a-b(4), miR5643a-b(5)
AT1G39190	AT1G39190.1	miR413(3)
AT1G39910	AT1G39910.1	miR396b(5)
AT1G40073	AT1G40073.1	miR396b(5)
AT1G40075	AT1G40075.1	miR167c(3)
AT1G40080	AT1G40080.1	miR447a.2-3p(3), miR447a.2-3p(4), miR447a.2-3p(5)
AT1G40091	AT1G40091.1	miR870(3)
AT1G40103	AT1G40103.1	miR1887(3)
AT1G40104	AT1G40104.1	miR5643a-b(3), miR394a-b(5)
AT1G40107	AT1G40107.1	miR5021(5)
AT1G40113	AT1G40113.1	miR866-5p(5)
AT1G40125	AT1G40125.1	miR5021(5)
AT1G40136	AT1G40136.1	miR866-5p(5)
AT1G40630	AT1G40630.1	miR5013(4)
AT1G41755	AT1G41755.1	miR5014b(5), miR838(5)
AT1G41835	AT1G41835.1	miR864-3p(3), miR864-3p(4), miR864-3p(5)
AT1G41910	AT1G41910.1	miR4245(3)
AT1G42070	AT1G42070.1	miR5658(5)
AT1G42140	AT1G42140.1	miR401(4), miR169hSTAR(5), miR401(5)
AT1G42290	AT1G42290.1	miR867(5)
AT1G42380	AT1G42380.1	miR855(3), miR855(4), miR855(5)
AT1G42390	AT1G42390.1	miR414(5)
AT1G42410	AT1G42410.1	miR5997(3)
AT1G42550	AT1G42550.1	miR5021(5)
AT1G42590	AT1G42590.1	miR863-5p(3)
AT1G42602	AT1G42602.1	miR773b-3p(5)
AT1G42630	AT1G42630.1	miR447a.2-3p(3), miR447a.2-3p(4), miR447a.2-3p(5)
AT1G42650	AT1G42650.1	miR1887(3)
AT1G42703	AT1G42703.1	miR5646(5)
AT1G42727	AT1G42727.1	miR863-3p(4), miR863-3p(5)
AT1G43000	AT1G43000.1	miR5652(3), miR5652(5)
AT1G43005	AT1G43005.1	miR4227(3), miR4227(4), miR4227(5)
AT1G43020	AT1G43020.1	miR5021(5)
AT1G43020	AT1G43020.2	miR5021(5)
AT1G43020	AT1G43020.3	miR5021(5)
AT1G43020	AT1G43020.4	miR5021(5)
AT1G43060	AT1G43060.1	miR829.1(3), miR845a(3), miR1886.1(4), miR845a(4), miR1886.1(5), miR845a(5), miR865-3p(5)
AT1G43270	AT1G43270.1	miR862-3p(5)
AT1G43310	AT1G43310.1	miR5647(5)
AT1G43745	AT1G43745.1	miR2934-3p(3), miR2934-3p(4), miR2934-3p(5)
AT1G43775	AT1G43775.1	miR395a,d,e(5)
AT1G43780	AT1G43780.1	miR865-5p(3)
AT1G43785	AT1G43785.1	miR829.1(5)
AT1G43830	AT1G43830.1	miR5633(3)
AT1G43886	AT1G43886.1	miR5662(4), miR5662(5), miR866-3p(5)
AT1G44010	AT1G44010.1	miR831(5)
AT1G44020	AT1G44020.1	miR822(3)
AT1G44050	AT1G44050.1	miR414(5)
AT1G44080	AT1G44080.1	miR5021(5)
AT1G44780	AT1G44780.2	miR838(4)
AT1G44830	AT1G44830.1	miR5658(5)
AT1G44840	AT1G44840.1	miR779.1(3), miR779.1(5)
AT1G44880	AT1G44880.1	miR4239(5)
AT1G44900	AT1G44900.1	miR781(2), miR781(3), miR781a-b(3), miR781(4), miR781a-b(4), miR781(5), miR781a-b(5)
AT1G44900	AT1G44900.2	miR781(3), miR781a-b(3), miR781(5), miR781a-b(5)
AT1G45020	AT1G45020.1	miR5021(5)
AT1G45100	AT1G45100.1	miR172c-d(5)
AT1G45130	AT1G45130.1	miR5643a-b(3)
AT1G45160	AT1G45160.1	miR5021(5), miR5658(5)
AT1G45160	AT1G45160.2	miR5658(4), miR5021(5), miR5658(5)
AT1G45616	AT1G45616.1	miR399f(2), miR5658(4), miR5658(5)
AT1G47128	AT1G47128.1	miR5021(5)
AT1G47270	AT1G47270.1	miR5021(5)
AT1G47270	AT1G47270.2	miR5021(5)
AT1G47360	AT1G47360.1	miR857(3), miR857(4)
AT1G47380	AT1G47380.1	miR835-5p(4)
AT1G47440	AT1G47440.1	miR868-5p(3), miR868-5p(5)
AT1G47497	AT1G47497.1	miR407(3), miR407(5)
AT1G47497	AT1G47497.2	miR407(3), miR407(5)
AT1G47565	AT1G47565.1	miR5013(5)
AT1G47670	AT1G47670.1	miR156i(4), miR156j(4)
AT1G47740	AT1G47740.1	miR5021(5)
AT1G47890	AT1G47890.1	miR390a-b(4)
AT1G47950	AT1G47950.1	miR414(4), miR414(5)
AT1G47960	AT1G47960.1	miR414(5)
AT1G47970	AT1G47970.1	miR414(2), miR414(3), miR414(4), miR414(5)
AT1G48020	AT1G48020.1	miR829.2(3), miR829.2(5)
AT1G48040	AT1G48040.1	miR856(3), miR856(4), miR856(5)
AT1G48090	AT1G48090.1	miR867(3), miR2936(5)
AT1G48150	AT1G48150.1	miR5021(5)
AT1G48160	AT1G48160.1	miR782(5)
AT1G48267	AT1G48267.1	miR161.1(4)
AT1G48310	AT1G48310.1	miR417(2)
AT1G48315	AT1G48315.1	miR156h(5), miR156i(5)
AT1G48340	AT1G48340.1	miR4227(3)
AT1G48370	AT1G48370.1	miR5997(5)
AT1G48380	AT1G48380.1	miR396a(2)
AT1G48400	AT1G48400.1	miR414(4), miR414(5)
AT1G48410	AT1G48410.1	miR168ab(1), miR168a-b(3), miR168a-b(5)
AT1G48410	AT1G48410.2	miR168a-b(3), miR168a-b(4), miR168a-b(5)
AT1G48410	AT1G48410.3	miR168a-b(3), miR168a-b(5)
AT1G48430	AT1G48430.1	miR162a-b(4), miR162a-b(5)
AT1G48480	AT1G48480.1	miR5021(5)
AT1G48500	AT1G48500.1	miR169defg(2), miR169hijklmn(2)
AT1G48625	AT1G48625.1	miR4243(3), miR4243(4), miR4243(5)
AT1G48750	AT1G48750.1	miR5658(5)
AT1G48760	AT1G48760.1	miR169defg(2)
AT1G48970	AT1G48970.1	miR5658(5)
AT1G49040	AT1G49040.1	miR5658(5)
AT1G49040	AT1G49040.2	miR5658(5)
AT1G49040	AT1G49040.3	miR5658(5)
AT1G49120	AT1G49120.1	miR847(2), miR847(4), miR847(5)
AT1G49190	AT1G49190.2	miR857(5)
AT1G49290	AT1G49290.1	miR854a(3), miR854b(3), miR854c(3), miR854d(3), miR854e(3), miR854a-e(5)
AT1G49475	AT1G49475.1	miR165a-b(3)
AT1G49510	AT1G49510.1	miR5021(5)
AT1G49560	AT1G49560.1	miR835-5p(2), miR835-5p(3), miR835-5p(4), miR835-5p(5)
AT1G49670	AT1G49670.1	miR5021(4), miR5021(5)
AT1G49670	AT1G49670.2	miR5021(5)
AT1G49710	AT1G49710.1	miR5021(5)
AT1G49740	AT1G49740.1	miR5021(5)
AT1G49770	AT1G49770.1	miR2934-5p(3)
AT1G49870	AT1G49870.1	miR399f(3)
AT1G49870	AT1G49870.2	miR399f(3)
AT1G49900	AT1G49900.1	miR414(3), miR414(4), miR5021(4), miR414(5), miR5021(5)
AT1G49910	AT1G49910.1	miR158a(3), miR158a(5)
AT1G49990	AT1G49990.1	miR414(5)
AT1G50030	AT1G50030.1	miR5664(3)
AT1G50030	AT1G50030.2	miR5664(3)
AT1G50055	AT1G50055.1	miR173(2), miR173(3), miR5636(3), miR5636(4), miR5636(5)
AT1G50210	AT1G50210.1	miR5019(5)
AT1G50360	AT1G50360.1	miR5021(5)
AT1G50410	AT1G50410.1	miR414(2), miR414(4), miR414(5)
AT1G50460	AT1G50460.1	miR414(5)
AT1G50470	AT1G50470.1	miR774(3)
AT1G50610	AT1G50610.1	miR2111aSTAR(2), miR5658(5)
AT1G50732	AT1G50732.1	miR854a(3), miR854b(3), miR854c(3), miR854d(3), miR854e(3), miR854a-e(5)
AT1G50750	AT1G50750.1	miR778(2), miR414(5), miR5021(5)
AT1G50770	AT1G50770.1	miR773(5)
AT1G50780	AT1G50780.1	miR5021(4), miR5021(5)
AT1G50790	AT1G50790.1	miR414(4)
AT1G50810	AT1G50810.1	miR5633(3)
AT1G50820	AT1G50820.1	miR857(3), miR857(4), miR857(5)
AT1G50870	AT1G50870.1	miR778(2)
AT1G50930	AT1G50930.1	miR395a,d,e(3), miR395b-c,f(3), miR395ade(4), miR395b-cf(4), miR395a,d,e(5), miR395b-c,f(5), miR414(5)
AT1G50950	AT1G50950.1	miR2111aSTAR(2)
AT1G50990	AT1G50990.1	miR391(3), miR391(4)
AT1G51130	AT1G51130.1	miR5021(5)
AT1G51160	AT1G51160.1	miR156i(5)
AT1G51160	AT1G51160.2	miR156i(5)
AT1G51190	AT1G51190.1	miR5658(5)
AT1G51220	AT1G51220.1	miR5021(5)
AT1G51300	AT1G51300.1	miR779.2(3)
AT1G51350	AT1G51350.1	miR5021(5)
AT1G51355	AT1G51355.1	miR5021(4), miR5021(5)
AT1G51480	AT1G51480.1	miR472(1), miR472(3), miR472(4), miR472(5), miR5638a(5)
AT1G51520	AT1G51520.1	miR414(5)
AT1G51520	AT1G51520.2	miR414(5)
AT1G51538	AT1G51538.1	miR414(5)
AT1G51540	AT1G51540.1	miR414(2), miR4243(5)
AT1G51620	AT1G51620.1	miR5012(5)
AT1G51620	AT1G51620.2	miR5012(5)
AT1G51630	AT1G51630.1	miR838(3)
AT1G51640	AT1G51640.1	miR5658(3), miR5658(4), miR5658(5)
AT1G51645	AT1G51645.1	miR414(4), miR414(5), miR861-5p(5)
AT1G51805	AT1G51805.1	miR865-5p(3)
AT1G51805	AT1G51805.2	miR865-5p(3)
AT1G51830	AT1G51830.1	miR774b-5p(5)
AT1G51880	AT1G51880.1	miR2111aSTAR(2)
AT1G51890	AT1G51890.1	miR413(5)
AT1G51890	AT1G51890.2	miR413(5)
AT1G51940	AT1G51940.1	miR5662(3)
AT1G52020	AT1G52020.1	miR835-5p(3), miR835-5p(4)
AT1G52050	AT1G52050.1	miR846(2), miR846(3), miR846(5)
AT1G52060	AT1G52060.1	miR846(2), miR846(3), miR846(4), miR846(5)
AT1G52070	AT1G52070.1	miR846(2), miR842(3), miR846(3), miR846(4), miR842(5), miR846(5)
AT1G52100	AT1G52100.1	miR842(2), miR842(3), miR842(4), miR842(5)
AT1G52100	AT1G52100.2	miR842(3), miR842(5)
AT1G52110	AT1G52110.1	miR846(3), miR846(4), miR846(5)
AT1G52120	AT1G52120.1	miR842(2), miR842(3), miR842(5)
AT1G52130	AT1G52130.1	miR846(2), miR842(3), miR846(3), miR846(4), miR846(5)
AT1G52150	AT1G52150.1	miR165ab(1), miR166abcdefg(1), miR165a-b(5), miR166a-G(5)
AT1G52150	AT1G52150.2	miR165a-b(5), miR166a-G(5)
AT1G52150	AT1G52150.3	miR166a-g(4), miR165a-b(5), miR166a-G(5)
AT1G52210	AT1G52210.1	miR2937(3)
AT1G52320	AT1G52320.2	miR414(5)
AT1G52340	AT1G52340.1	miR5021(5)
AT1G52342	AT1G52342.1	miR5021(5)
AT1G52370	AT1G52370.3	miR5021(5)
AT1G52380	AT1G52380.1	miR830(2), miR830(3), miR830-5p(3), miR156i(5), miR830-5p(5)
AT1G52500	AT1G52500.1	miR837-5p(2), miR837-5p(3), miR837-5p(4), miR837-5p(5)
AT1G52500	AT1G52500.2	miR837-5p(3), miR837-5p(5)
AT1G52590	AT1G52590.1	miR837-5p(2), miR837-5p(3), miR837-5p(4), miR837-5p(5)
AT1G52770	AT1G52770.1	miR5654-5p(3), miR5654-5p(4), miR5654-5p(5)
AT1G52780	AT1G52780.1	miR5641(4)
AT1G52820	AT1G52820.1	miR781(5), miR781a-b(5)
AT1G52827	AT1G52827.1	miR5024-3p(3), miR1887(5)
AT1G52870	AT1G52870.1	miR5021(5)
AT1G52870	AT1G52870.2	miR5021(5)
AT1G52880	AT1G52880.1	miR5658(5)
AT1G52950	AT1G52950.1	miR783(3)
AT1G53000	AT1G53000.1	miR5021(5)
AT1G53050	AT1G53050.1	miR2111aSTAR(2)
AT1G53090	AT1G53090.2	miR1888(5), miR5021(5)
AT1G53100	AT1G53100.2	miR5021(5)
AT1G53160	AT1G53160.1	miR156g(1), miR157a-c(1), miR157d(1), miR156a-f(2), miR156h(2), miR156a-f(3), miR156g(3), miR156h(3), miR156i(3), miR156j(3), miR157a-c(3), miR157d(3), miR156a-f(4), miR156g(4), miR156i(4), miR156j(4), miR157a-c(4), miR156a-f(5), miR156G(5), miR156h(5), miR156i(5), miR156j(5), miR157a-c(5), miR157d(5)
AT1G53165	AT1G53165.1	miR414(5)
AT1G53165	AT1G53165.2	miR414(5)
AT1G53165	AT1G53165.3	miR414(5)
AT1G53190	AT1G53190.1	miR169defg(2)
AT1G53210	AT1G53210.1	miR852(4), miR852(5)
AT1G53230	AT1G53230.1	miR319ab(1), miR319c(1), miR319c(3), miR319c(4), miR5658(4), miR319a-b(5), miR319c(5), miR5021(5), miR5658(5)
AT1G53233	AT1G53233.1	miR414(4), miR414(5)
AT1G53290	AT1G53290.1	miR775(1), miR156g(3), miR775(3), miR775(4), miR775(5)
AT1G53300	AT1G53300.1	miR5021(5)
AT1G53340	AT1G53340.1	miR847(2), miR847(3), miR847(5)
AT1G53450	AT1G53450.1	miR5645a-b(3), miR5645d-f(3)
AT1G53450	AT1G53450.2	miR5645a-b(3), miR5645d-f(3)
AT1G53560	AT1G53560.1	miR854a(4), miR854a-e(4), miR854a-e(5)
AT1G53630	AT1G53630.1	miR1888(3), miR1888(4)
AT1G53650	AT1G53650.1	miR5021(5)
AT1G53700	AT1G53700.1	miR5012(2), miR5012(3), miR5012(4), miR5012(5)
AT1G53720	AT1G53720.1	miR847(2), miR847(5)
AT1G53770	AT1G53770.1	miR854a(3), miR854b(3), miR854c(3), miR854d(3), miR854e(3), miR854a(4), miR854a-e(4), miR5658(5), miR854a-e(5)
AT1G53770	AT1G53770.2	miR854a(3), miR854b(3), miR854c(3), miR854d(3), miR854e(3), miR5658(5), miR854a-e(5)
AT1G54020	AT1G54020.1	miR869.1(3)
AT1G54020	AT1G54020.2	miR869.1(3)
AT1G54020	AT1G54020.3	miR869.1(3)
AT1G54030	AT1G54030.1	miR5021(5)
AT1G54080	AT1G54080.1	miR5021(5)
AT1G54080	AT1G54080.2	miR5021(5)
AT1G54090	AT1G54090.1	miR5021(5)
AT1G54115	AT1G54115.1	miR5641(5)
AT1G54160	AT1G54160.1	miR169a(1), miR169bc(1), miR169defg(1), miR169hijklmn(1), miR169a(3), miR169b-c(3), miR169h-n(3), miR5658(3), miR169a(4), miR169b-c(4), miR169d-g(4), miR169h-n(4), miR5658(4), miR169a(5), miR169b-c(5), miR169d-G(5), miR169h-n(5), miR5658(5)
AT1G54170	AT1G54170.1	miR863-5p(3)
AT1G54200	AT1G54200.1	miR5021(5)
AT1G54217	AT1G54217.1	miR5658(5)
AT1G54217	AT1G54217.3	miR5658(5)
AT1G54270	AT1G54270.1	miR838(5)
AT1G54270	AT1G54270.2	miR838(5)
AT1G54290	AT1G54290.1	miR5021(5)
AT1G54380	AT1G54380.1	miR406(2), miR406(3)
AT1G54440	AT1G54440.1	miR414(2), miR169h(4), miR414(4), miR169hSTAR(5), miR414(5)
AT1G54440	AT1G54440.2	miR169hSTAR(5), miR414(5)
AT1G54450	AT1G54450.1	miR5641(3)
AT1G54520	AT1G54520.1	miR5021(5)
AT1G54590	AT1G54590.1	miR5645a-b(5), miR5645d-f(5)
AT1G54660	AT1G54660.1	miR4245(4), miR4245(5)
AT1G54700	AT1G54700.1	miR5658(5)
AT1G54710	AT1G54710.1	miR447a.2-3p(3), miR447a.2-3p(4), miR447a.2-3p(5), miR5021(5), miR5658(5), miR5999(5)
AT1G54740	AT1G54740.1	miR5658(5)
AT1G54955	AT1G54955.1	miR5021(5)
AT1G54970	AT1G54970.1	miR778(2)
AT1G55070	AT1G55070.1	miR867(5)
AT1G55090	AT1G55090.1	miR5021(5)
AT1G55110	AT1G55110.1	miR5658(4), miR5658(5)
AT1G55210	AT1G55210.1	miR860(5)
AT1G55210	AT1G55210.2	miR860(5)
AT1G55325	AT1G55325.1	miR414(5)
AT1G55325	AT1G55325.2	miR414(5)
AT1G55350	AT1G55350.4	miR5663(4)
AT1G55365	AT1G55365.1	miR5021(5)
AT1G55370	AT1G55370.1	miR5021(5)
AT1G55370	AT1G55370.2	miR5021(5)
AT1G55380	AT1G55380.1	miR414(4), miR414(5)
AT1G55390	AT1G55390.1	miR414(4), miR414(5)
AT1G55410	AT1G55410.1	miR414(4), miR414(5)
AT1G55430	AT1G55430.1	miR414(5)
AT1G55440	AT1G55440.1	miR414(2), miR414(5)
AT1G55470	AT1G55470.1	miR5021(5)
AT1G55530	AT1G55530.1	miR5021(5)
AT1G55570	AT1G55570.1	miR5021(4), miR5021(5)
AT1G55680	AT1G55680.1	miR5021(5)
AT1G55860	AT1G55860.1	miR414(5)
AT1G55860	AT1G55860.2	miR414(5), miR5021(5)
AT1G55960	AT1G55960.1	miR5021(5)
AT1G56010	AT1G56010.1	miR164ab(1), miR164c(1), miR164a-b(3), miR164c(3), miR164a-b(5), miR164c(5)
AT1G56010	AT1G56010.2	miR164a-b(3), miR164c(3), miR164a-b(4), miR164c(4), miR164a-b(5), miR164c(5)
AT1G56090	AT1G56090.1	miR5021(5)
AT1G56100	AT1G56100.1	miR5012(3), miR5012(5)
AT1G56140	AT1G56140.1	miR5012(4)
AT1G56180	AT1G56180.1	miR5644(4)
AT1G56230	AT1G56230.2	miR5998a-b(5)
AT1G56290	AT1G56290.1	miR5021(5)
AT1G56340	AT1G56340.1	miR414(5)
AT1G56340	AT1G56340.2	miR414(5)
AT1G56500	AT1G56500.1	miR2934-5p(5)
AT1G56520	AT1G56520.1	miR843(3), miR843(5)
AT1G56520	AT1G56520.2	miR843(3), miR843(5)
AT1G56550	AT1G56550.1	miR5021(5)
AT1G56570	AT1G56570.1	miR414(5)
AT1G56650	AT1G56650.1	miR828(3)
AT1G56660	AT1G56660.1	miR398a(2)
AT1G56720	AT1G56720.3	miR1886.1(5)
AT1G57570	AT1G57570.1	miR842(2), miR846(2), miR842(3), miR846(3), miR842(4), miR846(4), miR842(5), miR846(5)
AT1G57620	AT1G57620.1	miR4245(3), miR4245(4), miR4245(5)
AT1G57765	AT1G57765.1	miR5020c(3)
AT1G57765	AT1G57765.2	miR5020c(3)
AT1G57780	AT1G57780.1	miR780.2(5)
AT1G57820	AT1G57820.1	miR414(2), miR414(5)
AT1G57820	AT1G57820.2	miR414(5)
AT1G58020	AT1G58020.1	miR396a(5), miR396b(5)
AT1G58210	AT1G58210.1	miR414(2), miR414(4), miR414(5), miR5028(5)
AT1G58235	AT1G58235.1	miR2933ab(3)
AT1G58290	AT1G58290.1	miR5021(5)
AT1G58310	AT1G58310.1	miR5996(3)
AT1G58350	AT1G58350.2	miR415(4), miR415(5)
AT1G58602	AT1G58602.1	miR5022(3)
AT1G59550	AT1G59550.1	miR863-5p(4)
AT1G59680	AT1G59680.1	miR157d(5)
AT1G59710	AT1G59710.1	miR414(5)
AT1G59750	AT1G59750.1	miR5021(5)
AT1G59750	AT1G59750.2	miR5021(5)
AT1G59750	AT1G59750.4	miR5021(5)
AT1G59760	AT1G59760.1	miR5631(4), miR5631(5)
AT1G59865	AT1G59865.1	miR5021(5)
AT1G59865	AT1G59865.2	miR5021(5)
AT1G59910	AT1G59910.1	miR414(5)
AT1G59970	AT1G59970.1	miR5021(5)
AT1G60020	AT1G60020.1	miR1886.1(4)
AT1G60050	AT1G60050.1	miR5660(4)
AT1G60070	AT1G60070.1	miR846(3)
AT1G60070	AT1G60070.2	miR846(3)
AT1G60073	AT1G60073.1	miR774(4)
AT1G60095	AT1G60095.1	miR846(3)
AT1G60110	AT1G60110.1	miR846(2), miR846(3), miR846(5)
AT1G60120	AT1G60120.1	miR396b(4), miR396a(5), miR396b(5)
AT1G60130	AT1G60130.1	miR842(2), miR842(3), miR842(4), miR842(5)
AT1G60140	AT1G60140.1	miR396b(4), miR396a(5), miR396b(5)
AT1G60160	AT1G60160.1	miR5633(3)
AT1G60190	AT1G60190.1	miR414(5)
AT1G60220	AT1G60220.1	miR414(2), miR414(4), miR414(5)
AT1G60230	AT1G60230.1	miR5021(5)
AT1G60240	AT1G60240.1	miR5658(5)
AT1G60380	AT1G60380.1	miR2111bSTAR(2), miR2111b(3), miR2111b-3p(3)
AT1G60390	AT1G60390.1	miR5021(5)
AT1G60410	AT1G60410.1	miR2111aSTAR(2)
AT1G60430	AT1G60430.1	miR5020b(3)
AT1G60430	AT1G60430.2	miR5020b(3), miR5020b(4)
AT1G60550	AT1G60550.1	miR5641(3)
AT1G60620	AT1G60620.1	miR5021(5)
AT1G60670	AT1G60670.1	miR5021(5)
AT1G60670	AT1G60670.2	miR5021(5)
AT1G60870	AT1G60870.1	miR414(2), miR414(4), miR414(5), miR5021(5)
AT1G60940	AT1G60940.1	miR5658(5)
AT1G60940	AT1G60940.2	miR5658(4), miR5658(5)
AT1G60990	AT1G60990.1	miR414(5)
AT1G60990	AT1G60990.2	miR414(5)
AT1G60990	AT1G60990.3	miR414(5)
AT1G61100	AT1G61100.1	miR5021(5)
AT1G61100	AT1G61100.2	miR5021(5)
AT1G61140	AT1G61140.1	miR5648-3p(3), miR5648-3p(5)
AT1G61140	AT1G61140.2	miR5648-3p(3), miR5648-3p(5)
AT1G61140	AT1G61140.3	miR5648-3p(3), miR5648-3p(4), miR5648-3p(5)
AT1G61180	AT1G61180.1	miR472(3), miR5021(5)
AT1G61180	AT1G61180.2	miR472(3), miR5021(5)
AT1G61190	AT1G61190.1	miR472(3)
AT1G61210	AT1G61210.1	miR1886.1(3), miR1886.1(5)
AT1G61210	AT1G61210.2	miR1886.1(3), miR1886.1(5)
AT1G61230	AT1G61230.1	miR842(3), miR846(3), miR846(4), miR846(5)
AT1G61250	AT1G61250.1	miR5021(5)
AT1G61250	AT1G61250.2	miR5021(5)
AT1G61260	AT1G61260.1	miR414(2), miR414(5)
AT1G61290	AT1G61290.1	miR172a-b(5), miR172c-d(5), miR172e(5)
AT1G61300	AT1G61300.1	miR472(3)
AT1G61310	AT1G61310.1	miR472(3)
AT1G61340	AT1G61340.1	miR414(5)
AT1G61340	AT1G61340.2	miR414(5)
AT1G61400	AT1G61400.1	miR394a-b(5)
AT1G61420	AT1G61420.1	miR836(3)
AT1G61480	AT1G61480.1	miR841(3), miR841b-3p(3)
AT1G61500	AT1G61500.1	miR841(3), miR841b-3p(3)
AT1G61560	AT1G61560.1	miR829.2(3), miR829.2(5)
AT1G61560	AT1G61560.2	miR829.2(3), miR829.2(5)
AT1G61560	AT1G61560.3	miR829.2(3), miR829.2(5)
AT1G61560	AT1G61560.4	miR829.2(3), miR829.2(5)
AT1G61667	AT1G61667.1	miR5021(5)
AT1G61690	AT1G61690.1	miR830(5)
AT1G61740	AT1G61740.1	miR414(5)
AT1G61850	AT1G61850.1	miR414(5)
AT1G61850	AT1G61850.2	miR414(5)
AT1G62020	AT1G62020.1	miR5021(5)
AT1G62030	AT1G62030.1	miR5658(5)
AT1G62035	AT1G62035.1	miR171a(4)
AT1G62075	AT1G62075.1	miR773b-3p(4)
AT1G62260	AT1G62260.1	miR5656(3), miR5656(4), miR5656(5)
AT1G62270	AT1G62270.1	miR774b-3p(3), miR774b-3p(5)
AT1G62360	AT1G62360.1	miR5021(5)
AT1G62390	AT1G62390.1	miR866-3p(5)
AT1G62450	AT1G62450.1	miR414(5)
AT1G62480	AT1G62480.1	miR838(2), miR838(5)
AT1G62510	AT1G62510.1	miR778(2)
AT1G62590	AT1G62590.1	miR161.2(1), miR161.1(2), miR400(2), miR161.2(3), miR400(3), miR161.2(4), miR161.2(5), miR400(5)
AT1G62630	AT1G62630.1	miR472(2), miR472(3), miR472(5)
AT1G62670	AT1G62670.1	miR161.1(2), miR161.2(2), miR400(2), miR161.1(3), miR161.2(3), miR400(3), miR400(4), miR161.1(5), miR161.2(5), miR400(5)
AT1G62680	AT1G62680.1	miR5658(4), miR5658(5)
AT1G62700	AT1G62700.1	miR5021(5)
AT1G62710	AT1G62710.1	miR863-5p(2), miR863-5p(5)
AT1G62720	AT1G62720.1	miR161.1(2), miR400(2), miR400(3), miR400(4), miR400(5)
AT1G62750	AT1G62750.1	miR842(3), miR842(5)
AT1G62760	AT1G62760.1	miR5658(5)
AT1G62766	AT1G62766.1	miR1886.1(5)
AT1G62850	AT1G62850.3	miR5021(5)
AT1G62860	AT1G62860.1	miR161.1(2), miR400(2), miR158a(3), miR158b(3), miR161.1(3), miR161.2(3), miR158a(5), miR158b(5), miR161.1(5)
AT1G62870	AT1G62870.1	miR5658(5)
AT1G62880	AT1G62880.2	miR5021(5)
AT1G62910	AT1G62910.1	miR161.2(1), miR161.1(2), miR400(2), miR161.1(3), miR161.2(3), miR400(3), miR161.1(5), miR161.2(5), miR400(5)
AT1G62914	AT1G62914.1	miR161.2(3), miR400(3), miR161.2(5), miR400(5)
AT1G62930	AT1G62930.1	miR161.1(2), miR161.2(2), miR400(2), miR161.1(3), miR161.2(3), miR400(3), miR400(4), miR161.1(5), miR161.2(5), miR400(5)
AT1G62960	AT1G62960.1	miR5021(4), miR5021(5)
AT1G62981	AT1G62981.1	miR773b-3p(3)
AT1G62981	AT1G62981.2	miR773b-3p(3), miR159b(5)
AT1G63000	AT1G63000.1	miR396a(2)
AT1G63005	AT1G63005.1	miR399bc(2), miR399bc(4)
AT1G63010	AT1G63010.1	miR827(2)
AT1G63010	AT1G63010.2	miR827(5)
AT1G63010	AT1G63010.3	miR827(5)
AT1G63010	AT1G63010.4	miR827(4), miR827(5)
AT1G63010	AT1G63010.5	miR827(5)
AT1G63050	AT1G63050.1	miR399a(2), miR399bc(2), miR399d(2), miR399f(2)
AT1G63057	AT1G63057.1	miR5658(5)
AT1G63057	AT1G63057.2	miR5658(4), miR5658(5)
AT1G63070	AT1G63070.1	miR161.2(2), miR400(2), miR161.2(3), miR400(3), miR400(4), miR161.2(5), miR400(5)
AT1G63080	AT1G63080.1	miR161.1(2), miR161.2(2), miR400(2), miR161.1(3), miR161.2(3), miR400(3), miR161.1(5), miR161.2(5), miR400(5)
AT1G63100	AT1G63100.1	miR842(5)
AT1G63120	AT1G63120.1	miR5658(4), miR5658(5)
AT1G63130	AT1G63130.1	miR161.1(2), miR161.2(2), miR400(2), miR161.1(3), miR161.2(3), miR400(3), miR5652(3), miR400(4), miR5652(4), miR161.1(5), miR161.2(5), miR400(5), miR5652(5)
AT1G63150	AT1G63150.1	miR161.1(1), miR161.2(1), miR400(2), miR161.1(3), miR161.2(3), miR400(3), miR161.2(4), miR161.1(5), miR161.2(5)
AT1G63170	AT1G63170.1	miR5021(5)
AT1G63230	AT1G63230.1	miR161.1(2), miR161.2(2), miR400(2), miR161.1(3), miR161.2(3), miR161.1(4), miR161.2(4), miR161.1(5), miR161.2(5)
AT1G63240	AT1G63240.1	miR5654-5p(4), miR5654-5p(5)
AT1G63250	AT1G63250.1	miR865-3p(3), miR865-3p(5)
AT1G63330	AT1G63330.1	miR161.1(2), miR161.2(2), miR400(2), miR161.2(3), miR161.2(4), miR161.2(5), miR400(5)
AT1G63360	AT1G63360.1	miR472(2), miR472(3), miR472(5)
AT1G63400	AT1G63400.1	miR161.2(1), miR161.1(2), miR400(2), miR161.1(3), miR161.2(3), miR400(3), miR161.2(4), miR400(4), miR161.1(5), miR161.2(5), miR400(5)
AT1G63500	AT1G63500.1	miR5658(4), miR5658(5)
AT1G63550	AT1G63550.1	miR5021(5)
AT1G63560	AT1G63560.1	miR5021(5)
AT1G63630	AT1G63630.1	miR161.1(2), miR400(2), miR161.1(3), miR161.2(3), miR161.1(5), miR161.2(5)
AT1G63630	AT1G63630.2	miR161.1(3), miR161.1(4), miR161.1(5)
AT1G63640	AT1G63640.1	miR868(3)
AT1G63640	AT1G63640.2	miR868(3), miR868(4)
AT1G63650	AT1G63650.1	miR847(3), miR847(5)
AT1G63650	AT1G63650.2	miR847(3), miR847(5)
AT1G63650	AT1G63650.3	miR847(3), miR847(5)
AT1G63710	AT1G63710.1	miR1886.3(5)
AT1G63770	AT1G63770.1	miR158a(5)
AT1G63770	AT1G63770.2	miR158a(5)
AT1G63770	AT1G63770.3	miR158a(5)
AT1G63770	AT1G63770.4	miR158a(5)
AT1G63770	AT1G63770.5	miR158a(5)
AT1G63800	AT1G63800.1	miR414(2), miR414(5)
AT1G63820	AT1G63820.1	miR5641(5)
AT1G63930	AT1G63930.1	miR5021(5)
AT1G63980	AT1G63980.1	miR414(2), miR414(5)
AT1G63980	AT1G63980.2	miR414(4), miR414(5)
AT1G64040	AT1G64040.1	miR5021(5)
AT1G64050	AT1G64050.1	miR5658(5)
AT1G64050	AT1G64050.2	miR5658(5)
AT1G64065	AT1G64065.1	miR5021(5)
AT1G64080	AT1G64080.1	miR865-5p(3), miR865-5p(4)
AT1G64100	AT1G64100.1	miR158a(2), miR158b(2), miR158a(3), miR158a(5), miR158b(5)
AT1G64100	AT1G64100.2	miR158a(3), miR158a(5), miR158b(5)
AT1G64150	AT1G64150.1	miR835-3p(3), miR5021(5)
AT1G64170	AT1G64170.1	miR5656(5)
AT1G64200	AT1G64200.1	miR5642a-b(5), miR5658(5)
AT1G64210	AT1G64210.1	miR5021(5)
AT1G64250	AT1G64250.1	miR846(4)
AT1G64340	AT1G64340.1	miR5658(4), miR5658(5)
AT1G64390	AT1G64390.1	miR5021(5)
AT1G64410	AT1G64410.1	miR2934-3p(4), miR2934-3p(5)
AT1G64430	AT1G64430.1	miR156h(5)
AT1G64430	AT1G64430.2	miR156h(5), miR5658(5)
AT1G64470	AT1G64470.1	miR2111bSTAR(2)
AT1G64500	AT1G64500.1	miR414(4), miR414(5)
AT1G64570	AT1G64570.1	miR414(3), miR414(4), miR414(5)
AT1G64580	AT1G64580.1	miR161.1(2), miR161.2(2), miR400(2), miR400(3), miR161.2(4), miR400(5)
AT1G64583	AT1G64583.1	miR161.1(3), miR161.2(3), miR161.1(5), miR161.2(5), miR400(5)
AT1G64628	AT1G64628.1	miR5021(4), miR5021(5)
AT1G64630	AT1G64630.1	miR5021(4), miR5021(5)
AT1G64750	AT1G64750.2	miR5021(5)
AT1G64780	AT1G64780.1	miR5021(5)
AT1G64790	AT1G64790.1	miR169a(2)
AT1G64810	AT1G64810.1	miR5658(5)
AT1G64810	AT1G64810.2	miR5658(5)
AT1G64870	AT1G64870.1	miR5658(5)
AT1G64880	AT1G64880.1	miR414(2), miR414(5), miR865-3p(5)
AT1G64890	AT1G64890.1	miR782(4), miR782(5)
AT1G64930	AT1G64930.1	miR3434-3p(5)
AT1G64940	AT1G64940.1	miR3434-3p(5)
AT1G64980	AT1G64980.1	miR2111bSTAR(2)
AT1G64990	AT1G64990.2	miR414(5)
AT1G65080	AT1G65080.1	miR5021(5)
AT1G65295	AT1G65295.1	miR5021(5)
AT1G65370	AT1G65370.1	miR5655(3), miR5655(5)
AT1G65380	AT1G65380.1	miR854a(3), miR854b(3), miR854c(3), miR854d(3), miR854e(3)
AT1G65440	AT1G65440.1	miR414(5)
AT1G65440	AT1G65440.2	miR414(4), miR414(5)
AT1G65440	AT1G65440.3	miR414(5)
AT1G65470	AT1G65470.1	miR414(5)
AT1G65470	AT1G65470.2	miR414(5)
AT1G65560	AT1G65560.1	miR5021(4), miR5021(5)
AT1G65580	AT1G65580.1	miR5021(5)
AT1G65920	AT1G65920.1	miR5021(4), miR5021(5)
AT1G65940	AT1G65940.1	miR5018(3), miR5018(4), miR5018(5)
AT1G65990	AT1G65990.1	miR4243(3), miR4243(4), miR859(4), miR859(5)
AT1G66090	AT1G66090.1	miR5021(5)
AT1G66150	AT1G66150.1	miR5021(5)
AT1G66180	AT1G66180.1	miR5021(5)
AT1G66200	AT1G66200.1	miR5021(5)
AT1G66200	AT1G66200.2	miR5021(5)
AT1G66230	AT1G66230.1	miR858(1), miR858(3), miR858b(3), miR858(4), miR858(5), miR858b(5)
AT1G66235	AT1G66235.1	miR414(5)
AT1G66240	AT1G66240.1	miR5020a(3)
AT1G66240	AT1G66240.3	miR5020a(3)
AT1G66270	AT1G66270.1	miR3434-5p(5)
AT1G66270	AT1G66270.2	miR3434-5p(5)
AT1G66280	AT1G66280.1	miR3434-5p(5)
AT1G66350	AT1G66350.1	miR5021(5)
AT1G66360	AT1G66360.1	miR866-3p(2), miR5998a-b(4), miR866-5p(5)
AT1G66370	AT1G66370.1	miR828(2), miR828(3), miR828(4), miR828(5)
AT1G66440	AT1G66440.1	miR822(3)
AT1G66450	AT1G66450.1	miR822(3)
AT1G66620	AT1G66620.1	miR414(2), miR414(4), miR414(5)
AT1G66630	AT1G66630.1	miR414(4), miR414(5)
AT1G66670	AT1G66670.1	miR397a(3)
AT1G66690	AT1G66690.1	miR163(1), miR163(3), miR163(4), miR163(5)
AT1G66700	AT1G66700.1	miR163(1), miR163(3), miR163(5)
AT1G66700	AT1G66700.3	miR163(3), miR163(4), miR163(5)
AT1G66720	AT1G66720.1	miR163(1), miR163(3), miR163(4), miR163(5)
AT1G66880	AT1G66880.1	miR5647(3), miR5650(3), miR5650(4), miR5650(5)
AT1G67040	AT1G67040.1	miR838(3), miR156h(4), miR156h(5), miR156i(5), miR156j(5), miR838(5)
AT1G67050	AT1G67050.1	miR5021(5)
AT1G67070	AT1G67070.1	miR5666(3)
AT1G67120	AT1G67120.1	miR869.2(3), miR415(5)
AT1G67130	AT1G67130.1	miR169defg(2), miR399a(2), miR399d(2)
AT1G67140	AT1G67140.1	miR414(2)
AT1G67195	AT1G67195.2	miR5658(4)
AT1G67230	AT1G67230.1	miR5647(3), miR837-5p(3), miR837-5p(4), miR414(5), miR837-5p(5)
AT1G67290	AT1G67290.1	miR5636(5), miR780.2(5)
AT1G67325	AT1G67325.1	miR172e(3)
AT1G67325	AT1G67325.2	miR172e(3)
AT1G67350	AT1G67350.1	miR5021(5)
AT1G67390	AT1G67390.1	miR5640(5)
AT1G67410	AT1G67410.1	miR5021(4), miR5021(5)
AT1G67450	AT1G67450.1	miR859(2), miR4243(3), miR774b-3p(3), miR859(4), miR4243(5), miR859(5)
AT1G67455	AT1G67455.1	miR774b-3p(3)
AT1G67530	AT1G67530.1	miR414(5)
AT1G67530	AT1G67530.2	miR414(5)
AT1G67630	AT1G67630.1	miR851-5p(3)
AT1G67840	AT1G67840.1	miR2111ab(2)
AT1G67880	AT1G67880.1	miR415(5)
AT1G68020	AT1G68020.1	miR169hSTAR(5)
AT1G68020	AT1G68020.2	miR169hSTAR(5)
AT1G68140	AT1G68140.1	miR447c(3)
AT1G68140	AT1G68140.2	miR447c(3), miR447c(4)
AT1G68140	AT1G68140.3	miR447c(3)
AT1G68250	AT1G68250.2	miR5998a-b(4)
AT1G68320	AT1G68320.1	miR5021(5)
AT1G68400	AT1G68400.1	miR2936(5)
AT1G68410	AT1G68410.2	miR5021(5)
AT1G68440	AT1G68440.1	miR414(2), miR414(4)
AT1G68460	AT1G68460.1	miR407(3), miR5021(4), miR5021(5)
AT1G68530	AT1G68530.2	miR5025(5)
AT1G68560	AT1G68560.1	miR169defg(2), miR169d-g(3), miR5650(3), miR5650(4), miR169d-G(5)
AT1G68640	AT1G68640.1	miR5595a(5), miR5995b(5)
AT1G68720	AT1G68720.1	miR5658(4), miR5658(5)
AT1G68780	AT1G68780.1	miR835-5p(5)
AT1G68790	AT1G68790.1	miR837-5p(4), miR837-5p(5)
AT1G68795	AT1G68795.1	miR1886.1(3)
AT1G68810	AT1G68810.1	miR5658(5)
AT1G68820	AT1G68820.1	miR447c(3)
AT1G68845	AT1G68845.1	miR837-5p(2), miR837-5p(5)
AT1G68870	AT1G68870.1	miR414(5)
AT1G68920	AT1G68920.1	miR5640(5)
AT1G68920	AT1G68920.3	miR5640(5)
AT1G68940	AT1G68940.1	miR847(5)
AT1G68940	AT1G68940.2	miR847(5)
AT1G68940	AT1G68940.3	miR847(5)
AT1G68945	AT1G68945.1	miR414(5)
AT1G69060	AT1G69060.1	miR414(5), miR5021(5)
AT1G69070	AT1G69070.1	miR414(2), miR414(4), miR414(5)
AT1G69170	AT1G69170.1	miR156g(1), miR157d(1), miR156a-f(2), miR156h(2), miR157a-c(2), miR156a-f(3), miR156g(3), miR156h(3), miR156i(3), miR156j(3), miR157a-c(3), miR157d(3), miR156a-f(4), miR156g(4), miR156i(4), miR156j(4), miR157a-c(4), miR156a-f(5), miR156G(5), miR156h(5), miR156i(5), miR156j(5), miR157a-c(5), miR157d(5)
AT1G69190	AT1G69190.1	miR5027(3), miR5027(4), miR5027(5)
AT1G69210	AT1G69210.1	miR5021(5)
AT1G69210	AT1G69210.2	miR5021(5)
AT1G69220	AT1G69220.1	miR831(3)
AT1G69220	AT1G69220.2	miR831(3)
AT1G69250	AT1G69250.1	miR5021(4)
AT1G69260	AT1G69260.1	miR414(5)
AT1G69270	AT1G69270.1	miR833-3p(3)
AT1G69360	AT1G69360.1	miR414(4), miR414(5), miR5021(5)
AT1G69390	AT1G69390.1	miR5021(5)
AT1G69430	AT1G69430.1	miR5658(5)
AT1G69440	AT1G69440.1	miR854a(3), miR854b(3), miR854c(3), miR854d(3), miR854e(3), miR5021(4), miR5021(5)
AT1G69490	AT1G69490.1	miR781(3), miR781a-b(3), miR781(4), miR781a-b(4)
AT1G69526	AT1G69526.1	miR414(5)
AT1G69526	AT1G69526.2	miR414(5)
AT1G69526	AT1G69526.3	miR414(5)
AT1G69540	AT1G69540.1	miR5643a-b(3)
AT1G69543	AT1G69543.1	miR5021(5)
AT1G69550	AT1G69550.1	miR402(3)
AT1G69588	AT1G69588.1	miR4221(5)
AT1G69690	AT1G69690.1	miR5658(4), miR5658(5)
AT1G69740	AT1G69740.1	miR4221(3), miR5028(5)
AT1G69740	AT1G69740.2	miR4221(3)
AT1G69770	AT1G69770.1	miR823(1), miR823(3), miR823(4), miR823(5)
AT1G69780	AT1G69780.1	miR5021(5)
AT1G69797	AT1G69797.1	miR395ade(4), miR395b-cf(4)
AT1G69830	AT1G69830.1	miR156i(4)
AT1G69870	AT1G69870.1	miR838(4)
AT1G69935	AT1G69935.1	miR414(4), miR414(5)
AT1G70070	AT1G70070.1	miR402(3)
AT1G70100	AT1G70100.3	miR5021(5)
AT1G70100	AT1G70100.4	miR5021(5)
AT1G70200	AT1G70200.1	miR414(4), miR414(5)
AT1G70280	AT1G70280.2	miR1888(4), miR3434-3p(4)
AT1G70320	AT1G70320.1	miR414(5)
AT1G70430	AT1G70430.1	miR5999(3)
AT1G70470	AT1G70470.1	miR841(2), miR841(3), miR841(5)
AT1G70480	AT1G70480.1	miR5021(5), miR5641(5)
AT1G70630	AT1G70630.1	miR5021(5)
AT1G70660	AT1G70660.1	miR5021(5)
AT1G70660	AT1G70660.2	miR5021(5)
AT1G70670	AT1G70670.1	miR5021(5)
AT1G70700	AT1G70700.1	miR169a(2), miR169defg(2), miR169a(5), miR169d-G(5)
AT1G70700	AT1G70700.2	miR169a(5), miR169d-G(5)
AT1G70885	AT1G70885.1	miR773b-3p(3)
AT1G70895	AT1G70895.1	miR5021(5)
AT1G70895	AT1G70895.2	miR5021(5)
AT1G70900	AT1G70900.1	miR5021(3), miR5021(4), miR5021(5)
AT1G70949	AT1G70949.1	miR5021(5)
AT1G71030	AT1G71030.1	miR858(3), miR858b(3), miR858b(5)
AT1G71040	AT1G71040.1	miR5015(3)
AT1G71060	AT1G71060.1	miR3434-3p(3)
AT1G71300	AT1G71300.1	miR778(2)
AT1G71330	AT1G71330.1	miR3434-5p(5)
AT1G71400	AT1G71400.1	miR156i(3), miR156j(3), miR156i(4), miR156j(4), miR156a-f(5), miR156i(5), miR156j(5)
AT1G71500	AT1G71500.1	miR5021(5)
AT1G71690	AT1G71690.1	miR156a-f(5), miR156G(5), miR156j(5)
AT1G71720	AT1G71720.1	miR414(5)
AT1G71810	AT1G71810.1	miR5020c(5)
AT1G71880	AT1G71880.1	miR5662(5)
AT1G71910	AT1G71910.1	miR5998a-b(3), miR5998a-b(4), miR5021(5), miR5998a-b(5)
AT1G71940	AT1G71940.1	miR5021(5)
AT1G71940	AT1G71940.2	miR5021(5)
AT1G71950	AT1G71950.1	miR5021(5)
AT1G71960	AT1G71960.1	miR5654-5p(4)
AT1G71970	AT1G71970.1	miR5021(5)
AT1G71990	AT1G71990.1	miR861-3p(3), miR861-3p(5)
AT1G72000	AT1G72000.1	miR391(2)
AT1G72060	AT1G72060.1	miR5021(5)
AT1G72180	AT1G72180.1	miR2933ab(3), miR2933ab(5)
AT1G72230	AT1G72230.1	miR408(2)
AT1G72270	AT1G72270.1	miR5647(3), miR5647(4)
AT1G72300	AT1G72300.1	miR5021(5)
AT1G72310	AT1G72310.1	miR5021(5)
AT1G72360	AT1G72360.1	miR838(2), miR838(3), miR838(5)
AT1G72360	AT1G72360.2	miR838(3), miR838(5)
AT1G72360	AT1G72360.3	miR838(3), miR838(5)
AT1G72470	AT1G72470.1	miR5021(5)
AT1G72490	AT1G72490.1	miR5021(5)
AT1G72570	AT1G72570.1	miR5658(4), miR5658(5)
AT1G72770	AT1G72770.1	miR156i(5)
AT1G72770	AT1G72770.2	miR156i(5)
AT1G72770	AT1G72770.3	miR156i(5)
AT1G72830	AT1G72830.1	miR169a(1), miR169bc(1), miR169defg(1), miR169hijklmn(1), miR169a(3), miR169b-c(3), miR169h-n(3), miR169a(5), miR169b-c(5), miR169h-n(5)
AT1G72830	AT1G72830.2	miR169a(3), miR169b-c(3), miR169h-n(3), miR169a(5), miR169b-c(5), miR169h-n(5)
AT1G72830	AT1G72830.3	miR169a(3), miR169b-c(3), miR169h-n(3), miR169a(4), miR169b-c(4), miR169d-g(4), miR169h-n(4), miR169a(5), miR169b-c(5), miR169h-n(5)
AT1G73000	AT1G73000.1	miR782(5)
AT1G73110	AT1G73110.1	miR5021(5)
AT1G73160	AT1G73160.1	miR5021(5)
AT1G73200	AT1G73200.1	miR5021(5)
AT1G73430	AT1G73430.1	miR5021(5)
AT1G73430	AT1G73430.2	miR5021(5)
AT1G73440	AT1G73440.1	miR5020c(3), miR5020c(4), miR5020c(5)
AT1G73480	AT1G73480.1	miR5021(5)
AT1G73490	AT1G73490.2	miR5021(5)
AT1G73500	AT1G73500.1	miR5658(3), miR5658(4), miR5658(5)
AT1G73590	AT1G73590.1	miR5020a(3)
AT1G73660	AT1G73660.1	miR842(3), miR5658(5)
AT1G73670	AT1G73670.1	miR5021(5)
AT1G73710	AT1G73710.1	miR5658(4), miR5658(5)
AT1G73740	AT1G73740.1	miR5021(4), miR5021(5)
AT1G73750	AT1G73750.1	miR5014b(3), miR5639(4), miR5014b(5)
AT1G73820	AT1G73820.1	miR2938(3)
AT1G73830	AT1G73830.1	miR779.1(5)
AT1G73830	AT1G73830.2	miR779.1(5)
AT1G73840	AT1G73840.1	miR778(2)
AT1G73850	AT1G73850.1	miR414(2), miR414(4), miR414(5)
AT1G73960	AT1G73960.1	miR5638a(3)
AT1G73960	AT1G73960.2	miR5638a(3)
AT1G74000	AT1G74000.1	miR5654-3p(3), miR5021(5)
AT1G74020	AT1G74020.1	miR5021(4), miR5021(5)
AT1G74100	AT1G74100.1	miR415(5)
AT1G74190	AT1G74190.1	miR5029(5)
AT1G74200	AT1G74200.1	miR5021(5)
AT1G74260	AT1G74260.1	miR828(3), miR828(4), miR401(5)
AT1G74410	AT1G74410.1	miR5021(4), miR5021(5)
AT1G74450	AT1G74450.1	miR5658(5)
AT1G74500	AT1G74500.1	miR5021(5)
AT1G74620	AT1G74620.1	miR847(2), miR847(3), miR5658(4), miR5658(5), miR847(5)
AT1G74770	AT1G74770.1	miR841(4), miR841b-3p(4), miR841b-3p(5)
AT1G74790	AT1G74790.1	miR399a(2), miR778(2)
AT1G74840	AT1G74840.1	miR863-5p(3), miR863-5p(4)
AT1G74840	AT1G74840.2	miR863-5p(3)
AT1G74850	AT1G74850.1	miR837-3p(5)
AT1G74870	AT1G74870.1	miR414(5)
AT1G74890	AT1G74890.1	miR5021(5)
AT1G75010	AT1G75010.1	miR771(3)
AT1G75080	AT1G75080.1	miR5021(5)
AT1G75080	AT1G75080.2	miR5021(5)
AT1G75140	AT1G75140.1	miR5021(5)
AT1G75150	AT1G75150.1	miR414(2), miR414(4), miR414(5)
AT1G75388	AT1G75388.1	miR5658(5)
AT1G75390	AT1G75390.1	miR5658(5)
AT1G75390	AT1G75390.2	miR5658(5)
AT1G75400	AT1G75400.1	miR169hijklmn(2), miR4239(5)
AT1G75430	AT1G75430.1	miR838(5)
AT1G75440	AT1G75440.1	miR5021(5)
AT1G75500	AT1G75500.1	miR414(2), miR414(4), miR414(5)
AT1G75690	AT1G75690.1	miR5595a(3), miR5995b(3), miR5021(5)
AT1G75730	AT1G75730.1	miR5021(5)
AT1G75750	AT1G75750.1	miR2937(3), miR2937(5)
AT1G75750	AT1G75750.2	miR2937(3), miR2937(5)
AT1G75770	AT1G75770.1	miR5021(5)
AT1G75780	AT1G75780.1	miR5021(5), miR5658(5)
AT1G75820	AT1G75820.1	miR415(4), miR415(5)
AT1G75930	AT1G75930.1	miR5021(5)
AT1G75990	AT1G75990.1	miR172e(5), miR5021(5)
AT1G76070	AT1G76070.1	miR414(5)
AT1G76135	AT1G76135.1	miR394a-b(4)
AT1G76140	AT1G76140.1	miR823(3)
AT1G76140	AT1G76140.2	miR823(3)
AT1G76160	AT1G76160.1	miR4221(3)
AT1G76260	AT1G76260.1	miR779.1(3), miR779.1(5)
AT1G76280	AT1G76280.1	miR5649a-b(3), miR4221(5), miR5649a-b(5)
AT1G76280	AT1G76280.2	miR5649a-b(3), miR4221(5), miR5649a-b(5)
AT1G76280	AT1G76280.3	miR5649a-b(3), miR4221(5), miR5649a-b(5)
AT1G76360	AT1G76360.1	miR5021(5)
AT1G76390	AT1G76390.1	miR159a(5)
AT1G76390	AT1G76390.2	miR159a(5)
AT1G76460	AT1G76460.1	miR5021(5)
AT1G76550	AT1G76550.1	miR5020a(5)
AT1G76600	AT1G76600.1	miR5658(5)
AT1G76670	AT1G76670.1	miR173-3p(4)
AT1G76680	AT1G76680.1	miR156h(5), miR156j(5), miR157d(5)
AT1G76680	AT1G76680.2	miR156h(5), miR156j(5), miR157d(5)
AT1G76690	AT1G76690.1	miR156h(5), miR156j(5), miR157d(5)
AT1G76710	AT1G76710.1	miR2936(5)
AT1G76720	AT1G76720.1	miR2936(3), miR2936(4), miR2936(5)
AT1G76810	AT1G76810.1	miR771(2), miR771(5)
AT1G76878	AT1G76878.1	miR854a(3), miR854b(3), miR854c(3), miR854d(3), miR854e(3)
AT1G76900	AT1G76900.1	miR774b-5p(3)
AT1G76900	AT1G76900.2	miR774b-5p(3)
AT1G76940	AT1G76940.1	miR783(4), miR867(5)
AT1G76940	AT1G76940.2	miR867(5)
AT1G76970	AT1G76970.1	miR414(5), miR5021(5)
AT1G76980	AT1G76980.2	miR5021(5)
AT1G76990	AT1G76990.1	miR5021(5)
AT1G76990	AT1G76990.4	miR5021(5)
AT1G77110	AT1G77110.1	miR5646(5)
AT1G77145	AT1G77145.1	miR2937(3), miR2937(5)
AT1G77160	AT1G77160.1	miR2937(3)
AT1G77230	AT1G77230.1	miR402(2)
AT1G77310	AT1G77310.1	miR4239(5)
AT1G77360	AT1G77360.1	miR5639(3)
AT1G77400	AT1G77400.1	miR3933(5)
AT1G77405	AT1G77405.1	miR400(3), miR400(4), miR400(5)
AT1G77500	AT1G77500.1	miR5021(4), miR5021(5)
AT1G77550	AT1G77550.1	miR403(3)
AT1G77580	AT1G77580.1	miR2936(4)
AT1G77640	AT1G77640.1	miR5021(5), miR5641(5)
AT1G77650	AT1G77650.1	miR833-5p(2), miR833-5p(4), miR833-5p(5)
AT1G77660	AT1G77660.1	miR4221(3)
AT1G77680	AT1G77680.1	miR5641(3), miR5021(5), miR5641(5)
AT1G77770	AT1G77770.1	miR164a-b(5)
AT1G77770	AT1G77770.2	miR164a-b(5)
AT1G77800	AT1G77800.1	miR5021(5)
AT1G77800	AT1G77800.2	miR5021(5)
AT1G77850	AT1G77850.1	miR160abc(1), miR160a-c(3), miR160a-c(4), miR160a-c(5)
AT1G78110	AT1G78110.1	miR414(4), miR414(5)
AT1G78150	AT1G78150.1	miR5021(5)
AT1G78150	AT1G78150.3	miR5021(5)
AT1G78230	AT1G78230.1	miR5021(5)
AT1G78240	AT1G78240.1	miR414(5)
AT1G78240	AT1G78240.2	miR414(5)
AT1G78265	AT1G78265.1	miR414(5)
AT1G78265	AT1G78265.2	miR414(4), miR414(5)
AT1G78270	AT1G78270.1	miR5658(5)
AT1G78310	AT1G78310.1	miR826(5)
AT1G78320	AT1G78320.1	miR5029(5)
AT1G78330	AT1G78330.1	miR5641(4), miR5641(5)
AT1G78340	AT1G78340.1	miR2934-5p(5)
AT1G78390	AT1G78390.1	miR5662(5)
AT1G78420	AT1G78420.1	miR5658(5)
AT1G78420	AT1G78420.2	miR5658(5)
AT1G78478	AT1G78478.1	miR833b(4)
AT1G78480	AT1G78480.1	miR5021(5)
AT1G78500	AT1G78500.1	miR399a(2), miR399a(3), miR399a(5), miR399d(5), miR399f(5), miR414(5)
AT1G78540	AT1G78540.2	miR5641(5)
AT1G78570	AT1G78570.1	miR5021(5)
AT1G78650	AT1G78650.1	miR773(5)
AT1G78810	AT1G78810.1	miR5638a(5)
AT1G78810	AT1G78810.2	miR5638a(5)
AT1G78900	AT1G78900.1	miR398a(2)
AT1G78920	AT1G78920.1	miR773b-3p(5)
AT1G78920	AT1G78920.2	miR773b-3p(5)
AT1G79075	AT1G79075.2	miR3434-5p(4)
AT1G79090	AT1G79090.1	miR5021(5)
AT1G79090	AT1G79090.2	miR5021(4), miR5021(5)
AT1G79180	AT1G79180.1	miR858(3), miR858b(3), miR858(4), miR858(5), miR858b(5)
AT1G79270	AT1G79270.1	miR5021(5)
AT1G79280	AT1G79280.1	miR414(5)
AT1G79280	AT1G79280.2	miR414(5)
AT1G79280	AT1G79280.3	miR414(5)
AT1G79400	AT1G79400.1	miR5021(5), miR837-5p(5)
AT1G79480	AT1G79480.1	miR5997(3)
AT1G79480	AT1G79480.2	miR5997(3)
AT1G79490	AT1G79490.1	miR5645c(3)
AT1G79500	AT1G79500.1	miR778(2), miR778(3)
AT1G79500	AT1G79500.2	miR778(3)
AT1G79500	AT1G79500.3	miR778(3)
AT1G79500	AT1G79500.4	miR778(3)
AT1G79500	AT1G79500.5	miR778(3), miR414(4), miR414(5)
AT1G79510	AT1G79510.1	miR5658(5)
AT1G79510	AT1G79510.2	miR5658(4), miR5658(5)
AT1G79529	AT1G79529.1	miR5648-5p(3), miR5648-5p(4), miR5648-5p(5)
AT1G79530	AT1G79530.1	miR773b-3p(3), miR447c(5)
AT1G79580	AT1G79580.1	miR2111ab(2)
AT1G79600	AT1G79600.1	miR5641(5)
AT1G79630	AT1G79630.1	miR5021(5)
AT1G79630	AT1G79630.2	miR5021(5)
AT1G79630	AT1G79630.3	miR5021(5)
AT1G79640	AT1G79640.1	miR5658(5)
AT1G79640	AT1G79640.2	miR5658(5)
AT1G79720	AT1G79720.1	miR846(5)
AT1G79740	AT1G79740.1	miR396b(5)
AT1G79750	AT1G79750.1	miR837-3p(3), miR837-3p(5)
AT1G79790	AT1G79790.2	miR394a-b(5)
AT1G79810	AT1G79810.1	miR838(2)
AT1G79920	AT1G79920.1	miR831(3)
AT1G79920	AT1G79920.2	miR831(3)
AT1G79930	AT1G79930.1	miR831(3)
AT1G79930	AT1G79930.2	miR831(3)
AT1G79940	AT1G79940.3	miR2933ab(3), miR2933ab(5)
AT1G79950	AT1G79950.1	miR5021(5), miR773(5)
AT1G79990	AT1G79990.1	miR5633(5)
AT1G79990	AT1G79990.3	miR5633(5)
AT1G79990	AT1G79990.5	miR5633(4), miR5633(5)
AT1G80000	AT1G80000.1	miR414(2), miR414(5)
AT1G80000	AT1G80000.2	miR414(5)
AT1G80010	AT1G80010.1	miR399bc(2), miR414(5)
AT1G80030	AT1G80030.2	miR5658(5)
AT1G80040	AT1G80040.1	miR5021(5)
AT1G80040	AT1G80040.2	miR5021(5)
AT1G80040	AT1G80040.3	miR5021(5)
AT1G80060	AT1G80060.1	miR396b(3)
AT1G80160	AT1G80160.1	miR156i(5)
AT1G80160	AT1G80160.2	miR156i(5)
AT1G80340	AT1G80340.1	miR835-5p(2), miR835-5p(3), miR835-5p(4), miR835-5p(5)
AT1G80370	AT1G80370.1	miR5021(3), miR5021(4), miR5021(5)
AT1G80410	AT1G80410.1	miR5021(4), miR5021(5)
AT1G80410	AT1G80410.2	miR5021(5)
AT1G80490	AT1G80490.1	miR5024-3p(3)
AT1G80490	AT1G80490.2	miR5024-3p(3)
AT1G80530	AT1G80530.1	miR169hijklmn(2)
AT1G80740	AT1G80740.1	miR868-5p(2), miR868-5p(3), miR868-5p(5)
AT1G80770	AT1G80770.1	miR169a(2), miR169defg(2), miR169d-g(3)
AT1G80770	AT1G80770.2	miR169d-g(3)
AT1G80780	AT1G80780.1	miR5658(5)
AT1G80780	AT1G80780.2	miR5658(5)
AT1G80780	AT1G80780.3	miR5658(5)
AT1G80790	AT1G80790.1	miR414(5)
AT1G80910	AT1G80910.1	miR156j(5)
AT1G80930	AT1G80930.1	miR414(5)
AT1G80940	AT1G80940.1	miR5021(5)
AT1G80940	AT1G80940.2	miR5021(5)
AT1G80960	AT1G80960.1	miR5658(5)
AT1G80960	AT1G80960.2	miR5658(5)
AT1G80960	AT1G80960.3	miR5658(4), miR5658(5)
AT2G01024	AT2G01024.1	miR774(3), miR774(4)
AT2G01026	AT2G01026.1	miR774(3), miR774(4)
AT2G01029	AT2G01029.1	miR866-5p(5)
AT2G01034	AT2G01034.1	miR774(3), miR774(4)
AT2G01037	AT2G01037.1	miR774(3), miR774(4)
AT2G01275	AT2G01275.1	miR5021(5)
AT2G01290	AT2G01290.1	miR5021(4), miR5021(5), miR5658(5)
AT2G01350	AT2G01350.2	miR407(3), miR407(5)
AT2G01450	AT2G01450.1	miR5021(5)
AT2G01450	AT2G01450.2	miR5021(5)
AT2G01450	AT2G01450.3	miR5021(5)
AT2G01450	AT2G01450.4	miR5021(5)
AT2G01470	AT2G01470.1	miR5021(5)
AT2G01530	AT2G01530.1	miR5658(4), miR5658(5)
AT2G01570	AT2G01570.1	miR5658(5)
AT2G01670	AT2G01670.1	miR5021(5)
AT2G01680	AT2G01680.1	miR169G-3p(5)
AT2G01720	AT2G01720.1	miR838(5)
AT2G01735	AT2G01735.1	miR5021(5)
AT2G01760	AT2G01760.1	miR5015b(2)
AT2G01810	AT2G01810.1	miR5633(5)
AT2G01818	AT2G01818.1	miR5021(4), miR5021(5)
AT2G01830	AT2G01830.1	miR419(2)
AT2G01940	AT2G01940.1	miR5021(5)
AT2G01940	AT2G01940.3	miR5021(4), miR5021(5)
AT2G01973	AT2G01973.1	miR845a(3)
AT2G01980	AT2G01980.1	miR5021(5)
AT2G02070	AT2G02070.1	miR5658(4), miR5658(5)
AT2G02090	AT2G02090.1	miR414(5)
AT2G02150	AT2G02150.1	miR5021(5)
AT2G02160	AT2G02160.1	miR5021(5)
AT2G02270	AT2G02270.1	miR414(4), miR414(5)
AT2G02360	AT2G02360.1	miR2111ab(2)
AT2G02540	AT2G02540.1	miR5658(5)
AT2G02620	AT2G02620.1	miR822(2), miR822(3), miR822(4), miR822(5)
AT2G02630	AT2G02630.1	miR822(4)
AT2G02740	AT2G02740.1	miR840(2)
AT2G02780	AT2G02780.1	miR5021(5)
AT2G02800	AT2G02800.1	miR5021(5)
AT2G02800	AT2G02800.2	miR5021(4), miR5021(5)
AT2G02810	AT2G02810.1	miR407(2), miR407(3), miR407(5)
AT2G02850	AT2G02850.1	miR408(1), miR408(3), miR408(4), miR408(5)
AT2G02860	AT2G02860.1	miR5029(3), miR5628(3), miR5029(4)
AT2G02860	AT2G02860.2	miR5029(3), miR5628(3)
AT2G02870	AT2G02870.1	miR782(5)
AT2G02870	AT2G02870.2	miR782(5)
AT2G02870	AT2G02870.3	miR782(5)
AT2G02910	AT2G02910.1	miR5021(5)
AT2G03200	AT2G03200.1	miR5021(5)
AT2G03210	AT2G03210.1	miR158a(2), miR158b(2), miR158a(4), miR158a(5), miR158b(5)
AT2G03220	AT2G03220.1	miR158a(2), miR158b(2), miR778(2), miR778(3), miR158a(4), miR158a(5), miR158b(5)
AT2G03240	AT2G03240.1	miR5658(4), miR5658(5)
AT2G03310	AT2G03310.1	miR5021(5)
AT2G03410	AT2G03410.1	miR415(3), miR415(5), miR4227(5)
AT2G03450	AT2G03450.1	miR5021(5)
AT2G03510	AT2G03510.1	miR2111ab(2), miR778(2)
AT2G03550	AT2G03550.1	miR447c(5)
AT2G03630	AT2G03630.1	miR5021(5)
AT2G03630	AT2G03630.2	miR5021(5)
AT2G03750	AT2G03750.1	miR156h(3), miR156j(3), miR156h(5)
AT2G03820	AT2G03820.1	miR172b(3), miR172b-5p(3), miR172b(4), miR172b-5p(4), miR172b-5p(5)
AT2G03821	AT2G03821.1	miR1886.1(3)
AT2G03822	AT2G03822.1	miR2938(4)
AT2G03880	AT2G03880.1	miR833b(3)
AT2G03890	AT2G03890.1	miR414(5)
AT2G03890	AT2G03890.2	miR414(4), miR414(5)
AT2G03915	AT2G03915.1	miR5016(3), miR414(5)
AT2G03980	AT2G03980.1	miR5021(5)
AT2G04030	AT2G04030.1	miR169a(2), miR169bc(2), miR169hijklmn(2)
AT2G04033	AT2G04033.1	miR5021(5)
AT2G04034	AT2G04034.1	miR5021(5)
AT2G04042	AT2G04042.1	miR401(3), miR401(5)
AT2G04110	AT2G04110.1	miR172b(3), miR172b-5p(3), miR156h(4), miR156h(5)
AT2G04130	AT2G04130.1	miR841(3), miR841b-3p(3), miR841(4), miR841b-3p(4)
AT2G04160	AT2G04160.1	miR5021(4), miR5021(5)
AT2G04235	AT2G04235.1	miR5635a-d(5)
AT2G04290	AT2G04290.1	miR173(5)
AT2G04305	AT2G04305.1	miR5663(5)
AT2G04330	AT2G04330.1	miR2112-3p(3)
AT2G04370	AT2G04370.1	miR838(5)
AT2G04490	AT2G04490.1	miR780.2(3), miR844(3), miR844-3p(3)
AT2G04540	AT2G04540.1	miR5021(5)
AT2G04620	AT2G04620.1	miR5658(4), miR5658(5)
AT2G04690	AT2G04690.1	miR5021(5)
AT2G04690	AT2G04690.2	miR5021(5)
AT2G04730	AT2G04730.1	miR4243(3), miR4243(4), miR157a-c(5), miR157d(5), miR4243(5)
AT2G04840	AT2G04840.1	miR838(5)
AT2G04842	AT2G04842.1	miR837-5p(3)
AT2G04920	AT2G04920.1	miR859(2), miR859(3), miR859(4), miR859(5)
AT2G04925	AT2G04925.1	miR5021(5)
AT2G05020	AT2G05020.1	miR157a-c(3)
AT2G05025	AT2G05025.1	miR865-3p(3)
AT2G05080	AT2G05080.1	miR5657(3), miR5657(4)
AT2G05087	AT2G05087.1	miR5016(3), miR5016(4), miR5016(5)
AT2G05110	AT2G05110.1	miR414(2), miR414(4)
AT2G05160	AT2G05160.1	miR5021(5)
AT2G05170	AT2G05170.1	miR397a(4), miR397a(5)
AT2G05560	AT2G05560.1	miR835-5p(3), miR835-5p(4)
AT2G05590	AT2G05590.1	miR838(5)
AT2G05590	AT2G05590.2	miR838(5)
AT2G05710	AT2G05710.1	miR5021(5)
AT2G05900	AT2G05900.1	miR5652(3)
AT2G05920	AT2G05920.1	miR5021(5)
AT2G05940	AT2G05940.1	miR5658(4), miR5658(5)
AT2G05960	AT2G05960.1	miR414(5)
AT2G06000	AT2G06000.1	miR400(5)
AT2G06000	AT2G06000.2	miR400(5)
AT2G06050	AT2G06050.1	miR844-3p(5)
AT2G06050	AT2G06050.2	miR844-3p(5)
AT2G06050	AT2G06050.3	miR844-3p(5)
AT2G06095	AT2G06095.1	miR401(2), miR401(4), miR401(5)
AT2G06160	AT2G06160.1	miR396b(5)
AT2G06180	AT2G06180.1	miR156i(3), miR156i(4), miR156i(5)
AT2G06200	AT2G06200.1	miR5021(5)
AT2G06220	AT2G06220.1	miR414(4), miR414(5)
AT2G06290	AT2G06290.1	miR838(5)
AT2G06350	AT2G06350.1	miR5633(3)
AT2G06470	AT2G06470.1	miR774(3), miR774(4)
AT2G06541	AT2G06541.1	miR864-3p(3)
AT2G06541	AT2G06541.2	miR864-3p(3)
AT2G06590	AT2G06590.1	miR5997(3)
AT2G06670	AT2G06670.1	miR5997(3)
AT2G06760	AT2G06760.1	miR415(3), miR415(5)
AT2G06850	AT2G06850.1	miR5658(4), miR5658(5)
AT2G06880	AT2G06880.1	miR864-5p(3), miR864-5p(5)
AT2G06902	AT2G06902.1	miR5029(5)
AT2G07020	AT2G07020.1	miR5013(5)
AT2G07100	AT2G07100.1	miR5015(3)
AT2G07150	AT2G07150.1	miR5020b(3)
AT2G07170	AT2G07170.1	miR2934-5p(5)
AT2G07540	AT2G07540.1	miR857(3), miR5021(5)
AT2G07570	AT2G07570.1	miR5631(3), miR5631(4), miR5631(5)
AT2G07620	AT2G07620.1	miR5641(3), miR5641(4), miR5641(5)
AT2G07660	AT2G07660.1	miR774(3), miR774(4)
AT2G07682	AT2G07682.1	miR845a(3), miR845a(4), miR845a(5)
AT2G07750	AT2G07750.1	miR865-3p(2), miR865-3p(3), miR865-3p(4), miR865-3p(5)
AT2G07785	AT2G07785.1	miR399d(2)
AT2G07788	AT2G07788.1	miR396b(5)
AT2G07791	AT2G07791.1	miR401(3), miR401(5)
AT2G07981	AT2G07981.1	miR5643a-b(3), miR5643a-b(4), miR5643a-b(5)
AT2G08986	AT2G08986.1	miR5643a-b(3), miR5643a-b(4), miR5643a-b(5)
AT2G09589	AT2G09589.1	miR5021(5)
AT2G10000	AT2G10000.1	miR4245(3)
AT2G10180	AT2G10180.1	miR5658(5)
AT2G10234	AT2G10234.1	miR414(5)
AT2G10320	AT2G10320.1	miR169hSTAR(5)
AT2G10330	AT2G10330.1	miR401(5)
AT2G10350	AT2G10350.1	miR4239(5)
AT2G10440	AT2G10440.1	miR399d(5), miR399e(5)
AT2G10440	AT2G10440.2	miR399d(5), miR399e(5)
AT2G10600	AT2G10600.1	miR5643a-b(3), miR5643a-b(4), miR5643a-b(5)
AT2G10606	AT2G10606.1	miR396a(4), miR396b(4)
AT2G10660	AT2G10660.1	miR5016(4)
AT2G10770	AT2G10770.1	miR866-5p(5)
AT2G10780	AT2G10780.1	miR774(3), miR774(4)
AT2G10790	AT2G10790.1	miR866-5p(5)
AT2G10850	AT2G10850.2	miR5650(5)
AT2G10910	AT2G10910.1	miR827(3)
AT2G10960	AT2G10960.1	miR4240(5)
AT2G11030	AT2G11030.1	miR401(5)
AT2G11180	AT2G11180.1	miR841(3), miR841b-3p(3)
AT2G11210	AT2G11210.1	miR774b-3p(3), miR829.1(3), miR5654-5p(4), miR774b-3p(5)
AT2G11220	AT2G11220.1	miR401(3), miR401(4), miR401(5)
AT2G11230	AT2G11230.1	miR407(3)
AT2G11330	AT2G11330.1	miR774b-3p(3), miR774b-3p(5)
AT2G11610	AT2G11610.1	miR5025(3)
AT2G11910	AT2G11910.1	miR398a(2), miR414(2), miR414(5)
AT2G11910	AT2G11910.2	miR414(4), miR414(5)
AT2G12000	AT2G12000.1	miR5659(3)
AT2G12010	AT2G12010.1	miR401(5)
AT2G12020	AT2G12020.1	miR865-5p(3), miR865-5p(5)
AT2G12025	AT2G12025.1	miR407(3)
AT2G12195	AT2G12195.1	miR825(5)
AT2G12250	AT2G12250.1	miR5021(4), miR5021(5)
AT2G12330	AT2G12330.1	miR1886.1(4), miR1886.1(5)
AT2G12400	AT2G12400.1	miR2111ab(2), miR5998a-b(3)
AT2G12440	AT2G12440.1	miR5662(3), miR5662(4), miR5662(5)
AT2G12650	AT2G12650.1	miR414(5)
AT2G12780	AT2G12780.1	miR855(3), miR855(4), miR401(5), miR855(5)
AT2G12855	AT2G12855.1	miR5640(4), miR5640(5)
AT2G12860	AT2G12860.1	miR5998a-b(5)
AT2G12950	AT2G12950.1	miR783(5)
AT2G13128	AT2G13128.1	miR859(3), miR859(4), miR859(5)
AT2G13130	AT2G13130.1	miR774b-3p(3), miR859(3), miR859(4), miR774b-3p(5), miR859(5)
AT2G13170	AT2G13170.1	miR5998a-b(3)
AT2G13175	AT2G13175.1	miR4240(3)
AT2G13270	AT2G13270.1	miR401(2)
AT2G13370	AT2G13370.1	miR5998a-b(3), miR5998a-b(4), miR5998a-b(5), miR774b-3p(5)
AT2G13500	AT2G13500.1	miR837-5p(5)
AT2G13600	AT2G13600.1	miR156i(5)
AT2G13630	AT2G13630.1	miR173-3p(3)
AT2G13650	AT2G13650.1	miR5021(5)
AT2G13650	AT2G13650.2	miR5021(5)
AT2G13680	AT2G13680.1	miR5021(5)
AT2G13690	AT2G13690.1	miR773b-3p(3), miR773b-3p(5)
AT2G13700	AT2G13700.1	miR863-5p(3), miR863-5p(4)
AT2G13705	AT2G13705.1	miR5021(5)
AT2G13770	AT2G13770.1	miR5021(4), miR5021(5)
AT2G13850	AT2G13850.1	miR417(3), miR5656(5)
AT2G13900	AT2G13900.1	miR822(2), miR822(3), miR414(4), miR822(4), miR414(5), miR822(5)
AT2G14070	AT2G14070.1	miR5021(5)
AT2G14440	AT2G14440.1	miR3434-5p(3)
AT2G14510	AT2G14510.1	miR3434-5p(3)
AT2G14595	AT2G14595.1	miR779.1(3), miR779.1(5)
AT2G14700	AT2G14700.1	miR835-3p(5)
AT2G14770	AT2G14770.1	miR835-5p(3)
AT2G14770	AT2G14770.2	miR835-5p(3), miR835-5p(4)
AT2G14860	AT2G14860.1	miR5021(5)
AT2G14920	AT2G14920.1	miR5658(4), miR5658(5)
AT2G15014	AT2G15014.1	miR831(3), miR831(4), miR831(5)
AT2G15016	AT2G15016.1	miR831(3), miR831(4), miR831(5)
AT2G15017	AT2G15017.1	miR831(3), miR831(5)
AT2G15110	AT2G15110.1	miR4221(5)
AT2G15130	AT2G15130.1	miR847(3), miR847(5)
AT2G15130	AT2G15130.2	miR847(3), miR847(5)
AT2G15320	AT2G15320.1	miR5021(5)
AT2G15380	AT2G15380.1	miR159b(5)
AT2G15450	AT2G15450.1	miR5012(5)
AT2G15460	AT2G15460.1	miR5012(5)
AT2G15510	AT2G15510.1	miR843(5)
AT2G15630	AT2G15630.1	miR396a(3), miR396b(3)
AT2G15650	AT2G15650.1	miR5633(3)
AT2G15690	AT2G15690.1	miR859(5)
AT2G15840	AT2G15840.1	miR861-3p(5)
AT2G15880	AT2G15880.1	miR390a-b(5)
AT2G16280	AT2G16280.1	miR5021(5)
AT2G16390	AT2G16390.1	miR414(4), miR414(5)
AT2G16490	AT2G16490.1	miR5631(4), miR5631(5)
AT2G16500	AT2G16500.1	miR172b(3), miR172b-5p(3), miR172b-5p(5)
AT2G16580	AT2G16580.1	miR1888(1)
AT2G16600	AT2G16600.1	miR414(2), miR414(5)
AT2G16600	AT2G16600.2	miR414(5)
AT2G16640	AT2G16640.1	miR414(5)
AT2G16730	AT2G16730.1	miR865-3p(5)
AT2G16750	AT2G16750.1	miR5021(4), miR5021(5)
AT2G16900	AT2G16900.1	miR414(2), miR414(5)
AT2G16900	AT2G16900.2	miR414(5)
AT2G16900	AT2G16900.3	miR414(4), miR414(5)
AT2G16920	AT2G16920.1	miR414(4), miR414(5)
AT2G16940	AT2G16940.1	miR414(5)
AT2G16940	AT2G16940.2	miR414(5)
AT2G16940	AT2G16940.3	miR414(5)
AT2G16980	AT2G16980.1	miR414(5)
AT2G16980	AT2G16980.2	miR414(4), miR414(5)
AT2G17115	AT2G17115.1	miR5658(4), miR5658(5)
AT2G17220	AT2G17220.1	miR156i(3), miR156i(5), miR156j(5)
AT2G17220	AT2G17220.2	miR156i(3), miR156i(5), miR156j(5)
AT2G17310	AT2G17310.1	miR5651(5)
AT2G17370	AT2G17370.1	miR5021(5)
AT2G17440	AT2G17440.1	miR5021(5)
AT2G17477	AT2G17477.1	miR859(4), miR859(5)
AT2G17510	AT2G17510.1	miR861-3p(4)
AT2G17550	AT2G17550.1	miR5021(5)
AT2G17550	AT2G17550.2	miR5021(4), miR5021(5)
AT2G17620	AT2G17620.1	miR837-5p(4)
AT2G17640	AT2G17640.1	miR156i(4), miR156j(4), miR156a-f(5), miR156G(5), miR156i(5), miR156j(5)
AT2G17760	AT2G17760.1	miR5021(5)
AT2G17787	AT2G17787.1	miR395a,d,e(3)
AT2G17880	AT2G17880.1	miR5021(4), miR5021(5)
AT2G17930	AT2G17930.1	miR169a(2), miR169bc(2), miR169hijklmn(2), miR169h-n(4), miR5648-5p(5)
AT2G17950	AT2G17950.1	miR5658(5)
AT2G18030	AT2G18030.1	miR5021(5)
AT2G18030	AT2G18030.2	miR5021(5)
AT2G18170	AT2G18170.1	miR5021(4), miR5021(5)
AT2G18193	AT2G18193.1	miR414(5), miR838(5)
AT2G18220	AT2G18220.1	miR414(2), miR414(5)
AT2G18245	AT2G18245.1	miR5021(5)
AT2G18710	AT2G18710.1	miR406(3)
AT2G18780	AT2G18780.1	miR859(2), miR859(3), miR859(4), miR859(5)
AT2G18840	AT2G18840.1	miR5021(4), miR5021(5), miR5633(5)
AT2G18900	AT2G18900.1	miR5021(5)
AT2G18910	AT2G18910.1	miR5021(4), miR5021(5)
AT2G18960	AT2G18960.1	miR773b-3p(5)
AT2G19000	AT2G19000.1	miR2111bSTAR(2)
AT2G19090	AT2G19090.1	miR414(5)
AT2G19100	AT2G19100.1	miR172a-b(3), miR172c-d(3), miR837-3p(5)
AT2G19130	AT2G19130.1	miR5021(5)
AT2G19170	AT2G19170.1	miR5021(3), miR5021(4), miR5021(5)
AT2G19390	AT2G19390.1	miR5021(5)
AT2G19425	AT2G19425.1	miR156a-f(4), miR156g(4)
AT2G19450	AT2G19450.1	miR5021(5)
AT2G19480	AT2G19480.1	miR414(2), miR414(5)
AT2G19480	AT2G19480.2	miR414(5)
AT2G19480	AT2G19480.3	miR414(5)
AT2G19530	AT2G19530.1	miR5638b(3)
AT2G19590	AT2G19590.1	miR2111ab(2), miR2111a(3), miR2111b(3), miR2111a(5), miR2111b(5)
AT2G19600	AT2G19600.1	miR5021(4), miR5021(5)
AT2G19650	AT2G19650.1	miR2111aSTAR(2)
AT2G19670	AT2G19670.1	miR780.2(5)
AT2G19710	AT2G19710.1	miR5021(5)
AT2G19740	AT2G19740.1	miR847(2), miR847(4), miR847(5)
AT2G19825	AT2G19825.1	miR5645c(3)
AT2G19870	AT2G19870.1	miR3434-5p(3), miR3434-5p(5)
AT2G19880	AT2G19880.1	miR5021(5)
AT2G19880	AT2G19880.2	miR5021(5)
AT2G19940	AT2G19940.1	miR5021(5)
AT2G20000	AT2G20000.1	miR4228(3)
AT2G20020	AT2G20020.1	miR159c(4)
AT2G20120	AT2G20120.1	miR5021(5)
AT2G20240	AT2G20240.1	miR5021(4), miR5021(5)
AT2G20260	AT2G20260.1	miR5631(4), miR5631(5)
AT2G20280	AT2G20280.1	miR414(2), miR414(4), miR414(5)
AT2G20340	AT2G20340.1	miR862-3p(2), miR862-3p(3)
AT2G20360	AT2G20360.1	miR5021(5)
AT2G20463	AT2G20463.1	miR395a,d,e(3)
AT2G20540	AT2G20540.1	miR5631(3)
AT2G20550	AT2G20550.1	miR169a(2), miR169bc(2), miR169hijklmn(2)
AT2G20790	AT2G20790.1	miR414(4), miR414(5)
AT2G20790	AT2G20790.2	miR414(5)
AT2G20790	AT2G20790.3	miR414(5)
AT2G20816	AT2G20816.1	miR831(5)
AT2G20900	AT2G20900.2	miR855(3)
AT2G20900	AT2G20900.3	miR855(3)
AT2G21020	AT2G21020.1	miR823(3)
AT2G21090	AT2G21090.1	miR5645a-b(5), miR5645d-f(5)
AT2G21140	AT2G21140.1	miR867(2)
AT2G21150	AT2G21150.1	miR847(4)
AT2G21170	AT2G21170.1	miR5021(5)
AT2G21170	AT2G21170.2	miR5021(5)
AT2G21187	AT2G21187.3	miR855(5)
AT2G21230	AT2G21230.1	miR395a,d,e(3)
AT2G21230	AT2G21230.2	miR395a,d,e(3)
AT2G21230	AT2G21230.3	miR395a,d,e(3)
AT2G21300	AT2G21300.2	miR5028(4)
AT2G21320	AT2G21320.1	miR5021(5)
AT2G21330	AT2G21330.1	miR5636(3)
AT2G21330	AT2G21330.2	miR5636(3)
AT2G21330	AT2G21330.3	miR5636(3), miR5636(4)
AT2G21385	AT2G21385.1	miR5658(5)
AT2G21385	AT2G21385.2	miR5658(5)
AT2G21385	AT2G21385.3	miR5658(5)
AT2G21385	AT2G21385.4	miR5658(5)
AT2G21390	AT2G21390.1	miR5021(5)
AT2G21420	AT2G21420.1	miR414(4), miR414(5)
AT2G21520	AT2G21520.1	miR5998a-b(3), miR5998a-b(5)
AT2G21520	AT2G21520.2	miR5998a-b(3), miR5998a-b(5)
AT2G21530	AT2G21530.1	miR5658(3), miR5658(4), miR5658(5)
AT2G21540	AT2G21540.2	miR855(4)
AT2G21590	AT2G21590.1	miR2111ab(2)
AT2G21610	AT2G21610.1	miR5021(5)
AT2G21710	AT2G21710.1	miR414(5)
AT2G21720	AT2G21720.1	miR835-5p(5)
AT2G21840	AT2G21840.1	miR156g(3), miR156a-f(5), miR156G(5)
AT2G21960	AT2G21960.1	miR5021(5)
AT2G22000	AT2G22000.1	miR5658(4), miR5658(5)
AT2G22070	AT2G22070.1	miR866-3p(3), miR866-3p(5)
AT2G22080	AT2G22080.1	miR414(2)
AT2G22230	AT2G22230.1	miR5658(4), miR5658(5)
AT2G22310	AT2G22310.1	miR5021(5)
AT2G22370	AT2G22370.1	miR157a-c(5)
AT2G22570	AT2G22570.2	miR417(3)
AT2G22620	AT2G22620.1	miR5021(5)
AT2G22620	AT2G22620.2	miR5021(5)
AT2G22640	AT2G22640.1	miR156h(5)
AT2G22668	AT2G22668.1	miR405abd(4)
AT2G22740	AT2G22740.1	miR778(1), miR2934-5p(3), miR778(3), miR2934-5p(4), miR778(4), miR2934-5p(5), miR778(5)
AT2G22740	AT2G22740.2	miR2934-5p(3), miR778(3), miR2934-5p(5), miR778(5)
[truncated: 4,150 more rows]
