# Supplementary material for: miRNAs mediate SnRK1-dependent energy signaling in Arabidopsis
Source: Front Plant Sci. 2013 Jun 20;4:197. doi: 10.3389/fpls.2013.00197 (PMC3687772; doi:10.3389/fpls.2013.00197)
Supplement: Table S8 — List of SGs misregulated in dcl1–9 that are validated or predicted miRNA targets. [file DataSheet8.XLSX]

## Sheet: Induced
SUPPLEMENTARY TABLE 8A. LIST OF STARVATION-INDUCED GENES MISREGULATED IN dcl1-9 THAT ARE VALIDATED OR PREDICTED miRNA TARGETS.																																				FC values retrieved from Ronemus et al., 2006
Accession	Probe set	Gene	EntrezGene	Description	WTL_1	WTL_2	WTL_3	WTL mean	WTL_mean's SE	WTD_1	WTD_2	WTD_3	WTD mean	WTD mean's SE	Fold change (WTD/WTL)	Lower bound of FC (WTD/WTL)	Upper bound of FC (WTD/WTL)	Filtered	dcl1L_1	dcl1L_2	dcl1L_3	dcl1L mean	dcl1L mean's SE	dcl1D_1	dcl1D_2	dcl1D_3	dcl1D mean	dcl1D mean's SE	Fold change (dcl1D/dcl1L)	Lower bound of FC (dcl1D/dcl1L)	Upper bound of FC (dcl1D/dcl1L)	Filtered	% Misregulation	Gene model	Regulatory miRNAs	ago1-9 9d FC	ago1-9 21d FC
AT1G20180	AT1G20180_at		chr1:6996210-6997943 FORWARD LENGTH=1481	Protein of unknown function (DUF677)	3.61	6.26	2.97	4.28	1.16	7.74	7.14	8.66	7.83	0.8	1.83	1.21	3.36	*	3.83	4.48	5.53	4.52	0.7	5.26	3.65	4.45	4.37	0.61	-1.03	-0.72	-1.46		159.504	AT1G20180.1	miR5021(5)	0	0
AT1G20180	AT1G20180_at		chr1:6996210-6997943 FORWARD LENGTH=1481	Protein of unknown function (DUF677)	3.61	6.26	2.97	4.28	1.16	7.74	7.14	8.66	7.83	0.8	1.83	1.21	3.36	*	3.83	4.48	5.53	4.52	0.7	5.26	3.65	4.45	4.37	0.61	-1.03	-0.72	-1.46		159.504	AT1G20180.2	miR5021(5)	0	0
AT3G45290	AT3G45290_at	MLO3, ATMLO3	chr3:16617544-16621370 FORWARD LENGTH=1587	Seven transmembrane MLO family protein	34.08	38.5	38.87	36.99	2.65	55.51	52.62	60.72	55.96	3.84	1.51	1.28	1.78	*	33.55	64.9	47.43	48.35	9.82	42	66.22	30.52	46.23	10.91	-1.05	-0.62	-1.84		148.438	AT3G45290.1	miR414(5)	0	0
AT3G14770	AT3G14770_at	SWEET2, AtSWEET2	chr3:4957334-4959704 REVERSE LENGTH=1666	Nodulin MtN3 family protein	59.51	50.11	99.11	69.42	15.2	151.18	154.98	250.3	185.49	32.63	2.67	1.69	4.45	*	28.89	27.51	36.06	30.62	3.02	21.83	31.53	36.85	29.99	4.7	-1.02	-0.76	-1.42		144.97	AT3G14770.1	miR172e(2), miR172a-b(3), miR172c-d(3), miR172a-b(5)	0	0
AT5G52250	AT5G52250_at	RUP1	chr5:21216855-21218226 FORWARD LENGTH=1372	Transducin/WD40 repeat-like superfamily protein	24.05	17.17	21.2	20.65	2.69	219.16	222.78	285.64	242.56	21.77	11.75	9.13	15.49	*	31.69	21.75	29.62	27.69	3.11	82.67	94.4	174.49	117.05	29.04	4.23	2.44	6.31	*	73.2749	AT5G52250.1	miR5021(5), miR782(5)	0	0
AT2G41640	AT2G41640_at		chr2:17360486-17363788 FORWARD LENGTH=2496	Glycosyltransferase family 61 protein	25.2	34.4	25.23	28.31	3.77	108.12	120.19	154.29	127.23	14.52	4.49	3.37	6.07	*	26.52	80.7	51.35	52.79	16.09	72.48	85.57	92.94	83.5	6.49	1.58	1.03	3.2		69.4362	AT2G41640.1	miR854a-e(5)	0	0
AT2G41640	AT2G41640_at		chr2:17360486-17363788 FORWARD LENGTH=2496	Glycosyltransferase family 61 protein	25.2	34.4	25.23	28.31	3.77	108.12	120.19	154.29	127.23	14.52	4.49	3.37	6.07	*	26.52	80.7	51.35	52.79	16.09	72.48	85.57	92.94	83.5	6.49	1.58	1.03	3.2		69.4362	AT2G41640.2	miR854a-e(5)	0	0
AT4G28085	AT4G28085_at		chr4:13960032-13960483 FORWARD LENGTH=452	unknown protein; Has 30201 Blast hits to 17322 proteins in 780 species: Archae - 12; Bacteria - 1396; Metazoa - 17338; Fungi - 3422; Plants - 5037; Viruses - 0; Other Eukaryotes - 2996 (source: NCBI BLink).	20.83	26.04	19.49	22.28	3	174.71	151.89	208.46	178.39	16.51	8	6.17	10.66	*	17.47	17.62	20.79	18.41	1.84	37.81	49.76	58.98	48.61	6.76	2.64	1.96	3.47	*	68.2334	AT4G28085.1	miR5021(5)	0	0
AT4G28085	AT4G28085_at		chr4:13960032-13960483 FORWARD LENGTH=452	unknown protein; Has 30201 Blast hits to 17322 proteins in 780 species: Archae - 12; Bacteria - 1396; Metazoa - 17338; Fungi - 3422; Plants - 5037; Viruses - 0; Other Eukaryotes - 2996 (source: NCBI BLink).	20.83	26.04	19.49	22.28	3	174.71	151.89	208.46	178.39	16.51	8	6.17	10.66	*	17.47	17.62	20.79	18.41	1.84	37.81	49.76	58.98	48.61	6.76	2.64	1.96	3.47	*	68.2334	AT4G28085.2	miR5021(5)	0	0
AT1G09420	AT1G09420_at	G6PD4	chr1:3038462-3041819 REVERSE LENGTH=2160	glucose-6-phosphate dehydrogenase 4	10.42	13.01	9.47	11.07	1.58	76.23	46.37	66.93	63.11	8.89	5.7	4.07	7.99	*	12.64	14.94	11.84	13.1	1.73	25.51	23.08	33.34	27.25	3.32	2.08	1.54	2.82	*	62.1622	AT1G09420.1	miR169a(2), miR169bc(2)	0	0
AT5G40890	AT5G40890_at	ATCLC-A, CLC-A, CLCA, ATCLCA	chr5:16381314-16384319 REVERSE LENGTH=2669	chloride channel A	26.1	27.38	36.34	29.7	3.77	250.46	319.63	189.38	252.8	38.89	8.51	6.02	11.78	*	46.2	120.81	163.01	109.84	34.55	435.02	478.59	386.64	432.83	28.24	3.94	2.55	8.21	*	57.6412	AT5G40890.1	miR5021(5)	0	0
AT1G18270	AT1G18270_at		chr1:6283412-6293871 REVERSE LENGTH=4443	ketose-bisphosphate aldolase class-II family protein	58.98	72.08	49.97	60.32	7.07	316.35	302.71	293.35	303.86	8.14	5.04	4.2	6.27	*	85.83	123.77	94.36	101.31	12.03	220.31	237.85	217.95	225.23	8.7	2.22	1.84	2.79	*	56.1905	AT1G18270.1	miR5021(5)	0	0
AT1G18270	AT1G18270_at		chr1:6283412-6293871 REVERSE LENGTH=4443	ketose-bisphosphate aldolase class-II family protein	58.98	72.08	49.97	60.32	7.07	316.35	302.71	293.35	303.86	8.14	5.04	4.2	6.27	*	85.83	123.77	94.36	101.31	12.03	220.31	237.85	217.95	225.23	8.7	2.22	1.84	2.79	*	56.1905	AT1G18270.2	miR5021(5)	0	0
AT1G18270	AT1G18270_at		chr1:6283412-6293871 REVERSE LENGTH=4443	ketose-bisphosphate aldolase class-II family protein	58.98	72.08	49.97	60.32	7.07	316.35	302.71	293.35	303.86	8.14	5.04	4.2	6.27	*	85.83	123.77	94.36	101.31	12.03	220.31	237.85	217.95	225.23	8.7	2.22	1.84	2.79	*	56.1905	AT1G18270.3	miR5021(5)	0	0
AT5G19120	AT5G19120_at		chr5:6414488-6415907 FORWARD LENGTH=1420	Eukaryotic aspartyl protease family protein	31.12	25.47	65.28	40.81	12.68	668.3	708.65	891.67	756.57	69.43	18.54	11.86	38.31	*	46.97	81.11	101.8	76.27	16.64	498.81	564.15	665.78	576.01	49.73	7.55	5.35	11.99	*	54.8904	AT5G19120.1	miR5658(5)	0	0
AT1G02660	AT1G02660_at		chr1:571955-574981 REVERSE LENGTH=2609	alpha/beta-Hydrolases superfamily protein	15.85	21	15.95	17.31	3.08	165.87	153.41	179.05	166.03	8.19	9.59	7.31	13.68	*	10.24	18.98	15.89	14.89	3.05	66.02	63.96	79.63	69.63	5.65	4.68	3.38	7.17	*	53.762	AT1G02660.1	miR867(5)	0	0
AT3G45300	AT3G45300_at	IVD, ATIVD, IVDH	chr3:16620203-16625048 REVERSE LENGTH=2886	isovaleryl-CoA-dehydrogenase	98.48	118.13	79.83	98.69	11.81	799.87	703.75	930.85	811.13	66.51	8.22	6.52	10.58	*	144.68	212.5	177.54	177.62	21.48	637.49	699.79	643.82	659.87	24.93	3.72	3.06	4.67	*	53.0675	AT3G45300.1	miR774b-5p(3), miR774b-5p(5)	0	0
AT1G35670	AT1G35670_at	ATCDPK2, CPK11, ATCPK11, CDPK2	chr1:13205381-13208252 FORWARD LENGTH=1757	calcium-dependent protein kinase 2	21.01	35.13	27.64	27.89	4.77	143.18	191.94	122.23	152.64	21.34	5.47	3.82	8.06	*	24.49	62.01	42.34	42.89	11.18	112.97	108.01	125.94	115.37	5.86	2.69	1.86	4.73	*	51.3089	AT1G35670.1	miR5021(5)	0	0
AT4G15530	AT4G15530_at	PPDK	chr4:8864828-8869273 REVERSE LENGTH=2718	pyruvate orthophosphate dikinase	104.29	135.19	91.78	110.58	14.22	325.38	325.05	380.27	343.76	19.72	3.11	2.5	4.01	*	113.49	107.25	101.94	107	5.08	134.75	154.29	180.37	156.5	13.79	1.46	1.23	1.71	*	50.8	AT4G15530.1	miR159a(5), miR159b(5), miR159c(5)	0	0
AT4G15530	AT4G15530_at	PPDK	chr4:8864828-8869273 REVERSE LENGTH=2718	pyruvate orthophosphate dikinase	104.29	135.19	91.78	110.58	14.22	325.38	325.05	380.27	343.76	19.72	3.11	2.5	4.01	*	113.49	107.25	101.94	107	5.08	134.75	154.29	180.37	156.5	13.79	1.46	1.23	1.71	*	50.8	AT4G15530.3	miR159a(5), miR159b(5), miR159c(5)	0	0
AT4G15530	AT4G15530_at	PPDK	chr4:8864828-8869273 REVERSE LENGTH=2718	pyruvate orthophosphate dikinase	104.29	135.19	91.78	110.58	14.22	325.38	325.05	380.27	343.76	19.72	3.11	2.5	4.01	*	113.49	107.25	101.94	107	5.08	134.75	154.29	180.37	156.5	13.79	1.46	1.23	1.71	*	50.8	AT4G15530.2	miR159b(3), miR159a(5), miR159b(5), miR159c(5)	0	0
AT4G15530	AT4G15530_at	PPDK	chr4:8864828-8869273 REVERSE LENGTH=2718	pyruvate orthophosphate dikinase	104.29	135.19	91.78	110.58	14.22	325.38	325.05	380.27	343.76	19.72	3.11	2.5	4.01	*	113.49	107.25	101.94	107	5.08	134.75	154.29	180.37	156.5	13.79	1.46	1.23	1.71	*	50.8	AT4G15530.4	miR159b(3), miR159a(5), miR159b(5), miR159c(5)	0	0
AT4G15530	AT4G15530_at	PPDK	chr4:8864828-8869273 REVERSE LENGTH=2718	pyruvate orthophosphate dikinase	104.29	135.19	91.78	110.58	14.22	325.38	325.05	380.27	343.76	19.72	3.11	2.5	4.01	*	113.49	107.25	101.94	107	5.08	134.75	154.29	180.37	156.5	13.79	1.46	1.23	1.71	*	50.8	AT4G15530.5	miR159b(3), miR159a(5), miR159b(5), miR159c(5)	0	0
AT4G15530	AT4G15530_at	PPDK	chr4:8864828-8869273 REVERSE LENGTH=2718	pyruvate orthophosphate dikinase	104.29	135.19	91.78	110.58	14.22	325.38	325.05	380.27	343.76	19.72	3.11	2.5	4.01	*	113.49	107.25	101.94	107	5.08	134.75	154.29	180.37	156.5	13.79	1.46	1.23	1.71	*	50.8	AT4G15530.6	miR159b(3), miR159b(4), miR159a(5), miR159b(5), miR159c(5)	0	0
AT3G06850	AT3G06850_at	BCE2, LTA1, DIN3	chr3:2157974-2160613 REVERSE LENGTH=1730	2-oxoacid dehydrogenases acyltransferase family protein	106.13	82.89	112.55	100.32	9.39	360.79	351.59	619.76	443.82	88.62	4.42	2.9	6.16	*	127.68	117.04	140.72	127.69	8	239.34	189.17	272.07	232.81	24.78	1.82	1.47	2.22	*	49.3103	AT3G06850.1	miR2111bSTAR(2)	0	0
AT2G45170	AT2G45170_at	ATATG8E, ATG8E	chr2:18624264-18625717 FORWARD LENGTH=683	AUTOPHAGY 8E	39.28	42.16	72.36	50.98	10.86	719.41	678.38	924.5	774.12	76.3	15.18	10.7	23.92	*	15.9	38.41	82.68	45.21	20.03	385.05	425.28	580.08	463.43	59.72	10.25	5.62	38.09	*	47.4766	AT2G45170.1	miR5021(5)	0.272	0
AT3G56000	AT3G56000_at	ATCSLA14, CSLA14	chr3:20783318-20785796 REVERSE LENGTH=1864	cellulose synthase like A14	22.3	26.52	20.13	23.01	2.26	59.2	46.11	46.18	50.51	4.54	2.19	1.76	2.74	*	13.6	24.22	21.73	19.8	3.44	24.84	31.31	22.01	26.1	3.22	1.32	0.94	1.93		46.5909	AT3G56000.1	miR5021(5)	0	0
AT2G30600	AT2G30600_at		chr2:13036876-13041684 FORWARD LENGTH=2707	BTB/POZ domain-containing protein	214.48	177.54	177.96	190.33	12.78	630.98	608.68	513.37	584.22	36.7	3.07	2.64	3.58	*	237.17	272.74	335.86	281.5	29.62	561.09	444.29	473.45	493.12	34.95	1.75	1.43	2.18	*	45.8333	AT2G30600.4	miR5027(4)	0	0
AT5G01600	AT5G01600_at	ATFER1, FER1	chr5:227953-230051 REVERSE LENGTH=1421	ferretin 1	36.61	18.71	38.25	31.29	6.44	142.78	59.44	215.28	139.17	44.93	4.45	1.99	8.06	*	37.19	45.46	77.61	53.29	12.71	74.27	86.95	158.23	106.48	26.31	2	1.08	3.64		45.7286	AT5G01600.1	miR164c(5), miR5658(5)	0	3.171
AT1G54740	AT1G54740_at		chr1:20430769-20431986 FORWARD LENGTH=1218	Protein of unknown function (DUF3049)	24.74	23.11	37.9	28.32	5.25	264.07	275.54	342.71	294.09	24.9	10.39	7.64	15.26	*	22.21	25.74	28.27	25.43	2.51	136.63	117.34	197.53	150.27	24.38	5.91	4.19	7.95	*	45.1571	AT1G54740.1	miR5658(5)	0	0
AT5G35790	AT5G35790_at	G6PD1	chr5:13956690-13959753 REVERSE LENGTH=1987	glucose-6-phosphate dehydrogenase 1	82.22	59.83	94	78.65	10.18	132.78	132.41	112.39	126.02	7.92	1.6	1.28	2.07	*	50.16	133.65	144.27	109.26	30.12	123.51	111.63	108.06	114.37	5.28	1.05	0.71	1.92		44.5313	AT5G35790.1	miR5658(5)	0	0
AT3G45730	AT3G45730_at		chr3:16789980-16790582 FORWARD LENGTH=603	unknown protein; Has 3 Blast hits to 3 proteins in 1 species: Archae - 0; Bacteria - 0; Metazoa - 0; Fungi - 0; Plants - 3; Viruses - 0; Other Eukaryotes - 0 (source: NCBI BLink).	83.79	76.31	88.8	83.02	4.32	482.62	525.95	546.95	518.29	20.33	6.24	5.62	6.96	*	23.93	40.63	92.22	52.1	20.75	250.09	261.56	313.23	274.88	20.28	5.28	3.13	15.36	*	44.306	AT3G45730.1	miR5021(5)	0	0
AT5G21170	AT5G21170_at	AKINBETA1	chr5:7205562-7208496 FORWARD LENGTH=1265	5'-AMP-activated protein kinase beta-2 subunit protein	65.63	70.14	88.2	74.67	7.57	1324.31	1385.03	1644.58	1447.1	103.1	19.38	15.89	23.98	*	35.76	88.69	122.34	82	25.75	1105.11	1016.95	1283.6	1135.23	82.41	13.84	8.94	28.83	*	43.7382	AT5G21170.1	miR419(3)	0	0
AT5G21170	AT5G21170_at	AKINBETA1	chr5:7205562-7208496 FORWARD LENGTH=1265	5'-AMP-activated protein kinase beta-2 subunit protein	65.63	70.14	88.2	74.67	7.57	1324.31	1385.03	1644.58	1447.1	103.1	19.38	15.89	23.98	*	35.76	88.69	122.34	82	25.75	1105.11	1016.95	1283.6	1135.23	82.41	13.84	8.94	28.83	*	43.7382	AT5G21170.2	miR419(3)	0	0
AT1G72300	AT1G72300_at		chr1:27217477-27221123 REVERSE LENGTH=3647	Leucine-rich receptor-like protein kinase family protein	54.74	53.62	38.24	48.47	5.91	114.63	147.12	116.93	126.24	11.13	2.6	2.05	3.38	*	44.6	82.58	74.96	67.24	12.06	104.93	99.84	98.35	101.5	3.06	1.51	1.16	2.15		43.4146	AT1G72300.1	miR5021(5)	0	0
AT2G04690	AT2G04690_at		chr2:1644497-1646351 FORWARD LENGTH=971	Pyridoxamine 5'-phosphate oxidase family protein	95.11	113.27	96.81	101.61	6.86	264.03	311.26	406.07	327.09	42.35	3.22	2.48	4.04	*	96.26	145.63	171.73	137.73	22.55	260.51	225.62	331.94	272.6	31.54	1.98	1.44	2.83	*	41.9355	AT2G04690.1	miR5021(5)	0	0
AT2G04690	AT2G04690_at		chr2:1644497-1646351 FORWARD LENGTH=971	Pyridoxamine 5'-phosphate oxidase family protein	95.11	113.27	96.81	101.61	6.86	264.03	311.26	406.07	327.09	42.35	3.22	2.48	4.04	*	96.26	145.63	171.73	137.73	22.55	260.51	225.62	331.94	272.6	31.54	1.98	1.44	2.83	*	41.9355	AT2G04690.2	miR5021(5)	0	0
AT1G72360	AT1G72360_at	HRE1	chr1:27241807-27242827 FORWARD LENGTH=930	Integrase-type DNA-binding superfamily protein	5.2	5.06	5.23	5.15	0.58	16.23	22.45	27.89	22.19	3.56	4.3	3.04	5.88	*	3.81	4.33	5.78	4.54	0.83	10.81	11.17	10.28	10.79	0.69	2.38	1.78	3.43	*	41.4474	AT1G72360.1	miR838(2), miR838(3), miR838(5)	0	0
AT1G72360	AT1G72360_at	HRE1	chr1:27241807-27242827 FORWARD LENGTH=930	Integrase-type DNA-binding superfamily protein	5.2	5.06	5.23	5.15	0.58	16.23	22.45	27.89	22.19	3.56	4.3	3.04	5.88	*	3.81	4.33	5.78	4.54	0.83	10.81	11.17	10.28	10.79	0.69	2.38	1.78	3.43	*	41.4474	AT1G72360.2	miR838(3), miR838(5)	0	0
AT1G72360	AT1G72360_at	HRE1	chr1:27241807-27242827 FORWARD LENGTH=930	Integrase-type DNA-binding superfamily protein	5.2	5.06	5.23	5.15	0.58	16.23	22.45	27.89	22.19	3.56	4.3	3.04	5.88	*	3.81	4.33	5.78	4.54	0.83	10.81	11.17	10.28	10.79	0.69	2.38	1.78	3.43	*	41.4474	AT1G72360.3	miR838(3), miR838(5)	0	0
AT3G47160	AT3G47160_at		chr3:17359988-17362118 REVERSE LENGTH=1227	RING/U-box superfamily protein	58.21	60.63	77.21	64.97	6.89	132.58	155.69	229.68	172.66	29.85	2.66	1.84	3.65	*	26.19	76.46	93.59	65.36	20.6	93.29	116.55	136.9	115.39	13.15	1.77	1.1	3.72		40.2174	AT3G47160.1	miR5021(5)	0	0
AT3G47160	AT3G47160_at		chr3:17359988-17362118 REVERSE LENGTH=1227	RING/U-box superfamily protein	58.21	60.63	77.21	64.97	6.89	132.58	155.69	229.68	172.66	29.85	2.66	1.84	3.65	*	26.19	76.46	93.59	65.36	20.6	93.29	116.55	136.9	115.39	13.15	1.77	1.1	3.72		40.2174	AT3G47160.2	miR5021(5)	0	0
AT1G80160	AT1G80160_at		chr1:30151003-30152190 FORWARD LENGTH=862	Lactoylglutathione lyase / glyoxalase I family protein	16.97	11.16	8.26	12.08	2.93	174.21	243.53	532.53	316.81	109.9	26.22	10.67	51.73	*	12.16	21.7	25.29	19.73	4.23	154.76	179.71	213.6	182.7	17.81	9.26	6.52	14.63	*	38.8941	AT1G80160.1	miR156i(5)	0	0
AT1G80160	AT1G80160_at		chr1:30151003-30152190 FORWARD LENGTH=862	Lactoylglutathione lyase / glyoxalase I family protein	16.97	11.16	8.26	12.08	2.93	174.21	243.53	532.53	316.81	109.9	26.22	10.67	51.73	*	12.16	21.7	25.29	19.73	4.23	154.76	179.71	213.6	182.7	17.81	9.26	6.52	14.63	*	38.8941	AT1G80160.2	miR156i(5)	0	0
AT4G28270	AT4G28270_at	ATRMA2, RMA2	chr4:14007539-14009019 REVERSE LENGTH=880	RING membrane-anchor 2	169.02	169.37	216.65	185.13	16.34	315.69	261.2	297.13	291.62	16.1	1.58	1.33	1.88	*	80.41	173.58	210.72	154.7	39.31	179.04	169.18	190.96	180.36	7.06	1.17	0.82	2.01		38.3459	AT4G28270.1	miR5655(5)	0	0
AT5G61210	AT5G61210_at	SNAP33, ATSNAP33, SNP33, ATSNAP33B	chr5:24623299-24625631 FORWARD LENGTH=1472	soluble N-ethylmaleimide-sensitive factor adaptor protein 33	182.31	196.27	162.69	180.25	11.23	360.49	311.51	307.06	326.43	18.18	1.81	1.58	2.08	*	214.5	294.9	261.41	256.63	24.73	283.38	321.05	294.82	298.73	13.4	1.16	0.99	1.4		37.3418	AT5G61210.1	miR5021(4), miR5021(5)	0	2.399
AT1G63800	AT1G63800_at	UBC5	chr1:23667616-23669080 REVERSE LENGTH=907	ubiquitin-conjugating enzyme 5	36.39	60.31	59.7	51.62	8.96	318.4	326.57	335.63	327.56	7.01	6.35	4.92	8.9	*	32.75	63.54	63.41	53.06	10.76	214.58	213.99	234.45	222.43	8.54	4.19	3.12	6.31	*	36.5854	AT1G63800.1	miR414(2), miR414(5)	0	0
AT5G45110	AT5G45110_at	NPR3, ATNPR3	chr5:18228910-18231522 FORWARD LENGTH=2358	NPR1-like protein 3	67.55	96.94	46.62	70.21	15.12	147.95	127.31	144.17	139.4	7.32	1.99	1.45	3.1	*	91	192.54	122.62	135.31	30.53	166.75	191.64	160.21	173.08	10.75	1.28	0.92	2.05		36.5517	AT5G45110.1	miR5021(5)	0	0
AT5G57655	AT5G57655_at		chr5:23346760-23350039 FORWARD LENGTH=1938	xylose isomerase family protein	51.08	59.39	60.5	57.05	4.88	975.82	787.9	770.59	845.27	65.93	14.82	12.25	17.98	*	39.54	79.15	94.96	71.25	16.91	828.8	738.16	780.95	782.25	28.32	10.98	7.85	18.06	*	35.9184	AT5G57655.2	miR5658(4), miR5658(5)	0	0
AT2G45810	AT2G45810_at		chr2:18859599-18862918 FORWARD LENGTH=2329	DEA(D/H)-box RNA helicase family protein	152.52	150.05	151.36	151.41	5.01	344.29	309.11	286.4	312.77	18.39	2.07	1.84	2.3	*	144.39	206.64	226.6	192.58	26.27	281.47	287.89	267.82	279.39	9.22	1.45	1.18	1.88		35.8696	AT2G45810.1	miR399d(2)	0	0
AT5G63020	AT5G63020_at		chr5:25283063-25286002 REVERSE LENGTH=2856	Disease resistance protein (CC-NBS-LRR class) family	45.04	43.47	35.42	41.62	3.71	80.97	90.37	63.12	77.95	8.91	1.87	1.46	2.37	*	58.13	97.92	89.14	81.65	12.52	110.85	105.6	84.47	100.27	8.53	1.23	0.94	1.69		35.6164	AT5G63020.1	miR472(2), miR472(3), miR472(4), miR472(5)	0	0
AT3G52800	AT3G52800_at		chr3:19569311-19570682 FORWARD LENGTH=1129	A20/AN1-like zinc finger family protein	327.25	322.15	255	301.41	24.71	455.63	457.33	517	474.78	23.53	1.58	1.35	1.86	*	419.94	382.08	304.97	368.47	34.71	365.37	380.58	417.29	387.28	17.65	1.05	0.89	1.26		34.0741	AT3G52800.1	miR5021(5)	0	0
AT2G01450	AT2G01450_at	ATMPK17, MPK17	chr2:199511-202198 REVERSE LENGTH=1756	MAP kinase 17	137.85	142.58	142.58	141.08	4.75	489.52	370.74	478	446.39	37.71	3.16	2.7	3.65	*	182.9	198.19	208.74	196.5	9.6	401.4	360.37	414.25	392.48	18.25	2	1.79	2.23	*	33.7037	AT2G01450.1	miR5021(5)	0	0
AT2G01450	AT2G01450_at	ATMPK17, MPK17	chr2:199511-202198 REVERSE LENGTH=1756	MAP kinase 17	137.85	142.58	142.58	141.08	4.75	489.52	370.74	478	446.39	37.71	3.16	2.7	3.65	*	182.9	198.19	208.74	196.5	9.6	401.4	360.37	414.25	392.48	18.25	2	1.79	2.23	*	33.7037	AT2G01450.2	miR5021(5)	0	0
AT2G01450	AT2G01450_at	ATMPK17, MPK17	chr2:199511-202198 REVERSE LENGTH=1756	MAP kinase 17	137.85	142.58	142.58	141.08	4.75	489.52	370.74	478	446.39	37.71	3.16	2.7	3.65	*	182.9	198.19	208.74	196.5	9.6	401.4	360.37	414.25	392.48	18.25	2	1.79	2.23	*	33.7037	AT2G01450.3	miR5021(5)	0	0
AT2G01450	AT2G01450_at	ATMPK17, MPK17	chr2:199511-202198 REVERSE LENGTH=1756	MAP kinase 17	137.85	142.58	142.58	141.08	4.75	489.52	370.74	478	446.39	37.71	3.16	2.7	3.65	*	182.9	198.19	208.74	196.5	9.6	401.4	360.37	414.25	392.48	18.25	2	1.79	2.23	*	33.7037	AT2G01450.4	miR5021(5)	0	0
AT5G47040	AT5G47040_at	LON2	chr5:19093152-19098715 REVERSE LENGTH=2908	lon protease 2	97	94.59	113.48	101.72	6.47	190.51	217.7	186.96	198.35	11.02	1.95	1.7	2.24	*	82.98	192.54	168.85	148.09	33.62	231.3	252	216.14	233.01	11.29	1.57	1.13	2.52		33.5294	AT5G47040.1	miR414(2), miR414(4), miR414(5)	0	0
AT5G43060	AT5G43060_at		chr5:17269507-17272164 REVERSE LENGTH=1716	Granulin repeat cysteine protease family protein	73.8	75.18	43.71	64.38	10.9	107.17	103.57	118.81	109.87	6.85	1.71	1.3	2.4	*	100.98	81.28	67.61	83.7	10.36	97.64	88.9	87.81	91.25	5.06	1.09	0.88	1.39		32.3077	AT5G43060.1	miR396a(3), miR396b(3), miR396a(4), miR396b(4), miR396a(5), miR396b(5)	0	0
AT5G60860	AT5G60860_at	AtRABA1f, RABA1f	chr5:24484622-24485705 FORWARD LENGTH=922	RAB GTPase homolog A1F	210.02	235.63	255.92	233.29	14.71	1230.44	1108.51	1089.21	1141.72	45.67	4.89	4.34	5.55	*	363.55	235.85	268.92	289.06	38.48	1027.3	984.58	1161.25	1057.52	56.02	3.66	2.94	4.75	*	32.2581	AT5G60860.1	miR5021(5)	0	0
AT3G15620	AT3G15620_at	UVR3	chr3:5293306-5296592 REVERSE LENGTH=1884	DNA photolyase family protein	9.53	10.63	10.93	10.32	1.85	120.56	123	135.51	126.4	5.68	12.25	9.35	17.48	*	10.9	14.76	13.26	12.74	1.84	127.58	82.37	125.93	111.87	14.82	8.78	6.34	12.28	*	32.1925	AT3G15620.1	miR865-3p(5)	0	0
AT3G15620	AT3G15620_at	UVR3	chr3:5293306-5296592 REVERSE LENGTH=1884	DNA photolyase family protein	9.53	10.63	10.93	10.32	1.85	120.56	123	135.51	126.4	5.68	12.25	9.35	17.48	*	10.9	14.76	13.26	12.74	1.84	127.58	82.37	125.93	111.87	14.82	8.78	6.34	12.28	*	32.1925	AT3G15620.2	miR865-3p(5)	0	0
AT3G03870	AT3G03870_at		chr3:995217-996305 FORWARD LENGTH=1089	unknown protein; BEST Arabidopsis thaliana protein match is: unknown protein (TAIR:AT5G18130.1); Has 41 Blast hits to 41 proteins in 11 species: Archae - 0; Bacteria - 0; Metazoa - 2; Fungi - 0; Plants - 39; Viruses - 0; Other Eukaryotes - 0 (source: NCBI BLink).	16.44	22.12	21.07	20.03	2.74	155.53	112.66	163.26	144.24	15.64	7.2	5.43	9.74	*	10.51	11.91	18.5	13.79	2.74	64.17	69.51	100.65	77.33	12.17	5.61	3.72	8.85	*	31.4917	AT3G03870.1	miR834(2)	0	0
AT1G12780	AT1G12780_at	UGE1, ATUGE1	chr1:4355926-4358328 REVERSE LENGTH=1462	UDP-D-glucose/UDP-D-galactose 4-epimerase 1	79.04	93.18	63.92	78.97	10.14	486.64	358.36	428.34	424.33	37.31	5.37	4.19	7.05	*	74.3	108.73	90.51	90.63	11.37	290.13	331.46	427.6	348.73	42.01	3.85	2.88	5.16	*	31.2649	AT1G12780.1	miR843(5)	0	0
AT5G40450	AT5G40450_at		chr5:16184650-16195651 REVERSE LENGTH=8957	unknown protein; FUNCTIONS IN: molecular_function unknown; INVOLVED IN: biological_process unknown; LOCATED IN: chloroplast, plasma membrane; EXPRESSED IN: 24 plant structures; EXPRESSED DURING: 13 growth stages; Has 30201 Blast hits to 17322 proteins in 780 species: Archae - 12; Bacteria - 1396; Metazoa - 17338; Fungi - 3422; Plants - 5037; Viruses - 0; Other Eukaryotes - 2996 (source: NCBI BLin…	103.21	98.12	98.48	100.52	5.74	529.02	382.44	303.73	405.38	66.22	4.03	2.92	5.22	*	183.23	197.81	122.95	167.6	23.99	950.35	702.98	311.19	654.62	185.97	3.91	2.02	6.25	*	30.8219	AT5G40450.1	miR414(5)	0	0
AT5G05930	AT5G05930_at	ATGC1, GC1	chr5:1779974-1783412 REVERSE LENGTH=1478	guanylyl cyclase 1	52.34	54.39	56.29	54.39	3.68	189.03	188.5	198.66	192.02	5.31	3.53	3.15	4	*	51.6	66.34	70	62.55	6.17	159.49	172.9	155	162.25	7.12	2.59	2.19	3.14	*	30.4762	AT5G05930.1	miR5658(5)	0	0
AT5G05930	AT5G05930_at	ATGC1, GC1	chr5:1779974-1783412 REVERSE LENGTH=1478	guanylyl cyclase 1	52.34	54.39	56.29	54.39	3.68	189.03	188.5	198.66	192.02	5.31	3.53	3.15	4	*	51.6	66.34	70	62.55	6.17	159.49	172.9	155	162.25	7.12	2.59	2.19	3.14	*	30.4762	AT5G05930.2	miR5658(5)	0	0
AT3G48360	AT3G48360_at	BT2, ATBT2	chr3:17908192-17910525 REVERSE LENGTH=1439	BTB and TAZ domain protein 2	32.69	21.28	31.66	28.33	4.22	411.65	436.49	705.56	517.74	95.18	18.28	12.01	26.87	*	18.2	34.55	54.84	35.84	10.87	375.59	511.83	532.58	472.7	51.26	13.19	8.39	26.73	*	30.1415	AT3G48360.1	miR5021(5)	0	0.285
AT3G02340	AT3G02340_at		chr3:477003-478442 FORWARD LENGTH=1440	RING/U-box superfamily protein	26.62	22.59	24.14	24.38	2.27	51.13	60.68	59.95	57.36	4.39	2.35	1.93	2.88	*	15.59	26.89	26.16	22.76	4.28	37.82	42.92	42.93	41.23	2.52	1.81	1.35	2.65	*	30.0518	AT3G02340.1	miR865-3p(3), miR865-3p(4), miR865-3p(5)	0	0
AT1G02860	AT1G02860_at	NLA, BAH1	chr1:635144-637262 FORWARD LENGTH=1517	SPX (SYG1/Pho81/XPR1) domain-containing protein	35.04	32.09	24.08	30.43	3.83	116.55	102.77	95.15	104.98	6.63	3.45	2.77	4.43	*	23.13	21.58	28.91	24.35	2.78	56.81	53.21	61.58	57.51	3.04	2.36	1.94	2.95	*	29.9639	AT1G02860.1	miR827(1), miR827(3), miR827(5)	0	0
AT1G02860	AT1G02860_at	NLA, BAH1	chr1:635144-637262 FORWARD LENGTH=1517	SPX (SYG1/Pho81/XPR1) domain-containing protein	35.04	32.09	24.08	30.43	3.83	116.55	102.77	95.15	104.98	6.63	3.45	2.77	4.43	*	23.13	21.58	28.91	24.35	2.78	56.81	53.21	61.58	57.51	3.04	2.36	1.94	2.95	*	29.9639	AT1G02860.2	miR827(3), miR827(4), miR827(5)	0	0
AT2G35680	AT2G35680_at		chr2:14996713-14999085 REVERSE LENGTH=1800	Phosphotyrosine protein phosphatases superfamily protein	80.84	94.07	85.87	86.73	5.44	297.32	237.42	202.84	245.31	27.95	2.83	2.25	3.47	*	89.41	143.48	128.4	120.3	17.06	247.06	259.64	214.67	240.54	14.26	2	1.58	2.65	*	29.7778	AT2G35680.1	miR399bc(2)	0	0
AT1G60940	AT1G60940_at	SNRK2-10, SNRK2.10, SRK2B	chr1:22439123-22442190 REVERSE LENGTH=1655	SNF1-related protein kinase 2.10	220.94	275.4	154.45	216.99	35.58	495.92	423.18	341.23	419.97	44.86	1.94	1.42	2.75	*	185.99	329.72	235.84	250.45	43.16	348.56	408.39	277.92	345.67	38.8	1.38	1	2		29.5775	AT1G60940.2	miR5658(4), miR5658(5)	0	0
AT1G60940	AT1G60940_at	SNRK2-10, SNRK2.10, SRK2B	chr1:22439123-22442190 REVERSE LENGTH=1655	SNF1-related protein kinase 2.10	220.94	275.4	154.45	216.99	35.58	495.92	423.18	341.23	419.97	44.86	1.94	1.42	2.75	*	185.99	329.72	235.84	250.45	43.16	348.56	408.39	277.92	345.67	38.8	1.38	1	2		29.5775	AT1G60940.1	miR5658(5)	0	0
AT4G19830	AT4G19830_at		chr4:10772402-10774023 REVERSE LENGTH=957	FKBP-like peptidyl-prolyl cis-trans isomerase family protein	142.54	129.87	126.09	133	5.82	175.96	178.84	212.27	189.15	12.75	1.42	1.24	1.62	*	105.08	122.29	155.86	127.54	15.3	174.4	118.97	150.52	147.91	16.17	1.16	0.89	1.53		28.2258	AT4G19830.1	miR5658(4), miR5658(5)	0	0
AT1G17970	AT1G17970_at		chr1:6184904-6187472 FORWARD LENGTH=1505	RING/U-box superfamily protein	60.72	59.23	60.18	59.97	2.26	89.73	101.64	106.79	99.17	7.02	1.65	1.44	1.88	*	30.57	45.85	43.26	39.7	5.23	50.19	48.01	62.39	53.24	4.88	1.34	1.04	1.78		27.7778	AT1G17970.1	miR5658(5)	0	0
AT1G21400	AT1G21400_at		chr1:7493426-7496710 FORWARD LENGTH=1955	Thiamin diphosphate-binding fold (THDP-binding) superfamily protein	112.83	162.15	92.67	122.12	21.75	283.73	273.61	470.92	342.94	64.41	2.81	1.79	4.35	*	113.22	116.82	93.72	107.88	8.28	143.12	183.95	223.69	183.64	23.96	1.7	1.3	2.16	*	27.3743	AT1G21400.1	miR5021(5)	0	0
AT4G27470	AT4G27470_at	ATRMA3, RMA3	chr4:13734999-13736518 FORWARD LENGTH=1102	RING membrane-anchor 3	206.92	226.64	207.19	213.15	9.14	402.43	551.17	570.16	508.12	54.19	2.38	1.94	2.85	*	181.58	347.74	339.5	289.45	54.77	551.91	508.22	580.11	545.99	22.5	1.89	1.42	2.75	*	26.8041	AT4G27470.1	miR5020a(5)	0	0
AT4G32070	AT4G32070_at	Phox4	chr4:15504662-15507176 REVERSE LENGTH=2515	Octicosapeptide/Phox/Bem1p (PB1) domain-containing protein / tetratricopeptide repeat (TPR)-containing protein	26.03	20.93	21.24	22.39	2.68	35.04	34.47	36.53	35.46	2.13	1.58	1.29	2.01	*	42.55	42.02	41.25	41.89	1.88	43.71	47.22	44.71	45.12	2.79	1.08	0.95	1.22		26.3566	AT4G32070.1	miR2111aSTAR(2), miR2111bSTAR(2)	0	0
AT1G04440	AT1G04440_at	CKL13	chr1:1202255-1205803 FORWARD LENGTH=2106	casein kinase like 13	172.41	192.96	183.09	182.35	8.46	428.85	387.53	377.19	397.27	19.27	2.18	1.95	2.43	*	194.28	227.36	260.26	227.83	20.47	450.65	395.27	361.22	400.59	27.72	1.76	1.46	2.13	*	25.1282	AT1G04440.1	miR414(5)	0	0
AT3G11100	AT3G11100_at		chr3:3476187-3477405 REVERSE LENGTH=1138	sequence-specific DNA binding transcription factors	32.13	28.64	29.67	30.27	2.12	73.9	56.88	74.6	68.47	5.96	2.26	1.87	2.71	*	21.57	24.08	30.04	25.35	2.96	38.29	47.01	57.93	47.69	6	1.88	1.41	2.5	*	24.5989	AT3G11100.1	miR414(2), miR414(4), miR414(5), miR5021(5)	0	0
AT1G32700	AT1G32700_at		chr1:11827433-11829759 FORWARD LENGTH=1112	PLATZ transcription factor family protein	171.09	210.1	153.03	178.47	18.4	428.63	425.4	408.3	420.37	11.56	2.36	2	2.85	*	164.59	271.99	219.48	218.42	32	373.62	465.85	432.29	423.58	29.21	1.94	1.51	2.6	*	24.5	AT1G32700.2	miR156h(5)	0	0
AT2G44130	AT2G44130_at		chr2:18253610-18255054 FORWARD LENGTH=1445	Galactose oxidase/kelch repeat superfamily protein	16.58	13.81	20.79	17.09	2.54	213.3	216.88	293.62	241.42	26.81	14.13	10.49	19.57	*	14.48	24.06	22.23	20.04	3.45	180.32	228.62	340.73	249.68	47.88	12.46	7.93	19.17	*	24.4042	AT2G44130.1	miR414(5)	0.0108	0
AT1G80940	AT1G80940_at		chr1:30410701-30412289 FORWARD LENGTH=1246	unknown protein; Has 30201 Blast hits to 17322 proteins in 780 species: Archae - 12; Bacteria - 1396; Metazoa - 17338; Fungi - 3422; Plants - 5037; Viruses - 0; Other Eukaryotes - 2996 (source: NCBI BLink).	140.96	116.68	110.67	122.88	9.39	203.46	182.22	212.41	199.34	9.68	1.62	1.4	1.89	*	111.07	134.17	160.25	134.83	14.79	165.29	163.54	202.33	177.28	13.09	1.31	1.06	1.65		24.2857	AT1G80940.1	miR5021(5)	0	0
AT1G80940	AT1G80940_at		chr1:30410701-30412289 FORWARD LENGTH=1246	unknown protein; Has 30201 Blast hits to 17322 proteins in 780 species: Archae - 12; Bacteria - 1396; Metazoa - 17338; Fungi - 3422; Plants - 5037; Viruses - 0; Other Eukaryotes - 2996 (source: NCBI BLink).	140.96	116.68	110.67	122.88	9.39	203.46	182.22	212.41	199.34	9.68	1.62	1.4	1.89	*	111.07	134.17	160.25	134.83	14.79	165.29	163.54	202.33	177.28	13.09	1.31	1.06	1.65		24.2857	AT1G80940.2	miR5021(5)	0	0
AT1G67070	AT1G67070_at	DIN9, PMI2	chr1:25042135-25044647 FORWARD LENGTH=1750	Mannose-6-phosphate isomerase, type I	26.58	24.11	20.15	23.64	2.26	43.52	35.46	40.82	39.82	3.12	1.68	1.38	2.08	*	30.19	30.99	37.26	32.81	2.75	38.12	41.31	40.52	39.95	1.88	1.22	1.05	1.44		23.913	AT1G67070.1	miR5666(3)	0	0
AT3G61310	AT3G61310_at		chr3:22690596-22692834 REVERSE LENGTH=1657	AT hook motif DNA-binding family protein	69.33	80.49	72.22	74.02	4.63	108.59	95.34	121.67	108.2	8.24	1.46	1.24	1.72	*	93.05	56.52	78.9	76.24	10.7	96.59	87.95	85.96	90.39	4.47	1.19	0.95	1.56		23.3871	AT3G61310.1	miR167a-b(3), miR167d(3), miR167a-b(4), miR167d(4), miR167a-b(5), miR167d(5)	0	0
AT5G04760	AT5G04760_at		chr5:1373530-1374787 REVERSE LENGTH=1128	Duplicated homeodomain-like superfamily protein	37.6	48.14	39.99	41.84	4.08	64.89	60.99	69.06	64.75	3.76	1.55	1.29	1.88	*	31.16	34.82	30.68	32.47	2.15	38.78	44.95	34.03	39.24	3.81	1.21	0.99	1.46		23.2558	AT5G04760.1	miR5021(5)	0	0
AT3G43230	AT3G43230_at		chr3:15207367-15209825 FORWARD LENGTH=1864	RING/FYVE/PHD-type zinc finger family protein	104.23	99.76	116.57	106.35	6.01	189.46	220.27	214.09	208.15	10.57	1.96	1.73	2.22	*	86.51	114.08	110.79	103.68	9.22	150.51	185.62	162.1	165.67	11.28	1.6	1.33	1.93	*	23.1214	AT3G43230.1	miR414(4), miR414(5)	0	0
AT3G23700	AT3G23700_at		chr3:8531429-8533788 REVERSE LENGTH=1485	Nucleic acid-binding proteins superfamily	440.55	258.15	466.89	388.63	65.28	677.66	679.08	633.08	664.12	19.34	1.71	1.33	2.37	*	247.58	436.82	510.36	397.96	79.44	650.14	485.4	567.48	567.51	47.45	1.43	1.03	2.16		22.5564	AT3G23700.1	miR5021(5)	0	0
AT3G52060	AT3G52060_at		chr3:19310532-19312286 REVERSE LENGTH=1668	Core-2/I-branching beta-1,6-N-acetylglucosaminyltransferase family protein	75.8	74.97	128.2	92.98	17.74	302.55	301.3	280.67	294.26	8.83	3.16	2.4	4.62	*	32.96	102.38	93.49	76.15	22.2	170.04	256.77	245.31	223.85	27.88	2.94	1.86	5.77	*	22.5	AT3G52060.1	miR5021(5)	0	0
AT3G52060	AT3G52060_at		chr3:19310532-19312286 REVERSE LENGTH=1668	Core-2/I-branching beta-1,6-N-acetylglucosaminyltransferase family protein	75.8	74.97	128.2	92.98	17.74	302.55	301.3	280.67	294.26	8.83	3.16	2.4	4.62	*	32.96	102.38	93.49	76.15	22.2	170.04	256.77	245.31	223.85	27.88	2.94	1.86	5.77	*	22.5	AT3G52060.2	miR5021(5)	0	0
AT1G16720	AT1G16720_at	HCF173	chr1:5723088-5726478 FORWARD LENGTH=2100	high chlorophyll fluorescence phenotype 173	90.25	68.84	99.52	86.17	9.31	154.23	236.24	185.88	191.93	24.96	2.23	1.67	2.93	*	77.15	142.76	170.08	129.56	28.27	245.24	225.87	224.29	232.09	8.56	1.79	1.31	2.8	*	21.5569	AT1G16720.1	miR868(3)	0	0
AT2G24550	AT2G24550_at		chr2:10427856-10429222 REVERSE LENGTH=1113	unknown protein; BEST Arabidopsis thaliana protein match is: unknown protein (TAIR:AT4G31510.1); Has 219 Blast hits to 219 proteins in 33 species: Archae - 0; Bacteria - 0; Metazoa - 16; Fungi - 2; Plants - 184; Viruses - 0; Other Eukaryotes - 17 (source: NCBI BLink).	18.09	20.17	23.03	20.14	3.65	162.38	156.34	162.8	160.32	4.4	7.96	6.1	11.37	*	15.82	21.56	24.08	20.39	3.44	121.28	130.6	131.3	127.23	5.11	6.24	4.84	8.68	*	20.6557	AT2G24550.1	miR414(2), miR414(3), miR414(4), miR414(5)	0	0
AT2G44790	AT2G44790_at	UCC2	chr2:18461906-18463309 REVERSE LENGTH=962	uclacyanin 2	15.58	18.16	21.28	18.18	2.23	78.6	49.52	168.32	98.84	35.72	5.44	2.17	9.16	*	11	16.46	19.26	15.36	3	46	33.31	89.7	56.23	17.23	3.66	1.73	6.43	*	20.2765	AT2G44790.1	miR408(2), miR5658(5)	0	0
AT1G55960	AT1G55960_at		chr1:20927643-20930017 REVERSE LENGTH=1723	Polyketide cyclase/dehydrase and lipid transport superfamily protein	192.14	180.5	198.75	189.98	8.65	431.24	388.4	395.84	404.98	14.84	2.13	1.94	2.35	*	198.34	201.85	199.89	200.1	8.07	383.03	340.6	324.96	349.03	19.39	1.74	1.55	1.95	*	20.1031	AT1G55960.1	miR5021(5)	0	0
AT1G14330	AT1G14330_at		chr1:4890118-4892251 REVERSE LENGTH=2134	Galactose oxidase/kelch repeat superfamily protein	59.27	90.16	83.36	77.63	9.78	189.58	156.4	199.08	181.59	13.07	2.34	1.86	3.02	*	67.56	74.29	88.32	76.79	6.36	155.6	119.69	138.58	137.9	10.44	1.8	1.49	2.17	*	19.8925	AT1G14330.1	miR5021(5)	0	0
AT2G36320	AT2G36320_at		chr2:15228788-15230496 FORWARD LENGTH=1533	A20/AN1-like zinc finger family protein	56.26	50.02	75.58	60.51	8.28	354.83	318.38	396.67	356.55	22.97	5.89	4.67	7.74	*	33.16	49.34	51.16	44.22	6.58	191.73	209.99	291.2	230.82	30.97	5.22	3.75	7.36	*	19.7002	AT2G36320.1	miR5658(5)	0	0
AT5G65430	AT5G65430_at	GRF8, 14-3-3KAPPA, GF14 KAPPA	chr5:26148201-26150342 REVERSE LENGTH=1179	general regulatory factor 8	201.84	291.7	207.49	232.87	30.79	581.56	538.69	578.76	564.76	18.56	2.43	1.98	3.12	*	154.59	174.06	193.43	174.85	12.9	296.44	328.33	411.96	344.95	35.4	1.97	1.59	2.42	*	19.697	AT5G65430.1	miR5021(5)	0	0
AT5G65430	AT5G65430_at	GRF8, 14-3-3KAPPA, GF14 KAPPA	chr5:26148201-26150342 REVERSE LENGTH=1179	general regulatory factor 8	201.84	291.7	207.49	232.87	30.79	581.56	538.69	578.76	564.76	18.56	2.43	1.98	3.12	*	154.59	174.06	193.43	174.85	12.9	296.44	328.33	411.96	344.95	35.4	1.97	1.59	2.42	*	19.697	AT5G65430.2	miR5021(5)	0	0
AT5G28050	AT5G28050_at		chr5:10043914-10045882 REVERSE LENGTH=1053	Cytidine/deoxycytidylate deaminase family protein	153	141.86	160.56	151.36	7.32	243.96	329.71	424.87	332.73	53.41	2.2	1.6	2.82	*	127.74	144.51	150.84	140.53	8.83	211.99	199.1	293.91	234.48	30.39	1.67	1.29	2.08	*	19.375	AT5G28050.1	miR5021(5)	0	0
AT5G28050	AT5G28050_at		chr5:10043914-10045882 REVERSE LENGTH=1053	Cytidine/deoxycytidylate deaminase family protein	153	141.86	160.56	151.36	7.32	243.96	329.71	424.87	332.73	53.41	2.2	1.6	2.82	*	127.74	144.51	150.84	140.53	8.83	211.99	199.1	293.91	234.48	30.39	1.67	1.29	2.08	*	19.375	AT5G28050.2	miR5021(5)	0	0
AT2G42040	AT2G42040_at		chr2:17543034-17545230 FORWARD LENGTH=1225	CONTAINS InterPro DOMAIN/s: WRC (InterPro:IPR014977); Has 219 Blast hits to 219 proteins in 19 species: Archae - 0; Bacteria - 0; Metazoa - 3; Fungi - 0; Plants - 215; Viruses - 0; Other Eukaryotes - 1 (source: NCBI BLink).	33.55	38.41	32.57	34.68	2.66	143.25	103.02	136.44	127.4	12.62	3.67	2.97	4.5	*	24.98	19.89	23.99	22.85	1.95	66.82	57.61	73.99	66.23	5.1	2.9	2.4	3.51	*	19.1919	AT2G42040.1	miR414(2)	0	0
AT5G61590	AT5G61590_at		chr5:24764438-24765324 REVERSE LENGTH=887	Integrase-type DNA-binding superfamily protein	130.96	133.23	142.63	135.54	5.29	510.26	441.11	541.31	497.98	30.56	3.67	3.25	4.13	*	58.22	171.51	157.01	128.73	36.23	464.18	526.71	515.85	501.49	22.89	3.9	2.64	7.28	*	18.7692	AT5G61590.1	miR5658(4), miR5658(5)	0	0
AT1G03850	AT1G03850_at		chr1:976097-977761 REVERSE LENGTH=887	Glutaredoxin family protein	13.29	18.91	16.04	16.14	2.45	18.87	55.15	57.99	43.99	12.94	2.73	1.36	4.45	*	7.46	12.61	13.82	11.12	2.4	16.78	17	20.62	17.9	1.99	1.61	1.12	2.57		17.6471	AT1G03850.2	miR5658(4), miR5658(5)	0	0
AT1G03850	AT1G03850_at		chr1:976097-977761 REVERSE LENGTH=887	Glutaredoxin family protein	13.29	18.91	16.04	16.14	2.45	18.87	55.15	57.99	43.99	12.94	2.73	1.36	4.45	*	7.46	12.61	13.82	11.12	2.4	16.78	17	20.62	17.9	1.99	1.61	1.12	2.57		17.6471	AT1G03850.1	miR5658(5)	0	0
AT3G19910	AT3G19910_at		chr3:6926308-6929567 FORWARD LENGTH=1455	RING/U-box superfamily protein	34.6	45.55	35.19	38.14	4.32	111.51	135.47	134.23	126.96	8.47	3.33	2.71	4.19	*	42.33	41.11	48.2	43.93	3.05	106.63	109.84	123.23	113.12	5.93	2.57	2.24	2.98	*	17.3432	AT3G19910.1	miR414(2), miR414(4), miR414(5)	0	0
AT5G24870	AT5G24870_at		chr5:8544785-8547423 REVERSE LENGTH=2204	RING/U-box superfamily protein	21.25	20.16	24.53	21.79	1.98	46.09	34.75	35.6	38.64	4.09	1.77	1.4	2.23	*	22.54	19.07	19.27	19.97	1.79	27.18	26.43	31.59	28.3	2.28	1.42	1.16	1.73		17.1429	AT5G24870.1	miR5021(5)	0	0
AT5G64920	AT5G64920_at	CIP8	chr5:25943888-25945442 REVERSE LENGTH=1555	COP1-interacting protein 8	154.66	134.12	146.4	146.33	6.6	364.54	436.89	531.45	444.27	48.94	3.04	2.46	3.65	*	98.89	105.49	132.22	112.32	10.83	293.77	238.31	339.27	290.22	29.38	2.58	2.05	3.26	*	16.6667	AT5G64920.1	miR414(2), miR414(5), miR847(5)	0	0
AT4G30270	AT4G30270_at	MERI5B, MERI-5, XTH24, SEN4	chr4:14819192-14820592 REVERSE LENGTH=1207	xyloglucan endotransglucosylase/hydrolase 24	876.63	1426.3	836.14	1044.08	196.3	2212.31	1985.45	2015.8	2068.45	80.27	1.98	1.5	2.88	*	1162.78	523.41	718.61	800.2	189.58	1311.04	1353.95	1665.63	1438.63	118.8	1.8	1.25	2.99	*	16.6667	AT4G30270.1	miR5021(5)	0.36	0
AT3G57770	AT3G57770_at		chr3:21397542-21398853 FORWARD LENGTH=1242	Protein kinase superfamily protein	101.54	66.03	82.91	83.5	10.37	162.83	149.49	164.08	159.42	5.55	1.91	1.57	2.41	*	37.67	39.4	50.02	41.95	4.42	67.36	64.75	65.06	65.83	3	1.57	1.31	1.92	*	16.5605	AT3G57770.1	miR169h(4)	0	0
AT1G68410	AT1G68410_at		chr1:25649999-25653019 REVERSE LENGTH=2249	Protein phosphatase 2C family protein	105.28	119.36	85.04	103.07	10.69	174.89	142.74	165.05	160.95	10.22	1.56	1.29	1.93	*	137.48	97.75	104.65	112.9	12.6	147.31	140.89	154.12	146.86	6.43	1.3	1.08	1.61		16.2791	AT1G68410.2	miR5021(5)	0	0
AT5G53350	AT5G53350_at	CLPX	chr5:21643898-21647707 FORWARD LENGTH=2106	CLP protease regulatory subunit X	326.18	342.42	357.85	341.55	13.05	509.07	457.65	437.05	467	22.5	1.37	1.23	1.51	*	301.99	341.3	355.26	332.59	17.25	378.55	380.26	365.97	375.24	8.44	1.13	1.03	1.24		16.2602	AT5G53350.1	miR5021(5), miR5658(5)	0	0
AT4G36870	AT4G36870_at	BLH2, SAW1	chr4:17368965-17373930 FORWARD LENGTH=2702	BEL1-like homeodomain 2	257.1	230.2	249.62	246.86	9.59	406.36	372.79	333.96	371.22	21.68	1.5	1.34	1.68	*	279.85	257.6	278.34	270.95	8.53	361.87	357.28	305.21	340.9	19.63	1.26	1.13	1.4		15.6716	AT4G36870.2	miR5658(4), miR5658(5)	0	0
AT4G36870	AT4G36870_at	BLH2, SAW1	chr4:17368965-17373930 FORWARD LENGTH=2702	BEL1-like homeodomain 2	257.1	230.2	249.62	246.86	9.59	406.36	372.79	333.96	371.22	21.68	1.5	1.34	1.68	*	279.85	257.6	278.34	270.95	8.53	361.87	357.28	305.21	340.9	19.63	1.26	1.13	1.4		15.6716	AT4G36870.1	miR5658(5)	0	0
AT5G19430	AT5G19430_at		chr5:6553703-6555848 FORWARD LENGTH=1465	RING/U-box superfamily protein	47.15	38.4	42.41	42.81	3.48	93.8	93.1	100.39	95.28	3.15	2.23	1.94	2.59	*	38.95	53.16	50.13	47.4	4.94	84.36	95.38	105.33	95.03	6.56	2	1.64	2.49	*	15.4639	AT5G19430.1	miR414(5)	0	0
AT5G19430	AT5G19430_at		chr5:6553703-6555848 FORWARD LENGTH=1465	RING/U-box superfamily protein	47.15	38.4	42.41	42.81	3.48	93.8	93.1	100.39	95.28	3.15	2.23	1.94	2.59	*	38.95	53.16	50.13	47.4	4.94	84.36	95.38	105.33	95.03	6.56	2	1.64	2.49	*	15.4639	AT5G19430.2	miR414(5)	0	0
AT2G39000	AT2G39000_at		chr2:16286336-16287967 REVERSE LENGTH=913	Acyl-CoA N-acyltransferases (NAT) superfamily protein	101.54	99.42	130.27	110.17	10.5	400.02	327.29	320.39	349.14	25.71	3.17	2.61	3.89	*	50.79	77.87	105.68	77.95	16.19	211.12	247.14	250.32	235.69	14.06	3.02	2.21	4.64	*	15.3257	AT2G39000.1	miR2936(5)	0	0
AT2G39000	AT2G39000_at		chr2:16286336-16287967 REVERSE LENGTH=913	Acyl-CoA N-acyltransferases (NAT) superfamily protein	101.54	99.42	130.27	110.17	10.5	400.02	327.29	320.39	349.14	25.71	3.17	2.61	3.89	*	50.79	77.87	105.68	77.95	16.19	211.12	247.14	250.32	235.69	14.06	3.02	2.21	4.64	*	15.3257	AT2G39000.2	miR2936(5)	0	0
AT3G51880	AT3G51880_at	HMGB1	chr3:19246984-19249124 REVERSE LENGTH=822	high mobility group B1	138.92	129.61	119.4	129.25	6.69	311.78	228.64	228.17	256.1	27.81	1.98	1.6	2.39	*	151.81	151.09	159.83	153.99	4.67	226.46	241.41	215.19	227.52	9.33	1.48	1.36	1.61	*	15	AT3G51880.3	miR414(4), miR414(5)	0	0
AT3G51880	AT3G51880_at	HMGB1	chr3:19246984-19249124 REVERSE LENGTH=822	high mobility group B1	138.92	129.61	119.4	129.25	6.69	311.78	228.64	228.17	256.1	27.81	1.98	1.6	2.39	*	151.81	151.09	159.83	153.99	4.67	226.46	241.41	215.19	227.52	9.33	1.48	1.36	1.61	*	15	AT3G51880.1	miR414(5)	0	0
AT3G51880	AT3G51880_at	HMGB1	chr3:19246984-19249124 REVERSE LENGTH=822	high mobility group B1	138.92	129.61	119.4	129.25	6.69	311.78	228.64	228.17	256.1	27.81	1.98	1.6	2.39	*	151.81	151.09	159.83	153.99	4.67	226.46	241.41	215.19	227.52	9.33	1.48	1.36	1.61	*	15	AT3G51880.2	miR414(5)	0	0
AT3G51880	AT3G51880_at	HMGB1	chr3:19246984-19249124 REVERSE LENGTH=822	high mobility group B1	138.92	129.61	119.4	129.25	6.69	311.78	228.64	228.17	256.1	27.81	1.98	1.6	2.39	*	151.81	151.09	159.83	153.99	4.67	226.46	241.41	215.19	227.52	9.33	1.48	1.36	1.61	*	15	AT3G51880.4	miR414(5)	0	0

## Sheet: Repressed
SUPPLEMENTARY TABLE 8B. LIST OF STARVATION-REPRESSED GENES MISREGULATED IN dcl1-9 THAT ARE VALIDATED OR PREDICTED miRNA TARGETS.																																				FC values retrieved from Ronemus et al., 2006
Accession	Probe set	Gene	EntrezGene	Description	WTL_1	WTL_2	WTL_3	WTL mean	WTL_mean's SE	WTD_1	WTD_2	WTD_3	WTD mean	WTD mean's SE	Fold change (WTD/WTL)	Lower bound of FC (WTD/WTL)	Upper bound of FC (WTD/WTL)	Filtered	dcl1L_1	dcl1L_2	dcl1L_3	dcl1L mean	dcl1L mean's SE	dcl1D_1	dcl1D_2	dcl1D_3	dcl1D mean	dcl1D mean's SE	Fold change (dcl1D/dcl1L)	Lower bound of FC (dcl1D/dcl1L)	Upper bound of FC (dcl1D/dcl1L)	Filtered	% Misregulation	Gene model	Regulatory miRNAs	ago1-9 9d FC	ago1-9 21d FC
AT5G59000	AT5G59000_at		chr5:23818184-23820237 FORWARD LENGTH=1354	RING/FYVE/PHD zinc finger superfamily protein	107.84	89.86	109.4	102.28	6.47	63.96	52.19	51.48	56.28	4.62	-1.82	-1.54	-2.17	*	38.44	35.26	36.87	36.99	1.65	37.06	34.86	45.39	38.82	3.78	1.05	0.87	1.24		156.494	AT5G59000.1	miR414(5)	0	0
AT1G64780	AT1G64780_at	ATAMT1;2, AMT1;2	chr1:24060770-24062630 REVERSE LENGTH=1861	ammonium transporter 1;2	110.42	118.13	90.02	106.18	8.9	17.02	14.3	21.84	17.63	3.25	-6.02	-4.44	-8.82	*	62.55	20.29	30.88	37.93	12.64	12.17	19.87	13.09	14.94	3.06	-2.54	-1.1	-4.63		75.2252	AT1G64780.1	miR5021(5)	0	0
AT3G23000	AT3G23000_at	CIPK7, SnRK3.10, PKS7, ATSRPK1, ATSR2	chr3:8172597-8174131 FORWARD LENGTH=1535	CBL-interacting protein kinase 7	173.86	175.07	199.79	182.87	9.05	47.34	47.14	27.09	40.52	7.17	-4.51	-3.45	-6.42	*	85.21	86.98	67.82	79.94	6.64	34.45	60.04	52.66	49.22	8.16	-1.62	-1.22	-2.29	*	64.6377	AT3G23000.1	miR415(3)	0	0
AT3G11120	AT3G11120_at		chr3:3481052-3481448 FORWARD LENGTH=298	Ribosomal protein L41 family	68.95	58.38	86.62	71.59	8.69	22.59	18.59	20.61	20.85	2.34	-3.43	-2.6	-4.51	*	35.31	23.47	51.17	36.55	8.17	18.97	12.11	31.69	20.69	6.03	-1.77	-0.97	-3.62		62.6923	AT3G11120.1	miR831(3)	0	0
AT2G38010	AT2G38010_at		chr2:15906862-15909931 FORWARD LENGTH=2338	Neutral/alkaline non-lysosomal ceramidase	281.85	221.57	255.07	253.17	17.43	47.8	61.41	53.43	53.97	5	-4.69	-3.89	-5.71	*	213.96	256.77	193.14	221.61	19.48	89.62	95.34	69.31	84.61	8.54	-2.62	-2.1	-3.28	*	46.0154	AT2G38010.2	miR5021(4), miR5021(5)	0	0
AT2G38010	AT2G38010_at		chr2:15906862-15909931 FORWARD LENGTH=2338	Neutral/alkaline non-lysosomal ceramidase	281.85	221.57	255.07	253.17	17.43	47.8	61.41	53.43	53.97	5	-4.69	-3.89	-5.71	*	213.96	256.77	193.14	221.61	19.48	89.62	95.34	69.31	84.61	8.54	-2.62	-2.1	-3.28	*	46.0154	AT2G38010.1	miR5021(5)	0	0
AT1G53300	AT1G53300_at	TTL1	chr1:19879422-19882375 FORWARD LENGTH=2404	tetratricopetide-repeat thioredoxin-like 1	292.88	345.63	271.5	302.98	23.55	129.28	150.5	149.14	142.81	8.09	-2.12	-1.8	-2.48	*	332.08	237.66	202.56	257.69	38.75	212.6	191.88	159.66	188.3	15.91	-1.37	-1	-1.79		44.4444	AT1G53300.1	miR5021(5)	0	0
AT3G62870	AT3G62870_at		chr3:23242665-23244353 REVERSE LENGTH=1048	Ribosomal protein L7Ae/L30e/S12e/Gadd45 family protein	421.62	394.49	401.31	404.38	12.28	194.53	200.55	190.09	194.78	7.35	-2.08	-1.92	-2.25	*	404.13	332.28	269.37	335.27	39.35	257.45	216.03	246.25	240	12.79	-1.4	-1.11	-1.71		42.1875	AT3G62870.1	miR169h(4), miR169hSTAR(5)	0	0
AT1G09210	AT1G09210_at	CRT1b, AtCRT1b	chr1:2972842-2976750 REVERSE LENGTH=1745	calreticulin 1b	394.52	592.6	361.61	448.26	75.02	110.25	140.41	109.57	119.67	11.53	-3.75	-2.63	-5.05	*	370.95	447.16	335.29	384.85	34.77	193.67	217.87	195.76	202.99	12.03	-1.9	-1.58	-2.25	*	39.924	AT1G09210.1	miR414(5)	0	0
AT2G28550	AT2G28550_at	RAP2.7	chr2:12225842-12228543 REVERSE LENGTH=2013	related to AP2.7	440.77	575.14	412.62	476.37	52.17	108.73	145.74	93.49	116.21	16.57	-4.1	-3.07	-5.61	*	423.96	336.09	273.05	344.11	43.97	131.9	162.09	120.99	138.51	13.13	-2.48	-1.89	-3.21	*	38.4365	AT2G28550.1	miR172a,b(1), miR172cd(1), miR172e(1), miR172a-b(3), miR172c-d(3), miR172e(3), miR172a-b(5), miR172c-d(5), miR172e(5)	0.524	0
AT2G28550	AT2G28550_at	RAP2.7	chr2:12225842-12228543 REVERSE LENGTH=2013	related to AP2.7	440.77	575.14	412.62	476.37	52.17	108.73	145.74	93.49	116.21	16.57	-4.1	-3.07	-5.61	*	423.96	336.09	273.05	344.11	43.97	131.9	162.09	120.99	138.51	13.13	-2.48	-1.89	-3.21	*	38.4365	AT2G28550.2	miR172a-b(3), miR172c-d(3), miR172e(3), miR172a-b(4), miR172c-d(4), miR172e(4), miR172a-b(5), miR172c-d(5), miR172e(5)	0.524	0
AT2G28550	AT2G28550_at	RAP2.7	chr2:12225842-12228543 REVERSE LENGTH=2013	related to AP2.7	440.77	575.14	412.62	476.37	52.17	108.73	145.74	93.49	116.21	16.57	-4.1	-3.07	-5.61	*	423.96	336.09	273.05	344.11	43.97	131.9	162.09	120.99	138.51	13.13	-2.48	-1.89	-3.21	*	38.4365	AT2G28550.3	miR172a-b(3), miR172c-d(3), miR172e(3), miR172a-b(5), miR172c-d(5), miR172e(5)	0.524	0
AT3G15030	AT3G15030_at	TCP4, MEE35	chr3:5061681-5064115 FORWARD LENGTH=2209	TCP family transcription factor 4	144.88	145.55	151.79	147.83	4.14	58.48	56.71	74.16	63.01	5.9	-2.35	-2.02	-2.79	*	152.04	130.87	118.18	133.82	10.46	93.35	86.95	92.74	91.66	4.01	-1.46	-1.25	-1.68	*	38.1188	AT3G15030.1	miR319ab(1), miR319c(1), miR319c(3), miR319a-b(5), miR319c(5), miR5021(5)	0	0
AT3G15030	AT3G15030_at	TCP4, MEE35	chr3:5061681-5064115 FORWARD LENGTH=2209	TCP family transcription factor 4	144.88	145.55	151.79	147.83	4.14	58.48	56.71	74.16	63.01	5.9	-2.35	-2.02	-2.79	*	152.04	130.87	118.18	133.82	10.46	93.35	86.95	92.74	91.66	4.01	-1.46	-1.25	-1.68	*	38.1188	AT3G15030.2	miR319c(3), miR319a-b(4), miR319c(4), miR319a-b(5), miR319c(5), miR5021(5)	0	0
AT3G15030	AT3G15030_at	TCP4, MEE35	chr3:5061681-5064115 FORWARD LENGTH=2209	TCP family transcription factor 4	144.88	145.55	151.79	147.83	4.14	58.48	56.71	74.16	63.01	5.9	-2.35	-2.02	-2.79	*	152.04	130.87	118.18	133.82	10.46	93.35	86.95	92.74	91.66	4.01	-1.46	-1.25	-1.68	*	38.1188	AT3G15030.3	miR319c(3), miR319a-b(5), miR319c(5), miR5021(5)	0	0
AT1G68795	AT1G68795_at	CLE12	chr1:25840855-25841652 REVERSE LENGTH=798	CLAVATA3/ESR-RELATED 12	52.98	42.41	36.69	44.06	4.85	22.76	18.05	21.21	20.57	2.02	-2.14	-1.67	-2.73	*	44.79	23.42	15.88	28.03	8.64	16.54	10.74	11.03	12.74	2.02	-2.2	-1.05	-3.67		37.1257	AT1G68795.1	miR1886.1(3)	0	0
AT4G30840	AT4G30840_at		chr4:15017615-15019735 REVERSE LENGTH=1328	Transducin/WD40 repeat-like superfamily protein	49.06	47.54	37.94	44.84	4.08	19.38	19.74	19.3	19.5	1.83	-2.3	-1.85	-2.86	*	42.73	40.43	38.8	40.71	1.92	34.04	25.92	28.18	29.52	2.82	-1.38	-1.17	-1.66		36.7568	AT4G30840.1	miR832-5p(2), miR832-3p(3), miR832-3p(5)	0	0
AT4G39120	AT4G39120_at	IMPL2, HISN7	chr4:18220589-18227988 REVERSE LENGTH=1664	myo-inositol monophosphatase like 2	371.35	339.21	302.3	337.31	20.89	138.2	148.49	142.16	143.19	5.83	-2.36	-2.08	-2.65	*	308.29	252.48	257.6	272.38	18.33	200.37	166.84	147.46	171.62	15.7	-1.59	-1.32	-1.93	*	36.5385	AT4G39120.1	miR414(5)	0	0
AT5G67360	AT5G67360_at	ARA12	chr5:26871891-26874579 REVERSE LENGTH=2689	Subtilase family protein	78.68	73.11	79.63	77.12	3.86	58.59	39.65	48.94	49.21	5.83	-1.57	-1.29	-1.97	*	101.9	66.66	65.64	77.83	12.03	46.64	75.12	68.92	63.45	9.16	-1.23	-0.85	-1.75		34.1085	AT5G67360.1	miR5021(5)	0	0
AT1G56650	AT1G56650_at	PAP1, MYB75, SIAA1, ATMYB75	chr1:21233595-21235137 REVERSE LENGTH=914	production of anthocyanin pigment 1	575.04	1250.56	387.18	737.82	262.53	4.92	17.57	24.26	15.46	6.97	-47.72	-17.06	-195.24	*	999.33	348.73	263.73	537.35	231.67	15.01	12.39	13.6	13.66	2.33	-39.33	-11.26	-74.12	*	33.9977	AT1G56650.1	miR828(3)	0	0
AT1G35560	AT1G35560_at		chr1:13115826-13117235 REVERSE LENGTH=1410	TCP family transcription factor	46.58	30.57	55.38	44.27	7.35	11.54	15.09	8.93	11.77	2.75	-3.76	-2.38	-6.44	*	25.88	23.76	22.9	24.2	1.88	9.64	13.58	11.39	11.2	2.14	-2.16	-1.59	-3.2	*	33.1933	AT1G35560.1	miR5021(5)	0	0
AT1G04480	AT1G04480_at		chr1:1216095-1217467 FORWARD LENGTH=648	Ribosomal protein L14p/L23e family protein	103.85	89.79	109.87	100.49	7.39	46.85	58.86	49.55	51.68	5.51	-1.94	-1.58	-2.43	*	61.11	61.78	72.99	64.79	5.21	48.7	41.67	56.22	48.82	5.05	-1.33	-1.07	-1.66		32.2785	AT1G04480.1	miR415(5)	2.534	0
AT2G47850	AT2G47850_at		chr2:19595640-19598581 FORWARD LENGTH=2059	Zinc finger C-x8-C-x5-C-x3-H type family protein	179.44	159.12	151.65	163.36	9.3	88.27	93.93	112.61	98.36	8.23	-1.66	-1.41	-1.97	*	182.85	151.41	196.34	176.69	13.65	155.08	135.4	172.69	154.26	11.27	-1.15	-0.96	-1.36		31.9149	AT2G47850.1	miR857(3), miR5021(5)	0	0
AT2G47850	AT2G47850_at		chr2:19595640-19598581 FORWARD LENGTH=2059	Zinc finger C-x8-C-x5-C-x3-H type family protein	179.44	159.12	151.65	163.36	9.3	88.27	93.93	112.61	98.36	8.23	-1.66	-1.41	-1.97	*	182.85	151.41	196.34	176.69	13.65	155.08	135.4	172.69	154.26	11.27	-1.15	-0.96	-1.36		31.9149	AT2G47850.2	miR857(3), miR5021(5)	0	0
AT2G47850	AT2G47850_at		chr2:19595640-19598581 FORWARD LENGTH=2059	Zinc finger C-x8-C-x5-C-x3-H type family protein	179.44	159.12	151.65	163.36	9.3	88.27	93.93	112.61	98.36	8.23	-1.66	-1.41	-1.97	*	182.85	151.41	196.34	176.69	13.65	155.08	135.4	172.69	154.26	11.27	-1.15	-0.96	-1.36		31.9149	AT2G47850.3	miR857(3), miR5021(5)	0	0
AT3G08680	AT3G08680_at		chr3:2637560-2640838 FORWARD LENGTH=2648	Leucine-rich repeat protein kinase family protein	442.42	472.36	312.66	409.05	49.73	213.47	234.57	226.68	224.58	9.06	-1.82	-1.44	-2.21	*	650.04	455.44	448.11	518.11	66.05	474.36	373.41	321.87	390.22	44.98	-1.33	-0.99	-1.76		31.25	AT3G08680.1	miR5021(5)	0	0
AT3G08680	AT3G08680_at		chr3:2637560-2640838 FORWARD LENGTH=2648	Leucine-rich repeat protein kinase family protein	442.42	472.36	312.66	409.05	49.73	213.47	234.57	226.68	224.58	9.06	-1.82	-1.44	-2.21	*	650.04	455.44	448.11	518.11	66.05	474.36	373.41	321.87	390.22	44.98	-1.33	-0.99	-1.76		31.25	AT3G08680.2	miR5021(5)	0	0
AT4G18390	AT4G18390_at	TCP2	chr4:10162953-10165562 REVERSE LENGTH=1845	TEOSINTE BRANCHED 1, cycloidea and PCF transcription factor 2	583.58	531.17	447.71	520.45	41.41	169.18	183.17	156.48	169.29	9.49	-3.07	-2.61	-3.6	*	596.82	481.67	513.34	530.02	34.72	255.84	278.07	225.93	252.56	16.85	-2.1	-1.8	-2.45	*	31.0345	AT4G18390.1	miR319ab(1), miR319c(1), miR319a-b(5), miR319c(5), miR5658(5)	0	0
AT4G18390	AT4G18390_at	TCP2	chr4:10162953-10165562 REVERSE LENGTH=1845	TEOSINTE BRANCHED 1, cycloidea and PCF transcription factor 2	583.58	531.17	447.71	520.45	41.41	169.18	183.17	156.48	169.29	9.49	-3.07	-2.61	-3.6	*	596.82	481.67	513.34	530.02	34.72	255.84	278.07	225.93	252.56	16.85	-2.1	-1.8	-2.45	*	31.0345	AT4G18390.2	miR319c(3), miR159c(4), miR319c(4), miR319a-b(5), miR319c(5), miR5658(5)	0	0
AT5G27490	AT5G27490_at		chr5:9702835-9704719 REVERSE LENGTH=1210	Integral membrane Yip1 family protein	70.87	71.51	61.95	68.08	4.23	27.77	31.38	27.14	29.08	3.2	-2.34	-1.92	-2.92	*	61.66	48.73	61.2	56.9	5.08	31.74	27.78	40.7	33.46	4.02	-1.7	-1.34	-2.2	*	30.2083	AT5G27490.1	miR5021(5)	0	0
AT2G39710	AT2G39710_at		chr2:16561788-16563380 REVERSE LENGTH=1593	Eukaryotic aspartyl protease family protein	213.52	324.89	246.41	261.21	34.51	66.42	104.76	74.23	82.24	14.45	-3.18	-2.23	-4.7	*	208.4	143.43	139.21	163.58	22.47	57.3	93.57	65.35	71.04	13.23	-2.3	-1.59	-3.49	*	28.6996	AT2G39710.1	miR5658(4), miR5658(5)	0	0
AT4G31790	AT4G31790_at		chr4:15377211-15379025 FORWARD LENGTH=1452	Tetrapyrrole (Corrin/Porphyrin) Methylases	77.2	79.49	82.45	79.52	3.5	33.09	33.04	33.64	33.24	2.83	-2.39	-2.06	-2.82	*	83.33	75.87	66.76	75.1	5.36	44.2	41.87	43.28	43.34	3.1	-1.73	-1.47	-2.05	*	28.6408	AT4G31790.1	miR5654-5p(5)	0	0
AT4G31790	AT4G31790_at		chr4:15377211-15379025 FORWARD LENGTH=1452	Tetrapyrrole (Corrin/Porphyrin) Methylases	77.2	79.49	82.45	79.52	3.5	33.09	33.04	33.64	33.24	2.83	-2.39	-2.06	-2.82	*	83.33	75.87	66.76	75.1	5.36	44.2	41.87	43.28	43.34	3.1	-1.73	-1.47	-2.05	*	28.6408	AT4G31790.2	miR5654-5p(5)	0	0
AT3G23810	AT3G23810_at	SAHH2, ATSAHH2	chr3:8587664-8589713 REVERSE LENGTH=1849	S-adenosyl-l-homocysteine (SAH) hydrolase 2	311	215.93	240.76	256.15	28.41	44.06	41.69	36.21	40.48	3.25	-6.33	-5	-7.88	*	317.61	213.17	222.9	251.18	33.29	57.03	46.58	57.71	53.43	4.23	-4.7	-3.58	-5.99	*	28.4	AT3G23810.1	miR5021(5)	0	0
AT5G62730	AT5G62730_at		chr5:25197494-25200033 FORWARD LENGTH=1770	Major facilitator superfamily protein	102.75	87.66	65.2	85.2	11.3	24.18	22.39	19.3	22.11	3.63	-3.85	-2.73	-5.58	*	65.86	38.38	57.47	53.8	8.36	17.89	19.13	20.57	19.04	2.45	-2.83	-1.99	-3.93	*	27.1062	AT5G62730.1	miR5633(3), miR5633(4)	0	0
AT5G55120	AT5G55120_at	VTC5	chr5:22369095-22371867 FORWARD LENGTH=1874	galactose-1-phosphate guanylyltransferase (GDP)s;GDP-D-glucose phosphorylases;quercetin 4'-O-glucosyltransferases	69.77	54.86	92.17	72.14	11.05	28.3	35.07	25.42	29.85	3.78	-2.42	-1.71	-3.34	*	62.85	63.6	79.05	68.45	5.98	45.53	47.13	44.15	45.64	2.33	-1.5	-1.26	-1.76	*	26.3158	AT5G55120.1	miR5021(5)	0	0
AT5G50810	AT5G50810_at	TIM8	chr5:20675634-20676612 REVERSE LENGTH=582	translocase inner membrane subunit 8	127.38	120.53	133.16	127.47	4.6	75.14	59.82	62.75	65.81	5.14	-1.94	-1.69	-2.25	*	88.17	71.02	80.82	79.82	5.34	59.22	46.45	56.66	54.23	4.17	-1.47	-1.25	-1.75	*	26.0355	AT5G50810.1	miR5021(5)	2.887	0
AT5G41600	AT5G41600_at	BTI3, RTNLB4	chr5:16636130-16637693 FORWARD LENGTH=1095	VIRB2-interacting protein 3	102.95	83.79	114.14	100.14	9.19	65.64	60.48	68.28	64.57	3.38	-1.55	-1.29	-1.83	*	96.02	69.64	94.16	86.32	9.01	52.89	63.91	85.68	67.51	9.92	-1.28	-0.96	-1.76		25.5814	AT5G41600.1	miR5021(5)	0	0
AT4G10450	AT4G10450_at		chr4:6462953-6464544 REVERSE LENGTH=919	Ribosomal protein L6 family	103.97	105.33	99.77	103.1	4.9	43.38	37.3	46.17	42.23	3.41	-2.44	-2.1	-2.87	*	74.25	53.57	53.4	60.48	7.04	32.24	26.82	32.01	29.99	2.65	-2.02	-1.57	-2.55	*	25.2381	AT4G10450.1	miR827(5)	0	0
AT4G24270	AT4G24270_at	EMB140	chr4:12581601-12587384 REVERSE LENGTH=2706	EMBRYO DEFECTIVE 140	69.31	84.15	46.64	66.7	11.2	42.7	38.87	31.41	37.69	3.87	-1.77	-1.24	-2.41	*	126.06	91.96	101.33	106.4	10.23	104.14	91.44	63.96	86.41	12.02	-1.23	-0.94	-1.66		24.1935	AT4G24270.1	miR156a-f(5), miR156G(5), miR156i(5), miR156j(5)	0	0
AT4G24270	AT4G24270_at	EMB140	chr4:12581601-12587384 REVERSE LENGTH=2706	EMBRYO DEFECTIVE 140	69.31	84.15	46.64	66.7	11.2	42.7	38.87	31.41	37.69	3.87	-1.77	-1.24	-2.41	*	126.06	91.96	101.33	106.4	10.23	104.14	91.44	63.96	86.41	12.02	-1.23	-0.94	-1.66		24.1935	AT4G24270.2	miR156a-f(5), miR156G(5), miR156i(5), miR156j(5)	0	0
AT4G20440	AT4G20440_at		chr4:11022313-11023736 REVERSE LENGTH=1143	small nuclear ribonucleoprotein associated protein B	35.19	34.9	26.43	32.28	3.15	14.97	19.82	16.31	17.1	2.06	-1.89	-1.47	-2.46	*	28.73	28.54	28.78	28.68	1.22	24.16	15.9	22.78	20.85	2.75	-1.38	-1.12	-1.77		23.8095	AT4G20440.1	miR5648-3p(3)	0	0
AT4G20440	AT4G20440_at		chr4:11022313-11023736 REVERSE LENGTH=1143	small nuclear ribonucleoprotein associated protein B	35.19	34.9	26.43	32.28	3.15	14.97	19.82	16.31	17.1	2.06	-1.89	-1.47	-2.46	*	28.73	28.54	28.78	28.68	1.22	24.16	15.9	22.78	20.85	2.75	-1.38	-1.12	-1.77		23.8095	AT4G20440.3	miR5648-3p(3)	0	0
AT4G20440	AT4G20440_at		chr4:11022313-11023736 REVERSE LENGTH=1143	small nuclear ribonucleoprotein associated protein B	35.19	34.9	26.43	32.28	3.15	14.97	19.82	16.31	17.1	2.06	-1.89	-1.47	-2.46	*	28.73	28.54	28.78	28.68	1.22	24.16	15.9	22.78	20.85	2.75	-1.38	-1.12	-1.77		23.8095	AT4G20440.4	miR5648-3p(3), miR5648-3p(4)	0	0
AT3G20330	AT3G20330_at	PYRB	chr3:7090106-7092670 REVERSE LENGTH=1741	PYRIMIDINE B	126.6	108.39	115.5	116.95	5.91	52.69	64.85	53.61	57	5.09	-2.05	-1.74	-2.45	*	120.82	103.45	90.34	104.73	9.16	69.66	59.01	68.77	65.74	3.87	-1.59	-1.33	-1.89	*	23.5632	AT3G20330.1	miR5640(3), miR5640(4), miR5640(5)	0	0
AT1G27950	AT1G27950_at	LTPG1	chr1:9740704-9742159 FORWARD LENGTH=786	glycosylphosphatidylinositol-anchored lipid protein transfer 1	685.93	538.51	566.39	597.64	45.44	275.49	242.61	291.9	269.39	16.5	-2.22	-1.88	-2.6	*	710.86	562.89	749.92	673.82	57.97	428.43	313.6	399.72	380.23	34.72	-1.77	-1.44	-2.19	*	23.4043	AT1G27950.1	miR782(5)	0	0
AT2G02810	AT2G02810_at	ATUTR1, UTR1	chr2:801530-803436 FORWARD LENGTH=1259	UDP-galactose transporter 1	474.76	746.91	458.35	560.29	96.42	204.59	283.95	180.45	223.53	32.26	-2.51	-1.69	-3.62	*	459.43	653.94	398.24	504.1	78.5	236.72	351.42	199.34	262.13	47.36	-1.92	-1.3	-2.92	*	23.0769	AT2G02810.1	miR407(2), miR407(3), miR407(5)	0	0
AT2G36290	AT2G36290_at		chr2:15208627-15210845 REVERSE LENGTH=1412	alpha/beta-Hydrolases superfamily protein	140.35	157.2	148.73	148.65	7.44	84.91	87.82	90.81	87.97	4.42	-1.69	-1.5	-1.9	*	131.82	101.85	118.5	117.13	9.2	89.35	80.41	89.66	86.05	4.31	-1.36	-1.16	-1.58		22.6667	AT2G36290.1	miR419(2), miR419(3), miR419(4)	0	0
AT3G02910	AT3G02910_at		chr3:649814-650921 FORWARD LENGTH=1108	AIG2-like (avirulence induced gene) family protein	1080.4	1254.46	937.09	1090.08	99.35	455.63	501.18	320.21	425.31	55.79	-2.56	-1.99	-3.39	*	1010.74	710.04	752.58	824.18	93.92	445.28	456.15	381.86	426	26.49	-1.93	-1.54	-2.37	*	22.6131	AT3G02910.1	miR835-3p(5)	0	0
AT2G37690	AT2G37690_at		chr2:15805715-15810552 FORWARD LENGTH=2406	phosphoribosylaminoimidazole carboxylase, putative / AIR carboxylase, putative	175.17	170.82	144.52	163.61	10.4	74.64	51.62	54.91	59.68	8.13	-2.74	-2.18	-3.6	*	170.58	130.7	114.85	138.86	16.79	74.32	60.69	50.59	61.82	7.22	-2.25	-1.69	-2.97	*	22.4771	AT2G37690.1	miR3434-3p(4), miR3434-3p(5)	4.731	0
AT2G37860	AT2G37860_at	LCD1	chr2:15856630-15858920 FORWARD LENGTH=1842	Protein of unknown function (DUF3411)	112.41	114.91	123.71	116.81	4.43	40.01	39.22	33.07	37.29	2.98	-3.13	-2.73	-3.65	*	124.64	109.76	94.48	109.99	9.13	51.04	35.69	31.48	39.48	6.1	-2.79	-2.13	-3.83	*	21.978	AT2G37860.1	miR156a-f(5)	0	0
AT2G37860	AT2G37860_at	LCD1	chr2:15856630-15858920 FORWARD LENGTH=1842	Protein of unknown function (DUF3411)	112.41	114.91	123.71	116.81	4.43	40.01	39.22	33.07	37.29	2.98	-3.13	-2.73	-3.65	*	124.64	109.76	94.48	109.99	9.13	51.04	35.69	31.48	39.48	6.1	-2.79	-2.13	-3.83	*	21.978	AT2G37860.2	miR156a-f(5)	0	0
AT1G55210	AT1G55210_at		chr1:20597790-20598675 REVERSE LENGTH=814	Disease resistance-responsive (dirigent-like protein) family protein	30.01	42.56	30.71	34.54	5.01	21.15	20.26	13.51	18.02	3.24	-1.92	-1.32	-2.89	*	18.73	23.32	21.37	21.1	2.16	9.89	16.51	17.21	14.44	2.96	-1.46	-1.03	-2.26		21.9697	AT1G55210.1	miR860(5)	0	0
AT1G55210	AT1G55210_at		chr1:20597790-20598675 REVERSE LENGTH=814	Disease resistance-responsive (dirigent-like protein) family protein	30.01	42.56	30.71	34.54	5.01	21.15	20.26	13.51	18.02	3.24	-1.92	-1.32	-2.89	*	18.73	23.32	21.37	21.1	2.16	9.89	16.51	17.21	14.44	2.96	-1.46	-1.03	-2.26		21.9697	AT1G55210.2	miR860(5)	0	0
AT3G11010	AT3G11010_at	AtRLP34, RLP34	chr3:3450496-3453683 REVERSE LENGTH=2952	receptor like protein 34	119.18	158.01	68.13	113.87	27.97	24.19	47.23	15.64	29.08	11.26	-3.92	-1.92	-11.25	*	243.98	512.1	223.37	326.61	93.54	47.35	183.04	33.38	87.24	49.1	-3.74	-1.5	-50.79	*	21.875	AT3G11010.1	miR1886.1(4)	0	0
AT4G34490	AT4G34490_at	ATCAP1, CAP 1, CAP1	chr4:16484530-16487417 REVERSE LENGTH=1859	cyclase associated protein 1	209.94	179.87	244.12	211.45	18.8	119.51	113	88.47	107.24	10.11	-1.97	-1.59	-2.45	*	143.81	194.4	183.72	173.75	16.34	114.98	122.4	110.06	115.8	5.38	-1.5	-1.25	-1.77	*	21.3836	AT4G34490.1	miR5595a(3), miR5995b(3), miR5595a(4), miR5995b(4), miR5595a(5), miR5995b(5)	0	0
AT3G09820	AT3G09820_at	ADK1	chr3:3012094-3014944 FORWARD LENGTH=1674	adenosine kinase 1	618.39	628.25	643.33	630.42	21.28	221.17	200.19	165.22	195.85	17.54	-3.22	-2.77	-3.81	*	560.65	464.08	457.26	492.64	36.21	210.28	173.69	188.57	191.45	11.74	-2.57	-2.19	-3.01	*	20.9386	AT3G09820.1	miR780.1(2)	0	0
AT5G40770	AT5G40770_at	ATPHB3, PHB3	chr5:16314850-16316719 REVERSE LENGTH=1589	prohibitin 3	293.49	248.23	283	275.12	14.21	127.11	114.52	133.74	125.19	6.55	-2.2	-1.95	-2.48	*	223.51	188.43	197.75	203.62	11.08	107.76	93.34	129.24	109.88	10.8	-1.85	-1.55	-2.25	*	20.5128	AT5G40770.1	miR5021(5)	0	0
AT5G48580	AT5G48580_at	FKBP15-2	chr5:19695929-19698712 REVERSE LENGTH=1179	FK506- and rapamycin-binding protein 15 kD-2	243.8	308.26	289.44	280.27	20.45	124.81	141	151.12	139.07	9	-2.02	-1.71	-2.36	*	212.52	206.73	207.37	208.22	4.95	151.2	121.82	138.97	137.08	9.02	-1.52	-1.36	-1.71	*	20.4678	AT5G48580.1	miR5021(5)	0	0
AT5G67510	AT5G67510_at		chr5:26937813-26938451 REVERSE LENGTH=639	Translation protein SH3-like family protein	183.13	178.12	167.86	176.3	5.51	66.72	91.35	97.28	85.26	10.19	-2.07	-1.71	-2.59	*	154.4	130.95	103.7	129.7	14.88	80.88	69.52	75.55	75.15	3.98	-1.73	-1.38	-2.1	*	19.2982	AT5G67510.1	miR5021(5)	0	0
AT1G79920	AT1G79920_at		chr1:30058632-30062722 REVERSE LENGTH=2942	Heat shock protein 70 (Hsp 70) family protein	563.69	593.17	587.54	579.58	14.03	299.51	230.07	249.69	260.16	22.38	-2.23	-1.94	-2.61	*	530.75	546.4	518.96	530.23	14.98	318.28	298.98	320.23	310.84	13.91	-1.71	-1.57	-1.86	*	19.0722	AT1G79920.1	miR831(3)	0	0
AT1G79920	AT1G79920_at		chr1:30058632-30062722 REVERSE LENGTH=2942	Heat shock protein 70 (Hsp 70) family protein	563.69	593.17	587.54	579.58	14.03	299.51	230.07	249.69	260.16	22.38	-2.23	-1.94	-2.61	*	530.75	546.4	518.96	530.23	14.98	318.28	298.98	320.23	310.84	13.91	-1.71	-1.57	-1.86	*	19.0722	AT1G79920.2	miR831(3)	0	0
AT3G07390	AT3G07390_at	AIR12	chr3:2365301-2366496 FORWARD LENGTH=1196	auxin-responsive family protein	703.78	839.34	698.75	747.06	49.97	188.91	239.17	200.33	209.81	17.05	-3.56	-3	-4.25	*	979.47	866.64	831.87	893.16	45.42	299.99	361.74	289.73	317.14	24.84	-2.82	-2.43	-3.3	*	19	AT3G07390.1	miR5021(5)	0	0
AT5G12080	AT5G12080_at	MSL10, ATMSL10	chr5:3898047-3901520 REVERSE LENGTH=2565	mechanosensitive channel of small conductance-like 10	50.4	50.73	50.44	50.53	2.18	25.34	20.54	17.7	21.2	2.61	-2.38	-1.95	-3.02	*	54.48	40.25	36.53	43.69	5.67	20.75	22.44	20.48	21.24	1.58	-2.06	-1.58	-2.6	*	18.9744	AT5G12080.3	miR5021(5)	0	0
AT1G67120	AT1G67120_at		chr1:25069562-25095526 REVERSE LENGTH=16347	ATPases;nucleotide binding;ATP binding;nucleoside-triphosphatases;transcription factor binding	121.53	116.22	72.74	103.49	15.6	53.31	51.79	40.94	48.76	4.27	-2.12	-1.55	-2.78	*	341.07	216.36	169.6	242.34	51.05	161.75	108.49	63.17	111.1	28.45	-2.18	-1.26	-4.05	*	18.7097	AT1G67120.1	miR869.2(3), miR415(5)	0	0
AT1G63000	AT1G63000_at	NRS/ER, UER1	chr1:23342393-23344113 FORWARD LENGTH=1277	nucleotide-rhamnose synthase/epimerase-reductase	206.67	215.31	169.32	196.89	14.83	71.23	81.34	75.35	75.74	5.06	-2.6	-2.2	-3.07	*	158.59	149.99	163.17	156.53	5.93	81.51	75.38	79.8	79.06	3.55	-1.98	-1.8	-2.18	*	18.1818	AT1G63000.1	miR396a(2)	0	0
AT5G45420	AT5G45420_at		chr5:18404069-18406606 REVERSE LENGTH=1292	Duplicated homeodomain-like superfamily protein	257.62	314.78	246.53	272.31	23.02	143.23	163.5	134.27	146.8	10.06	-1.85	-1.54	-2.21	*	206.93	223.45	216.23	215.37	7.42	163.25	156.67	152.51	157.44	5.19	-1.37	-1.26	-1.48	*	18.1818	AT5G45420.1	miR5021(5)	0	0
AT2G41600	AT2G41600_at		chr2:17344637-17346737 REVERSE LENGTH=809	Mitochondrial glycoprotein family protein	204.61	179.86	214.59	199.69	10.52	124.33	132.57	145.63	134.1	6.94	-1.49	-1.32	-1.68	*	144.01	153.05	162.27	152.92	6.29	113.63	105.27	141.97	120.26	11.34	-1.27	-1.08	-1.52		18.1818	AT2G41600.5	miR159a(5), miR159b(5)	0	0
AT2G46520	AT2G46520_at		chr2:19096768-19100272 FORWARD LENGTH=3418	cellular apoptosis susceptibility protein, putative / importin-alpha re-exporter, putative	196.99	187.26	169.63	184.94	9.42	89.26	108.73	106.18	101.32	8.01	-1.83	-1.57	-2.14	*	198.56	179.36	201.58	193.15	8.32	133.42	134.39	141.18	136.48	4.8	-1.42	-1.29	-1.55	*	17.8344	AT2G46520.1	miR783(3)	0	0
AT1G54270	AT1G54270_at	EIF4A-2	chr1:20259692-20262266 FORWARD LENGTH=1759	eif4a-2	360.81	295.08	300.58	321.94	23.63	194.59	204.56	190.58	198.2	10.02	-1.62	-1.4	-1.87	*	308.23	257.74	274.97	279.01	17.12	206.6	188.28	230.3	207.55	13.95	-1.34	-1.16	-1.56		17.1429	AT1G54270.1	miR838(5)	1.964	0
AT1G54270	AT1G54270_at	EIF4A-2	chr1:20259692-20262266 FORWARD LENGTH=1759	eif4a-2	360.81	295.08	300.58	321.94	23.63	194.59	204.56	190.58	198.2	10.02	-1.62	-1.4	-1.87	*	308.23	257.74	274.97	279.01	17.12	206.6	188.28	230.3	207.55	13.95	-1.34	-1.16	-1.56		17.1429	AT1G54270.2	miR838(5)	1.964	0
AT1G56340	AT1G56340_at	CRT1, CRT1a, AtCRT1a	chr1:21089844-21092660 REVERSE LENGTH=1523	calreticulin 1a	536.19	670.98	327.15	509.68	103.48	206.7	233.8	163.61	200.95	21.72	-2.54	-1.64	-3.6	*	784.44	720.15	600.98	702.02	54.04	467.66	444.08	271.85	394.52	62.21	-1.78	-1.36	-2.45	*	17.0732	AT1G56340.1	miR414(5)	0	2.267
AT1G56340	AT1G56340_at	CRT1, CRT1a, AtCRT1a	chr1:21089844-21092660 REVERSE LENGTH=1523	calreticulin 1a	536.19	670.98	327.15	509.68	103.48	206.7	233.8	163.61	200.95	21.72	-2.54	-1.64	-3.6	*	784.44	720.15	600.98	702.02	54.04	467.66	444.08	271.85	394.52	62.21	-1.78	-1.36	-2.45	*	17.0732	AT1G56340.2	miR414(5)	0	2.267
AT1G74100	AT1G74100_at	SOT16, ATSOT16, CORI-7, ATST5A	chr1:27864345-27865694 REVERSE LENGTH=1350	sulfotransferase 16	279.62	241.6	250.62	257.72	12.93	149	166.87	120.61	145.22	14.89	-1.77	-1.48	-2.17	*	247.82	263.99	266.78	259.47	9.94	201.14	191.42	186.37	192.46	7.09	-1.35	-1.23	-1.47	*	16.8919	AT1G74100.1	miR415(5)	0	0
AT2G28000	AT2G28000_at	CPN60A, CH-CPN60A, SLP	chr2:11926449-11929389 FORWARD LENGTH=2120	chaperonin-60alpha	933.05	758.52	828.89	837.08	55.38	260.35	234.86	194.49	229.26	20.07	-3.65	-3.06	-4.4	*	1124.88	1090.08	1130.88	1112.34	27.37	446.61	302.8	338.4	362.3	43.33	-3.07	-2.55	-3.83	*	16.6667	AT2G28000.1	miR5023(5)	1.966	0
AT4G31120	AT4G31120_at	PRMT5	chr4:15132119-15136637 REVERSE LENGTH=2158	SHK1 binding protein 1	285.66	280.79	284.84	284.26	7.38	208.32	170.03	153.31	176.86	16.83	-1.61	-1.38	-1.91	*	318.21	290.73	276.75	296.28	13.19	254.8	215.01	215.99	228.73	13.66	-1.3	-1.15	-1.47		16.6667	AT4G31120.2	miR5643a-b(4)	0	0
AT1G74260	AT1G74260_at	PUR4	chr1:27922833-27927904 REVERSE LENGTH=4536	purine biosynthesis 4	134.24	140.77	107.23	127.62	11.12	83.88	82.46	67.83	78.07	6.63	-1.63	-1.34	-2	*	218.39	164.42	183.84	188.86	15.84	142.41	155.03	125.85	140.98	9.41	-1.34	-1.12	-1.59		16.4179	AT1G74260.1	miR828(3), miR828(4), miR401(5)	0	0
AT2G39795	AT2G39795_at		chr2:16596987-16598162 FORWARD LENGTH=926	Mitochondrial glycoprotein family protein	39.05	41.46	42.13	40.73	2.23	20.19	19.05	24.95	21.51	2.25	-1.89	-1.57	-2.33	*	37.79	25.83	37.4	33.49	4.22	17.17	23.19	14.64	18.16	2.94	-1.84	-1.32	-2.65	*	15.9236	AT2G39795.1	miR414(4), miR414(5)	0	0
AT3G01790	AT3G01790_at		chr3:283689-285778 REVERSE LENGTH=891	Ribosomal protein L13 family protein	444.44	376.6	375.66	399.2	23.49	166.81	182.13	216.56	188.29	19.21	-2.12	-1.76	-2.6	*	462.48	358.73	400.88	406.39	31.18	263.4	202.04	221.1	228.55	19	-1.78	-1.48	-2.15	*	15.9091	AT3G01790.1	miR396b(5)	0	0
AT3G01790	AT3G01790_at		chr3:283689-285778 REVERSE LENGTH=891	Ribosomal protein L13 family protein	444.44	376.6	375.66	399.2	23.49	166.81	182.13	216.56	188.29	19.21	-2.12	-1.76	-2.6	*	462.48	358.73	400.88	406.39	31.18	263.4	202.04	221.1	228.55	19	-1.78	-1.48	-2.15	*	15.9091	AT3G01790.2	miR396b(5)	0	0
AT2G11910	AT2G11910_at		chr2:4805684-4807310 REVERSE LENGTH=831	unknown protein; FUNCTIONS IN: molecular_function unknown; INVOLVED IN: biological_process unknown; LOCATED IN: chloroplast envelope; EXPRESSED IN: 22 plant structures; EXPRESSED DURING: 13 growth stages; Has 92883 Blast hits to 31060 proteins in 1576 species: Archae - 765; Bacteria - 32670; Metazoa - 21164; Fungi - 12252; Plants - 4238; Viruses - 1282; Other Eukaryotes - 20512 (source: NCBI BLin…	282.25	209.72	254.27	248.94	21	140.23	138.3	203.27	160.73	21.66	-1.55	-1.21	-2.05	*	199.86	166.13	206.58	190.86	12.8	162.72	117.88	173.98	151.71	17.17	-1.26	-1.02	-1.58		15.7025	AT2G11910.1	miR398a(2), miR414(2), miR414(5)	1.766	0
AT2G11910	AT2G11910_at		chr2:4805684-4807310 REVERSE LENGTH=831	unknown protein; FUNCTIONS IN: molecular_function unknown; INVOLVED IN: biological_process unknown; LOCATED IN: chloroplast envelope; EXPRESSED IN: 22 plant structures; EXPRESSED DURING: 13 growth stages; Has 92883 Blast hits to 31060 proteins in 1576 species: Archae - 765; Bacteria - 32670; Metazoa - 21164; Fungi - 12252; Plants - 4238; Viruses - 1282; Other Eukaryotes - 20512 (source: NCBI BLin…	282.25	209.72	254.27	248.94	21	140.23	138.3	203.27	160.73	21.66	-1.55	-1.21	-2.05	*	199.86	166.13	206.58	190.86	12.8	162.72	117.88	173.98	151.71	17.17	-1.26	-1.02	-1.58		15.7025	AT2G11910.2	miR414(4), miR414(5)	1.766	0
AT2G25110	AT2G25110_at	SDF2, ATSDL, AtSDF2	chr2:10684135-10686085 FORWARD LENGTH=1197	stromal cell-derived factor 2-like protein precursor	427.97	485.21	383.64	432.21	30.53	148.19	209.95	152.45	169.54	21.28	-2.55	-2.04	-3.29	*	364.14	429.83	368.77	387.72	22.6	196.93	212.96	189.7	199.8	8.23	-1.94	-1.72	-2.18	*	15.6863	AT2G25110.1	miR5658(4), miR5658(5)	0	0
AT1G20950	AT1G20950_at		chr1:7297239-7301415 REVERSE LENGTH=2152	Phosphofructokinase family protein	92.76	106.17	87.55	95.36	6.7	43.7	41.15	29.72	37.72	5.32	-2.53	-1.98	-3.36	*	106.58	106.06	104.5	105.77	3.36	54.87	58.15	59.43	57.48	2.84	-1.84	-1.67	-2.03	*	15.6566	AT1G20950.1	miR397a(2), miR397a(4), miR5021(5)	0	0
AT5G19690	AT5G19690_at	STT3A	chr5:6652516-6658411 FORWARD LENGTH=2670	staurosporin and temperature sensitive 3-like A	793.04	1118.28	934.91	947.58	99.17	608.3	600.23	480.77	561.5	43.81	-1.69	-1.35	-2.08	*	710.12	932.69	865.37	836.36	68.4	656.77	644	555.53	618	33.91	-1.35	-1.14	-1.58		15.5556	AT5G19690.1	miR399a(2), miR399bc(2), miR399f(2)	0	0
AT2G15690	AT2G15690_at		chr2:6830995-6833777 REVERSE LENGTH=2783	Tetratricopeptide repeat (TPR)-like superfamily protein	264.58	299.21	204.27	256.21	29.09	72.04	96.7	76.34	81.61	8.62	-3.14	-2.42	-4.06	*	315.67	281.16	275.32	291.29	13.59	130.25	133.33	107.74	124.1	8.95	-2.35	-2.05	-2.72	*	15.2893	AT2G15690.1	miR859(5)	0	0
AT2G38770	AT2G38770_at	EMB2765	chr2:16202963-16210338 REVERSE LENGTH=4837	P-loop containing nucleoside triphosphate hydrolases superfamily protein	73.96	69.37	62.64	68.58	3.88	48.2	50.86	41.41	46.74	3.77	-1.47	-1.25	-1.73	*	116.56	117.23	101.72	112.01	5.71	91.44	101.72	68.18	87.1	10.25	-1.29	-1.06	-1.62		15.2	AT2G38770.1	miR1886.2(2), miR1886.2(3), miR1886.2(5)	0	0
