# Supplementary material for: miRNAs mediate SnRK1-dependent energy signaling in Arabidopsis
Source: Front Plant Sci. 2013 Jun 20;4:197. doi: 10.3389/fpls.2013.00197 (PMC3687772; doi:10.3389/fpls.2013.00197)
Supplement: Table S9 — Gene description, functional annotation and cluster enrichment analyses of SGs misregulated in dcl1–9 that are validated or predicted miRNA targets. [file DataSheet9.XLSX]

## Sheet: Induced_Clusters
SUPPLEMENTARY TABLE 9A. FUNCTIONAL ANNOTATION CLUSTERING (DAVID - Huang et al., 2009) FOR THE STARVATION-INDUCED GENES MISREGULATED IN dcl1-9 THAT ARE VALIDATED OR PREDICTED miRNA TARGETS.
	Only clusters with enrichment scores above 1.3 are shown.
Annotation Cluster 1	Enrichment Score: 3.5518229947012054
Category	Term	Count	%	PValue	Genes	List Total	Pop Hits	Pop Total	Fold Enrichment	Bonferroni	Benjamini	FDR
SP_PIR_KEYWORDS	zinc-finger	12	13.6364	8.99237e-05	AT5G64920, AT2G36320, AT3G52800, AT3G02340, AT3G47160, AT1G02860, AT4G28270, AT4G27470, AT5G24870, AT5G19430, AT3G19910, AT1G17970	87	831	26059	4.32532	0.0103774	0.00520223	0.102544
INTERPRO	IPR001841:Zinc finger, RING-type	10	11.3636	0.000150095	AT5G64920, AT3G02340, AT3G47160, AT1G02860, AT4G28270, AT4G27470, AT5G24870, AT5G19430, AT3G19910, AT1G17970	81	506	20592	5.02415	0.0282632	0.0282632	0.186549
INTERPRO	IPR018957:Zinc finger, C3HC4 RING-type	8	9.09091	0.00046851	AT5G64920, AT3G02340, AT4G28270, AT4G27470, AT5G24870, AT5G19430, AT3G19910, AT1G17970	81	356	20592	5.71286	0.0856176	0.0437666	0.581241
SMART	SM00184:RING	10	11.3636	0.00098118	AT5G64920, AT3G02340, AT3G47160, AT1G02860, AT4G28270, AT4G27470, AT5G24870, AT5G19430, AT3G19910, AT1G17970	41	506	7639	3.68216	0.0347227	0.0347227	0.87175
Annotation Cluster 2	Enrichment Score: 2.2490965879444085
Category	Term	Count	%	PValue	Genes	List Total	Pop Hits	Pop Total	Fold Enrichment	Bonferroni	Benjamini	FDR
GOTERM_BP_FAT	GO:0019318~hexose metabolic process	5	5.68182	0.00320083	AT5G57655, AT1G09420, AT1G18270, AT1G12780, AT5G35790	52	158	13187	8.02519	0.554208	0.332324	4.08432
GOTERM_BP_FAT	GO:0005996~monosaccharide metabolic process	5	5.68182	0.00550005	AT5G57655, AT1G09420, AT1G18270, AT1G12780, AT5G35790	52	184	13187	6.8912	0.750884	0.370783	6.92252
GOTERM_BP_FAT	GO:0006006~glucose metabolic process	4	4.54545	0.0101644	AT5G57655, AT1G09420, AT1G18270, AT5G35790	52	116	13187	8.74469	0.923811	0.348898	12.4436
Annotation Cluster 3	Enrichment Score: 1.5202309484826366
Category	Term	Count	%	PValue	Genes	List Total	Pop Hits	Pop Total	Fold Enrichment	Bonferroni	Benjamini	FDR
INTERPRO	IPR013069:BTB/POZ	3	3.40909	0.0126875	AT3G48360, AT5G45110, AT2G30600	81	44	20592	17.3333	0.912736	0.456488	14.6863
INTERPRO	IPR000210:BTB/POZ-like	3	3.40909	0.0311621	AT3G48360, AT5G45110, AT2G30600	81	71	20592	10.7418	0.997634	0.578447	32.5516
INTERPRO	IPR011333:BTB/POZ fold	3	3.40909	0.0396365	AT3G48360, AT5G45110, AT2G30600	81	81	20592	9.41564	0.999558	0.619241	39.5343
SMART	SM00225:BTB	3	3.40909	0.0529637	AT3G48360, AT5G45110, AT2G30600	41	71	7639	7.87255	0.859007	0.624509	38.4529
Annotation Cluster 4	Enrichment Score: 1.4512045462529348
Category	Term	Count	%	PValue	Genes	List Total	Pop Hits	Pop Total	Fold Enrichment	Bonferroni	Benjamini	FDR
GOTERM_BP_FAT	GO:0006098~pentose-phosphate shunt	3	3.40909	0.00804252	AT5G57655, AT1G18270, AT5G35790	52	35	13187	21.7368	0.869308	0.39874	9.9706
GOTERM_BP_FAT	GO:0006739~NADP metabolic process	3	3.40909	0.0094325	AT5G57655, AT1G18270, AT5G35790	52	38	13187	20.0207	0.908212	0.379763	11.5978
GOTERM_BP_FAT	GO:0006006~glucose metabolic process	4	4.54545	0.0101644	AT5G57655, AT1G09420, AT1G18270, AT5G35790	52	116	13187	8.74469	0.923811	0.348898	12.4436
GOTERM_BP_FAT	GO:0006769~nicotinamide metabolic process	3	3.40909	0.0125073	AT5G57655, AT1G18270, AT5G35790	52	44	13187	17.2906	0.958068	0.364346	15.1013
GOTERM_BP_FAT	GO:0046496~nicotinamide nucleotide metabolic process	3	3.40909	0.0125073	AT5G57655, AT1G18270, AT5G35790	52	44	13187	17.2906	0.958068	0.364346	15.1013
GOTERM_BP_FAT	GO:0019362~pyridine nucleotide metabolic process	3	3.40909	0.0147679	AT5G57655, AT1G18270, AT5G35790	52	48	13187	15.8498	0.976465	0.374159	17.5949
GOTERM_BP_FAT	GO:0043603~cellular amide metabolic process	3	3.40909	0.0153587	AT5G57655, AT1G18270, AT5G35790	52	49	13187	15.5263	0.979767	0.351686	18.2353
GOTERM_BP_FAT	GO:0006733~oxidoreduction coenzyme metabolic process	3	3.40909	0.0197708	AT5G57655, AT1G18270, AT5G35790	52	56	13187	13.5855	0.993475	0.395416	22.8748
GOTERM_BP_FAT	GO:0009820~alkaloid metabolic process	3	3.40909	0.0218056	AT5G57655, AT1G18270, AT5G35790	52	59	13187	12.8947	0.996135	0.396538	24.9314
GOTERM_BP_FAT	GO:0006732~coenzyme metabolic process	4	4.54545	0.0384886	AT5G57655, AT3G06850, AT1G18270, AT5G35790	52	193	13187	5.25588	0.999949	0.561426	39.9816
GOTERM_BP_FAT	GO:0006007~glucose catabolic process	3	3.40909	0.0622286	AT5G57655, AT1G18270, AT5G35790	52	105	13187	7.2456	1	0.712187	56.6431
GOTERM_BP_FAT	GO:0019320~hexose catabolic process	3	3.40909	0.0632725	AT5G57655, AT1G18270, AT5G35790	52	106	13187	7.17725	1	0.691653	57.2666
GOTERM_BP_FAT	GO:0046365~monosaccharide catabolic process	3	3.40909	0.0632725	AT5G57655, AT1G18270, AT5G35790	52	106	13187	7.17725	1	0.691653	57.2666
GOTERM_BP_FAT	GO:0046164~alcohol catabolic process	3	3.40909	0.074031	AT5G57655, AT1G18270, AT5G35790	52	116	13187	6.55852	1	0.725324	63.2284
GOTERM_BP_FAT	GO:0051186~cofactor metabolic process	4	4.54545	0.0915529	AT5G57655, AT3G06850, AT1G18270, AT5G35790	52	277	13187	3.66204	1	0.779596	71.3191
GOTERM_BP_FAT	GO:0044275~cellular carbohydrate catabolic process	3	3.40909	0.108098	AT5G57655, AT1G18270, AT5G35790	52	145	13187	5.24682	1	0.816548	77.4181
GOTERM_BP_FAT	GO:0016052~carbohydrate catabolic process	3	3.40909	0.186484	AT5G57655, AT1G18270, AT5G35790	52	204	13187	3.72936	1	0.915979	93.1749
GOTERM_BP_FAT	GO:0019748~secondary metabolic process	3	3.40909	0.489021	AT5G57655, AT1G18270, AT5G35790	52	422	13187	1.80282	1	0.980452	99.9839

## Sheet: Repressed_Clusters
SUPPLEMENTARY TABLE 9B. FUNCTIONAL ANNOTATION CLUSTERING (DAVID - Huang et al., 2009) FOR THE STARVATION-REPRESSED GENES MISREGULATED IN dcl1-9 THAT ARE VALIDATED OR PREDICTED miRNA TARGETS.
	Only clusters with enrichment scores above 1.3 are shown.
Annotation Cluster 1	Enrichment Score: 2.5488270019091366
Category	Term	Count	%	PValue	Genes	List Total	Pop Hits	Pop Total	Fold Enrichment	Bonferroni	Benjamini	FDR
INTERPRO	IPR005333:Transcription factor, TCP	3	4.47761	0.00213895	AT3G15030, AT4G18390, AT1G35560	60	24	20592	42.9	0.280897	0.280897	2.53592
INTERPRO	IPR017887:Transcription factor TCP subgroup	3	4.47761	0.00213895	AT3G15030, AT4G18390, AT1G35560	60	24	20592	42.9	0.280897	0.280897	2.53592
UP_SEQ_FEATURE	domain:TCP	3	4.47761	0.00493309	AT3G15030, AT4G18390, AT1G35560	39	24	8602	27.5705	0.461066	0.265879	5.55835
Annotation Cluster 2	Enrichment Score: 2.4072545976260407
Category	Term	Count	%	PValue	Genes	List Total	Pop Hits	Pop Total	Fold Enrichment	Bonferroni	Benjamini	FDR
GOTERM_CC_FAT	GO:0015934~large ribosomal subunit	6	8.95522	0.000246518	AT3G11120, AT5G67510, AT3G01790, AT3G62870, AT1G04480, AT4G10450	47	166	13438	10.3343	0.0195306	0.00981346	0.261766
GOTERM_CC_FAT	GO:0022625~cytosolic large ribosomal subunit	5	7.46269	0.00114645	AT3G11120, AT5G67510, AT3G62870, AT1G04480, AT4G10450	47	135	13438	10.5894	0.0876835	0.0301263	1.2121
GOTERM_CC_FAT	GO:0044445~cytosolic part	6	8.95522	0.00196759	AT3G11120, AT5G67510, AT3G62870, AT1G04480, AT4G10450, AT1G20950	47	263	13438	6.52277	0.145776	0.031021	2.07206
GOTERM_CC_FAT	GO:0033279~ribosomal subunit	6	8.95522	0.00242757	AT3G11120, AT5G67510, AT3G01790, AT3G62870, AT1G04480, AT4G10450	47	276	13438	6.21554	0.176706	0.0273951	2.55083
GOTERM_CC_FAT	GO:0022626~cytosolic ribosome	6	8.95522	0.00394275	AT3G11120, AT5G67510, AT3G62870, AT1G04480, AT4G10450, AT2G28000	47	309	13438	5.55175	0.270972	0.0283224	4.11291
GOTERM_MF_FAT	GO:0005198~structural molecule activity	7	10.4478	0.00608074	AT3G11120, AT5G67510, AT3G01790, AT3G07390, AT3G62870, AT1G04480, AT4G10450	47	509	14015	4.10087	0.571645	0.571645	6.93529
GOTERM_MF_FAT	GO:0003735~structural constituent of ribosome	6	8.95522	0.00673001	AT3G11120, AT5G67510, AT3G01790, AT3G62870, AT1G04480, AT4G10450	47	366	14015	4.88839	0.608838	0.37457	7.64918
SP_PIR_KEYWORDS	ribosomal protein	5	7.46269	0.00942478	AT3G11120, AT5G67510, AT3G62870, AT1G04480, AT4G10450	66	331	26059	5.96425	0.565393	0.18806	9.74845
SP_PIR_KEYWORDS	ribonucleoprotein	5	7.46269	0.0128739	AT3G11120, AT5G67510, AT3G62870, AT1G04480, AT4G10450	66	363	26059	5.43848	0.680265	0.203917	13.0946
GOTERM_BP_FAT	GO:0006412~translation	7	10.4478	0.0320179	AT3G11120, AT5G67510, AT3G01790, AT1G54270, AT3G62870, AT1G04480, AT4G10450	51	635	13187	2.85036	0.999963	0.966827	35.4596
Annotation Cluster 3	Enrichment Score: 2.3789040598575797
Category	Term	Count	%	PValue	Genes	List Total	Pop Hits	Pop Total	Fold Enrichment	Bonferroni	Benjamini	FDR
GOTERM_CC_FAT	GO:0031974~membrane-enclosed lumen	9	13.4328	0.00169432	AT2G39795, AT1G09210, AT1G56340, AT1G04480, AT4G20440, AT5G40770, AT5G50810, AT5G48580, AT2G41600	47	665	13438	3.86952	0.126861	0.0333464	1.78663
GOTERM_CC_FAT	GO:0043233~organelle lumen	8	11.9403	0.00656367	AT2G39795, AT1G09210, AT1G56340, AT1G04480, AT4G20440, AT5G40770, AT5G48580, AT2G41600	47	657	13438	3.48146	0.409523	0.0397148	6.7615
GOTERM_CC_FAT	GO:0070013~intracellular organelle lumen	8	11.9403	0.00656367	AT2G39795, AT1G09210, AT1G56340, AT1G04480, AT4G20440, AT5G40770, AT5G48580, AT2G41600	47	657	13438	3.48146	0.409523	0.0397148	6.7615
Annotation Cluster 4	Enrichment Score: 2.119358513797416
Category	Term	Count	%	PValue	Genes	List Total	Pop Hits	Pop Total	Fold Enrichment	Bonferroni	Benjamini	FDR
GOTERM_CC_FAT	GO:0005788~endoplasmic reticulum lumen	3	4.47761	0.00277054	AT1G09210, AT1G56340, AT5G48580	47	23	13438	37.2932	0.199045	0.0273625	2.90642
GOTERM_CC_FAT	GO:0044432~endoplasmic reticulum part	4	5.97015	0.0038104	AT1G09210, AT2G02810, AT1G56340, AT5G48580	47	92	13438	12.4311	0.263182	0.0300797	3.97738
UP_SEQ_FEATURE	short sequence motif:Prevents secretion from ER	3	4.47761	0.0041518	AT1G09210, AT1G56340, AT5G48580	39	22	8602	30.0769	0.405512	0.405512	4.69728
SP_PIR_KEYWORDS	endoplasmic reticulum	4	5.97015	0.008306	AT1G09210, AT1G56340, AT5G41600, AT5G48580	66	166	26059	9.51406	0.520005	0.217029	8.63821
GOTERM_BP_FAT	GO:0006457~protein folding	4	5.97015	0.0695094	AT1G09210, AT1G56340, AT5G48580, AT2G28000	51	251	13187	4.12062	1	0.976954	62.0693
Annotation Cluster 5	Enrichment Score: 1.7207433942896673
Category	Term	Count	%	PValue	Genes	List Total	Pop Hits	Pop Total	Fold Enrichment	Bonferroni	Benjamini	FDR
GOTERM_CC_FAT	GO:0005840~ribosome	7	10.4478	0.00359604	AT3G11120, AT5G67510, AT3G01790, AT3G62870, AT1G04480, AT4G10450, AT2G28000	47	438	13438	4.56942	0.25039	0.0315151	3.75749
GOTERM_CC_FAT	GO:0030529~ribonucleoprotein complex	8	11.9403	0.00551283	AT3G11120, AT5G67510, AT3G01790, AT3G62870, AT1G04480, AT4G20440, AT4G10450, AT2G28000	47	636	13438	3.59641	0.357409	0.0361831	5.70764
GOTERM_CC_FAT	GO:0043228~non-membrane-bounded organelle	8	11.9403	0.0812668	AT3G11120, AT5G67510, AT3G01790, AT3G62870, AT1G04480, AT4G10450, AT5G40770, AT2G28000	47	1109	13438	2.06251	0.998865	0.345444	59.3874
GOTERM_CC_FAT	GO:0043232~intracellular non-membrane-bounded organelle	8	11.9403	0.0812668	AT3G11120, AT5G67510, AT3G01790, AT3G62870, AT1G04480, AT4G10450, AT5G40770, AT2G28000	47	1109	13438	2.06251	0.998865	0.345444	59.3874

## Sheet: Induced_Annotation
SUPPLEMENTARY TABLE 9C. ANNOTATION FOR THE GENES WITHIN EACH CLUSTER FROM ST8A (STARVATION-INDUCED GENES MISREGULATED IN dcl1-9 THAT ARE THAT ARE VALIDATED OR PREDICTED miRNA TARGETS).
Cluster 1	Enrichment Score: 3.5518229947012054
AGI	Description
AT5G64920	COP1-interacting protein 8
AT2G36320	A20/AN1-like zinc finger family protein
AT3G52800	A20/AN1-like zinc finger family protein
AT3G02340	RING/U-box superfamily protein
AT3G47160	RING/U-box superfamily protein
AT1G02860	SPX (SYG1/Pho81/XPR1) domain-containing protein
AT4G28270	RING membrane-anchor 2
AT4G27470	RING membrane-anchor 3
AT5G24870	RING/U-box superfamily protein
AT5G19430	RING/U-box superfamily protein
AT3G19910	RING/U-box superfamily protein
AT1G17970	RING/U-box superfamily protein
Cluster 2	Enrichment Score: 2.2490965879444085
AGI	Description
AT5G57655	xylose isomerase family protein
AT1G09420	glucose-6-phosphate dehydrogenase 4
AT1G18270	ketose-bisphosphate aldolase class-II family protein
AT1G12780	UDP-D-glucose/UDP-D-galactose 4-epimerase 1
AT5G35790	glucose-6-phosphate dehydrogenase 1
Cluster 3	Enrichment Score: 1.5202309484826366
AGI	Description
AT3G48360	BTB and TAZ domain protein 2
AT5G45110	NPR1-like protein 3
AT2G30600	BTB/POZ domain-containing protein
Cluster 4	Enrichment Score: 1.4512045462529348
AGI	Description
AT5G57655	xylose isomerase family protein
AT1G18270	ketose-bisphosphate aldolase class-II family protein
AT1G09420	glucose-6-phosphate dehydrogenase 4
AT3G06850	2-oxoacid dehydrogenases acyltransferase family protein
AT5G35790	glucose-6-phosphate dehydrogenase 1

## Sheet: Repressed_Annotation
SUPPLEMENTARY TABLE 9D. ANNOTATION FOR THE GENES WITHIN EACH CLUSTER FROM ST8B (STARVATION-REPRESSED GENES MISREGULATED IN dcl1-9 THAT ARE THAT ARE VALIDATED OR PREDICTED miRNA TARGETS).
Cluster 1	Enrichment Score: 2.5488270019091366
AGI	Description
AT3G15030	TCP family transcription factor 4
AT4G18390	TEOSINTE BRANCHED 1, cycloidea and PCF transcription factor 2
AT1G35560	TCP family transcription factor
Cluster 2	Enrichment Score: 2.4072545976260407
AGI	Description
AT3G11120	Ribosomal protein L41 family
AT5G67510	Translation protein SH3-like family protein
AT3G01790	Ribosomal protein L13 family protein
AT3G62870	Ribosomal protein L7Ae/L30e/S12e/Gadd45 family protein
AT1G04480	Ribosomal protein L14p/L23e family protein
AT3G07390	auxin-responsive family protein
AT1G54270	eif4a-2
AT4G10450	Ribosomal protein L6 family
AT1G20950	Phosphofructokinase family protein
AT2G28000	chaperonin-60alpha
Cluster 3	Enrichment Score: 2.3789040598575797
AGI	Description
AT2G39795	Mitochondrial glycoprotein family protein
AT1G09210	calreticulin 1b
AT1G56340	calreticulin 1a
AT1G04480	Ribosomal protein L14p/L23e family protein
AT4G20440	small nuclear ribonucleoprotein associated protein B
AT5G40770	prohibitin 3
AT5G50810	translocase inner membrane subunit 8
AT5G48580	FK506- and rapamycin-binding protein 15 kD-2
AT2G41600	Mitochondrial glycoprotein family protein
Cluster 4	Enrichment Score: 2.119358513797416
AGI	Description
AT1G09210	calreticulin 1b
AT1G56340	calreticulin 1a
AT2G02810	UDP-galactose transporter 1
AT5G48580	FK506- and rapamycin-binding protein 15 kD-2
AT5G41600	VIRB2-interacting protein 3
AT2G28000	chaperonin-60alpha
Cluster 5	Enrichment Score: 1.7207433942896673
AGI	Description
AT3G11120	Ribosomal protein L41 family
AT5G67510	Translation protein SH3-like family protein
AT3G01790	Ribosomal protein L13 family protein
AT3G62870	Ribosomal protein L7Ae/L30e/S12e/Gadd45 family protein
AT1G04480	Ribosomal protein L14p/L23e family protein
AT4G10450	Ribosomal protein L6 family
AT2G28000	chaperonin-60alpha
AT4G20440	small nuclear ribonucleoprotein associated protein B
AT5G40770	prohibitin 3
